# Supplementary material for: Effects of Light Intensity on Physiological Characteristics and Expression of Genes in Coumarin Biosynthetic Pathway of Angelica dahurica
Source: Int J Mol Sci. 2022 Dec 14;23(24):15912. doi: 10.3390/ijms232415912 (PMC9781474; doi:10.3390/ijms232415912)
Supplement: Supplementary file 1 [file ijms-23-15912-s001.zip]

Archive with 8 entries (8 files):
- Figure S1. Length distribution of unigenes.pdf
- Figure S2. GO annotation.pdf
- Figure S3 KEGG annotation.pdf
- Figure S4 NR annotation.pdf
- Supplemetary Tables S1, S2, S3, S7, S8.pdf
- Table.S4  Swiss-prot annotation.xlsx
- Table.S5 Pfam annotation.xlsx
- Table.S6 eggNOG annotation.xlsx
