# Supplementary material for: Effects of Light Intensity on Physiological Characteristics and Expression of Genes in Coumarin Biosynthetic Pathway of Angelica dahurica
Source: Int J Mol Sci. 2022 Dec 14;23(24):15912. doi: 10.3390/ijms232415912 (PMC9781474; doi:10.3390/ijms232415912)
Supplement: Supplementary file 1 [file ijms-23-15912-s001.zip › Table.S4 Swiss-prot annotation.xlsx]

## Sheet: Swiss-prot
Gene_id	Hit-Name	Description	HSP-Length	E-Value	Score	Identity(%)	Similarity(%)
TRINITY_DN225_c0_g4	sp|Q9SRL7|RLP35_ARATH	Receptor-like protein 35 OS=Arabidopsis thaliana OX=3702 GN=RLP35 PE=3 SV=1	322	5.4e-36	386	51.2	65.5
TRINITY_DN225_c0_g6	sp|Q9LJW7|RLP43_ARATH	Receptor-like protein 43 OS=Arabidopsis thaliana OX=3702 GN=RLP43 PE=2 SV=1	294	6.1e-26	299	53.1	65
TRINITY_DN225_c0_g7	sp|Q7FZR1|RLP52_ARATH	Receptor-like protein 52 OS=Arabidopsis thaliana OX=3702 GN=RLP52 PE=2 SV=1	96	2.3e-16	214	47.9	62.5
TRINITY_DN225_c0_g1	sp|Q9SVM3|RLP49_ARATH	Receptor-like protein 49 OS=Arabidopsis thaliana OX=3702 GN=RLP49 PE=2 SV=2	111	3.6e-09	150	37.8	55.9
TRINITY_DN225_c0_g3	sp|Q5MR23|9DC3_SOLPI	Receptor-like protein 9DC3 OS=Solanum pimpinellifolium OX=4084 GN=9DC3 PE=3 SV=1	260	1.8e-17	227	53.8	61.9
TRINITY_DN233_c0_g5	sp|Q9C7N2|CAD1_ARATH	MACPF domain-containing protein CAD1 OS=Arabidopsis thaliana OX=3702 GN=CAD1 PE=2 SV=1	28	1.4e-06	128	89.3	100
TRINITY_DN233_c0_g1	sp|Q9C7N2|CAD1_ARATH	MACPF domain-containing protein CAD1 OS=Arabidopsis thaliana OX=3702 GN=CAD1 PE=2 SV=1	1041	1.5e-128	1189	33.6	40.4
TRINITY_DN233_c0_g2	sp|Q9C7N2|CAD1_ARATH	MACPF domain-containing protein CAD1 OS=Arabidopsis thaliana OX=3702 GN=CAD1 PE=2 SV=1	902	4.6e-178	1615	42.9	50.6
TRINITY_DN242_c0_g1	sp|D0PX88|RHL1_LOTJA	bHLH transcription factor RHL1 OS=Lotus japonicus OX=34305 GN=RHL1 PE=2 SV=1	269	5.1e-26	303	44.2	54.3
TRINITY_DN279_c0_g1	sp|Q9SGQ0|VOZ1_ARATH	Transcription factor VOZ1 OS=Arabidopsis thaliana OX=3702 GN=VOZ1 PE=1 SV=1	359	1.3e-120	1119	62.1	71.6
TRINITY_DN279_c0_g2	sp|Q6AVI0|RSLE2_ORYSJ	Zinc finger BED domain-containing protein RICESLEEPER 2 OS=Oryza sativa subsp. japonica OX=39947 GN=Os03g0733400 PE=2 SV=1	654	4.5e-78	752	30.1	50.8
TRINITY_DN200_c0_g1	sp|Q2V6K0|UFOG6_FRAAN	UDP-glucose flavonoid 3-O-glucosyltransferase 6 OS=Fragaria ananassa OX=3747 GN=GT6 PE=1 SV=1	484	1.8e-130	1204	51	68.8
TRINITY_DN200_c0_g2	sp|Q9LSY9|U71B1_ARATH	UDP-glycosyltransferase 71B1 OS=Arabidopsis thaliana OX=3702 GN=UGT71B1 PE=2 SV=1	99	2e-20	249	51.5	71.7
TRINITY_DN200_c0_g3	sp|Q6VAB2|U71E1_STERE	UDP-glycosyltransferase 71E1 OS=Stevia rebaudiana OX=55670 GN=UGT71E1 PE=2 SV=1	490	7.7e-134	1234	53.1	70.6
TRINITY_DN200_c1_g2	sp|P0CC54|NU2C1_DAUCA	NAD(P)H-quinone oxidoreductase subunit 2 A, chloroplastic OS=Daucus carota OX=4039 GN=ndhB1 PE=3 SV=1	61	7.1e-25	289	98.4	98.4
TRINITY_DN200_c1_g1	sp|Q9Y7K5|YGI3_SCHPO	Uncharacterized WD repeat-containing protein C2A9.03 OS=Schizosaccharomyces pombe (strain 972 / ATCC 24843) OX=284812 GN=SPBC2A9.03 PE=4 SV=2	181	3.6e-28	325	40.3	57.5
TRINITY_DN200_c2_g1	sp|Q66PF3|UFOG3_FRAAN	Putative UDP-glucose flavonoid 3-O-glucosyltransferase 3 OS=Fragaria ananassa OX=3747 GN=GT3 PE=2 SV=1	486	2.1e-137	1263	53.1	70.6
TRINITY_DN203_c1_g1	sp|Q03409|RS25_DICDI	40S ribosomal protein S25 OS=Dictyostelium discoideum OX=44689 GN=rps25 PE=3 SV=1	91	3e-20	245	59.3	74.7
TRINITY_DN203_c0_g1	sp|P48588|RS25_DROME	40S ribosomal protein S25 OS=Drosophila melanogaster OX=7227 GN=RpS25 PE=1 SV=3	83	8.6e-24	277	63.9	79.5
TRINITY_DN203_c0_g2	sp|Q90YP9|RS25_ICTPU	40S ribosomal protein S25 OS=Ictalurus punctatus OX=7998 GN=rps25 PE=2 SV=1	107	2.9e-27	307	67.3	77.6
TRINITY_DN256_c0_g1	sp|Q27GK7|TPR4_ARATH	Topless-related protein 4 OS=Arabidopsis thaliana OX=3702 GN=TPR4 PE=1 SV=2	354	2.1e-109	1025	57.1	70.3
TRINITY_DN256_c0_g2	sp|Q27GK7|TPR4_ARATH	Topless-related protein 4 OS=Arabidopsis thaliana OX=3702 GN=TPR4 PE=1 SV=2	280	6.3e-114	1057	69.6	83.9
TRINITY_DN256_c0_g3	sp|Q27GK7|TPR4_ARATH	Topless-related protein 4 OS=Arabidopsis thaliana OX=3702 GN=TPR4 PE=1 SV=2	260	7.2e-127	1169	85.8	91.5
TRINITY_DN256_c4_g1	sp|Q27GK7|TPR4_ARATH	Topless-related protein 4 OS=Arabidopsis thaliana OX=3702 GN=TPR4 PE=1 SV=2	501	3.1e-218	1960	72.9	85.6
TRINITY_DN256_c1_g1	sp|Q8GWG6|MBRL_ARATH	Membralin-like protein At1g60995 OS=Arabidopsis thaliana OX=3702 GN=At1g60995 PE=2 SV=1	48	5.4e-07	140	52.1	75
TRINITY_DN210_c0_g1	sp|Q9SEX2|KTNA1_ARATH	Katanin p60 ATPase-containing subunit A1 OS=Arabidopsis thaliana OX=3702 GN=AAA1 PE=1 SV=1	435	1.2e-175	1594	81.8	86.7
TRINITY_DN297_c0_g1	sp|Q9FJR0|RENT1_ARATH	Regulator of nonsense transcripts 1 homolog OS=Arabidopsis thaliana OX=3702 GN=UPF1 PE=1 SV=2	529	4.4e-206	1856	76.2	84.5
TRINITY_DN297_c0_g2	sp|Q9FJR0|RENT1_ARATH	Regulator of nonsense transcripts 1 homolog OS=Arabidopsis thaliana OX=3702 GN=UPF1 PE=1 SV=2	141	5.3e-20	245	56.7	67.4
TRINITY_DN283_c0_g1	sp|Q84JH7|SIRB_ARATH	Sirohydrochlorin ferrochelatase, chloroplastic OS=Arabidopsis thaliana OX=3702 GN=SIRB PE=1 SV=1	143	4.1e-37	398	58.7	69.2
TRINITY_DN283_c0_g2	sp|Q9C8Y3|RGL1_ARATH	DELLA protein RGL1 OS=Arabidopsis thaliana OX=3702 GN=RGL1 PE=1 SV=1	199	9.2e-17	221	29.6	49.2
TRINITY_DN291_c0_g1	sp|Q9SRT3|CSLC6_ARATH	Probable xyloglucan glycosyltransferase 6 OS=Arabidopsis thaliana OX=3702 GN=CSLC6 PE=1 SV=1	693	1.1e-289	2577	74.2	84.6
TRINITY_DN207_c1_g3	sp|Q9SX80|R47CP_ARATH	Polyadenylate-binding protein RBP47C' OS=Arabidopsis thaliana OX=3702 GN=RBP47C' PE=2 SV=1	42	9e-08	141	64.3	78.6
TRINITY_DN207_c1_g2	sp|Q9LEB3|RBP47_NICPL	Polyadenylate-binding protein RBP47 OS=Nicotiana plumbaginifolia OX=4092 GN=RBP47 PE=1 SV=1	190	3.5e-83	798	78.9	87.9
TRINITY_DN207_c1_g1	sp|Q9LEB3|RBP47_NICPL	Polyadenylate-binding protein RBP47 OS=Nicotiana plumbaginifolia OX=4092 GN=RBP47 PE=1 SV=1	328	2.6e-125	1158	67.7	79.9
TRINITY_DN207_c2_g1	sp|P33083|AX6B_SOYBN	Auxin-induced protein 6B OS=Glycine max OX=3847 PE=2 SV=1	83	6.5e-21	258	59	77.1
TRINITY_DN229_c0_g4	sp|Q9FKS4|ATR_ARATH	Serine/threonine-protein kinase ATR OS=Arabidopsis thaliana OX=3702 GN=ATR PE=2 SV=2	381	4.8e-191	1725	86.9	91.6
TRINITY_DN229_c0_g1	sp|P48511|TBP_MESCR	TATA-box-binding protein OS=Mesembryanthemum crystallinum OX=3544 PE=2 SV=1	177	7.9e-93	879	98.3	99.4
TRINITY_DN229_c0_g2	sp|Q9FKS4|ATR_ARATH	Serine/threonine-protein kinase ATR OS=Arabidopsis thaliana OX=3702 GN=ATR PE=2 SV=2	380	2.7e-136	1251	67.4	80
TRINITY_DN209_c0_g4	sp|Q11117|LMP1_CAEEL	LAMP family protein lmp-1 OS=Caenorhabditis elegans OX=6239 GN=lmp-1 PE=2 SV=1	251	7.1e-18	229	29.1	47.4
TRINITY_DN209_c0_g5	sp|F8WLS6|UGT6_CATRO	7-deoxyloganetin glucosyltransferase OS=Catharanthus roseus OX=4058 GN=UGT85A23 PE=1 SV=1	136	8.8e-47	477	64	80.9
TRINITY_DN209_c0_g7	sp|Q8YSU5|Y2987_NOSS1	UPF0187 protein alr2987 OS=Nostoc sp. (strain PCC 7120 / SAG 25.82 / UTEX 2576) OX=103690 GN=alr2987 PE=3 SV=1	67	5.6e-10	158	46.3	64.2
TRINITY_DN209_c0_g2	sp|Q8S9H7|DIV_ANTMA	Transcription factor DIVARICATA OS=Antirrhinum majus OX=4151 GN=DIVARICATA PE=2 SV=1	140	9.1e-31	344	49.3	69.3
TRINITY_DN209_c0_g3	sp|Q8YSU5|Y2987_NOSS1	UPF0187 protein alr2987 OS=Nostoc sp. (strain PCC 7120 / SAG 25.82 / UTEX 2576) OX=103690 GN=alr2987 PE=3 SV=1	67	3.3e-10	158	46.3	64.2
TRINITY_DN214_c0_g1	sp|Q84WV0|GLYC7_ARATH	Serine hydroxymethyltransferase 7 OS=Arabidopsis thaliana OX=3702 GN=SHM7 PE=2 SV=1	543	6.7e-201	1812	64.8	74.8
TRINITY_DN214_c1_g3	sp|Q9ZUA9|Y2181_ARATH	PHD finger protein At2g01810 OS=Arabidopsis thaliana OX=3702 GN=At2g01810 PE=3 SV=1	63	2.1e-16	221	58.7	74.6
TRINITY_DN214_c1_g1	sp|Q8W4G3|DTX46_ARATH	Protein DETOXIFICATION 46, chloroplastic OS=Arabidopsis thaliana OX=3702 GN=DTX46 PE=2 SV=1	235	1.1e-74	720	61.3	78.3
TRINITY_DN206_c1_g1	sp|Q6L400|R1B16_SOLDE	Putative late blight resistance protein homolog R1B-16 OS=Solanum demissum OX=50514 GN=R1B-16 PE=3 SV=1	493	3.3e-53	539	33.7	52.9
TRINITY_DN206_c0_g2	sp|Q93YN1|CRPK1_ARATH	Cold-responsive protein kinase 1 OS=Arabidopsis thaliana OX=3702 GN=CRPK1 PE=1 SV=1	49	1.1e-06	132	53.1	73.5
TRINITY_DN290_c0_g1	sp|Q9C5G0|SUF4_ARATH	Protein SUPPRESSOR OF FRI 4 OS=Arabidopsis thaliana OX=3702 GN=SUF4 PE=1 SV=1	361	1.6e-82	790	51	58.7
TRINITY_DN241_c0_g1	sp|F4KDA6|LPA2_ARATH	Protein LOW PSII ACCUMULATION 2, chloroplastic OS=Arabidopsis thaliana OX=3702 GN=LPA2 PE=1 SV=1	44	1.1e-11	177	75	81.8
TRINITY_DN275_c1_g2	sp|Q9CXW3|CYBP_MOUSE	Calcyclin-binding protein OS=Mus musculus OX=10090 GN=Cacybp PE=1 SV=1	144	3.7e-20	251	40.3	56.3
TRINITY_DN281_c0_g1	sp|Q9CAD5|YODA_ARATH	Mitogen-activated protein kinase kinase kinase YODA OS=Arabidopsis thaliana OX=3702 GN=YDA PE=1 SV=1	200	1.1e-66	653	62.5	77.5
TRINITY_DN281_c0_g2	sp|Q9LJX0|AB19B_ARATH	ABC transporter B family member 19 OS=Arabidopsis thaliana OX=3702 GN=ABCB19 PE=1 SV=1	1252	0	5574	89.5	95.6
TRINITY_DN243_c0_g2	sp|O80763|NRX1_ARATH	Probable nucleoredoxin 1 OS=Arabidopsis thaliana OX=3702 GN=At1g60420 PE=1 SV=1	452	4.5e-55	553	34.3	50.2
TRINITY_DN249_c1_g1	sp|P13395|SPTCA_DROME	Spectrin alpha chain OS=Drosophila melanogaster OX=7227 GN=alpha-Spec PE=1 SV=2	162	2e-30	335	45.1	58.6
TRINITY_DN252_c0_g1	sp|F4K2A1|FPGS1_ARATH	Folylpolyglutamate synthase OS=Arabidopsis thaliana OX=3702 GN=FPGS1 PE=1 SV=1	526	2.4e-183	1660	64.1	75.1
TRINITY_DN252_c0_g2	sp|Q7X923|SPT16_ORYSJ	FACT complex subunit SPT16 OS=Oryza sativa subsp. japonica OX=39947 GN=SPT16 PE=2 SV=2	947	0	3430	71.7	83.1
TRINITY_DN276_c0_g1	sp|Q9FN03|UVR8_ARATH	Ultraviolet-B receptor UVR8 OS=Arabidopsis thaliana OX=3702 GN=UVR8 PE=1 SV=1	96	5.1e-42	435	81.3	93.8
TRINITY_DN270_c0_g1	sp|F4JJ23|NEN4_ARATH	Protein NEN4 OS=Arabidopsis thaliana OX=3702 GN=NEN4 PE=2 SV=1	179	2.7e-52	530	57	71.5
TRINITY_DN295_c0_g1	sp|B0S1F7|DNAJ_FINM2	Chaperone protein DnaJ OS=Finegoldia magna (strain ATCC 29328) OX=334413 GN=dnaJ PE=3 SV=1	67	4.7e-09	156	47.8	67.2
TRINITY_DN295_c1_g1	sp|F4I214|TET10_ARATH	Tetraspanin-10 OS=Arabidopsis thaliana OX=3702 GN=TET10 PE=2 SV=1	243	5.4e-99	934	76.5	87.7
TRINITY_DN295_c2_g1	sp|F4K6F1|GT18_ARATH	Xyloglucan galactosyltransferase XLT2 OS=Arabidopsis thaliana OX=3702 GN=XLT2 PE=1 SV=1	518	4.8e-178	1613	59.3	72.6
TRINITY_DN212_c0_g1	sp|Q8GYX3|MP705_ARATH	Microtubule-associated protein 70-5 OS=Arabidopsis thaliana OX=3702 GN=MAP70.5 PE=1 SV=1	344	7.2e-51	517	42.2	54.9
TRINITY_DN272_c0_g1	sp|Q8W103|CHR24_ARATH	Protein CHROMATIN REMODELING 24 OS=Arabidopsis thaliana OX=3702 GN=CHR24 PE=2 SV=1	485	7.4e-68	663	39.8	50.5
TRINITY_DN272_c0_g3	sp|Q8W103|CHR24_ARATH	Protein CHROMATIN REMODELING 24 OS=Arabidopsis thaliana OX=3702 GN=CHR24 PE=2 SV=1	168	6.9e-19	237	39.3	51.2
TRINITY_DN247_c0_g1	sp|Q9ASP6|HNRPQ_ARATH	Heterogeneous nuclear ribonucleoprotein Q OS=Arabidopsis thaliana OX=3702 GN=LIF2 PE=1 SV=1	275	2.8e-115	1073	71.3	88.4
TRINITY_DN277_c0_g1	sp|Q94FN2|MOR1_ARATH	Protein MOR1 OS=Arabidopsis thaliana OX=3702 GN=MOR1 PE=1 SV=1	216	3.2e-39	416	46.3	67.6
TRINITY_DN277_c1_g3	sp|Q94FN2|MOR1_ARATH	Protein MOR1 OS=Arabidopsis thaliana OX=3702 GN=MOR1 PE=1 SV=1	84	1.7e-22	264	61.9	79.8
TRINITY_DN277_c1_g2	sp|Q94FN2|MOR1_ARATH	Protein MOR1 OS=Arabidopsis thaliana OX=3702 GN=MOR1 PE=1 SV=1	1488	0	5226	70.5	80.8
TRINITY_DN277_c1_g1	sp|Q94FN2|MOR1_ARATH	Protein MOR1 OS=Arabidopsis thaliana OX=3702 GN=MOR1 PE=1 SV=1	497	9.5e-57	569	33.2	38
TRINITY_DN277_c1_g4	sp|Q9UR07|TF211_SCHPO	Transposon Tf2-11 polyprotein OS=Schizosaccharomyces pombe (strain 972 / ATCC 24843) OX=284812 GN=Tf2-11 PE=3 SV=1	340	2.8e-41	435	31.5	50
TRINITY_DN259_c0_g1	sp|Q9SD34|C3H44_ARATH	Zinc finger CCCH domain-containing protein 44 OS=Arabidopsis thaliana OX=3702 GN=At3g51120 PE=2 SV=3	693	3.6e-128	1187	40.5	53
TRINITY_DN239_c0_g2	sp|Q9C0C7|AMRA1_HUMAN	Activating molecule in BECN1-regulated autophagy protein 1 OS=Homo sapiens OX=9606 GN=AMBRA1 PE=1 SV=2	161	1.5e-25	300	41	55.9
TRINITY_DN245_c0_g1	sp|A8MS85|SPT61_ARATH	Transcription elongation factor SPT6 homolog OS=Arabidopsis thaliana OX=3702 GN=SPT6 PE=1 SV=1	1304	0	4348	65.3	79
TRINITY_DN289_c1_g2	sp|A1A4Q2|PRXD1_BOVIN	Prolyl-tRNA synthetase associated domain-containing protein 1 OS=Bos taurus OX=9913 GN=PRORSD1 PE=2 SV=1	91	3.4e-12	180	45.1	63.7
TRINITY_DN289_c1_g1	sp|P0CH30|RING1_GOSHI	E3 ubiquitin-protein ligase RING1 OS=Gossypium hirsutum OX=3635 GN=RING1 PE=1 SV=1	254	7.8e-36	388	39.8	50.8
TRINITY_DN289_c0_g1	sp|Q42884|AROC1_SOLLC	Chorismate synthase 1, chloroplastic OS=Solanum lycopersicum OX=4081 GN=CS1 PE=2 SV=1	496	5.3e-115	1071	51.2	54.8
TRINITY_DN40691_c0_g1	sp|Q43814|OTC_PEA	Ornithine carbamoyltransferase, chloroplastic OS=Pisum sativum OX=3888 GN=ARGF PE=2 SV=1	49	4.4e-16	209	79.6	89.8
TRINITY_DN40676_c0_g1	sp|Q71G51|TBA_NEOCA	Tubulin alpha chain OS=Neospora caninum OX=29176 GN=TUBA PE=2 SV=1	92	9.9e-48	482	96.7	100
TRINITY_DN40688_c0_g1	sp|Q04344|HNT1_YEAST	Hit family protein 1 OS=Saccharomyces cerevisiae (strain ATCC 204508 / S288c) OX=559292 GN=HNT1 PE=1 SV=2	145	1.3e-42	441	56.6	75.2
TRINITY_DN40657_c0_g2	sp|Q32PH8|EF1A2_BOVIN	Elongation factor 1-alpha 2 OS=Bos taurus OX=9913 GN=EEF1A2 PE=2 SV=1	100	5.1e-50	502	94	96
TRINITY_DN40657_c0_g3	sp|P29520|EF1A_BOMMO	Elongation factor 1-alpha OS=Bombyx mori OX=7091 PE=2 SV=1	99	5.6e-50	502	93.9	98
TRINITY_DN40656_c0_g1	sp|Q54NW4|LIMB_DICDI	LIM domain-containing protein B OS=Dictyostelium discoideum OX=44689 GN=limB PE=2 SV=1	152	2.1e-32	353	40.8	59.2
TRINITY_DN40625_c0_g1	sp|Q12529|SET6_YEAST	Potential protein lysine methyltransferase SET6 OS=Saccharomyces cerevisiae (strain ATCC 204508 / S288c) OX=559292 GN=SET6 PE=3 SV=1	80	1.3e-10	163	37.5	61.3
TRINITY_DN40611_c0_g4	sp|Q2QPW1|GMK1_ORYSJ	Guanylate kinase 1 OS=Oryza sativa subsp. japonica OX=39947 GN=GK1 PE=2 SV=2	173	3.4e-38	404	45.1	67.1
TRINITY_DN40611_c0_g1	sp|Q54XF2|KGUA_DICDI	Guanylate kinase OS=Dictyostelium discoideum OX=44689 GN=guk1 PE=3 SV=1	107	1.5e-23	274	50.5	72
TRINITY_DN40615_c0_g1	sp|P47150|RT07_YEAST	37S ribosomal protein S7, mitochondrial OS=Saccharomyces cerevisiae (strain ATCC 204508 / S288c) OX=559292 GN=RSM7 PE=1 SV=1	163	3.7e-09	155	30.1	46
TRINITY_DN40609_c0_g1	sp|O34682|YLBB_BACSU	Uncharacterized protein YlbB OS=Bacillus subtilis (strain 168) OX=224308 GN=ylbB PE=4 SV=2	127	6.2e-18	227	43.3	59.8
TRINITY_DN40678_c0_g1	sp|Q86KU2|SYVC_DICDI	Probable valine--tRNA ligase, cytoplasmic OS=Dictyostelium discoideum OX=44689 GN=valS1 PE=3 SV=1	957	0	2863	56.5	70.7
TRINITY_DN40655_c1_g1	sp|Q7SGY6|DHSD_NEUCR	Succinate dehydrogenase [ubiquinone] cytochrome b small subunit, mitochondrial OS=Neurospora crassa (strain ATCC 24698 / 74-OR23-1A / CBS 708.71 / DSM 1257 / FGSC 987) OX=367110 GN=B18P24.060 PE=3 SV=1	110	1.5e-34	370	63.6	76.4
TRINITY_DN40655_c0_g1	sp|Q7SGY6|DHSD_NEUCR	Succinate dehydrogenase [ubiquinone] cytochrome b small subunit, mitochondrial OS=Neurospora crassa (strain ATCC 24698 / 74-OR23-1A / CBS 708.71 / DSM 1257 / FGSC 987) OX=367110 GN=B18P24.060 PE=3 SV=1	170	1.3e-53	536	58.2	76.5
TRINITY_DN40673_c0_g2	sp|P54677|PI4K_DICDI	Phosphatidylinositol 4-kinase OS=Dictyostelium discoideum OX=44689 GN=pikD PE=3 SV=3	172	5.1e-50	504	57	73.8
TRINITY_DN40685_c0_g1	sp|Q55863|KPYK1_SYNY3	Pyruvate kinase 1 OS=Synechocystis sp. (strain PCC 6803 / Kazusa) OX=1111708 GN=pyk1 PE=3 SV=1	98	2.5e-09	151	36.7	62.2
TRINITY_DN40685_c0_g2	sp|P51181|KPYK_BACLI	Pyruvate kinase OS=Bacillus licheniformis OX=1402 GN=pyk PE=3 SV=1	79	4.2e-23	269	69.6	82.3
TRINITY_DN40653_c0_g1	sp|Q01278|VATE_NEUCR	V-type proton ATPase subunit E OS=Neurospora crassa (strain ATCC 24698 / 74-OR23-1A / CBS 708.71 / DSM 1257 / FGSC 987) OX=367110 GN=vma-4 PE=2 SV=1	91	4.6e-30	331	84.6	89
TRINITY_DN40653_c0_g2	sp|Q01278|VATE_NEUCR	V-type proton ATPase subunit E OS=Neurospora crassa (strain ATCC 24698 / 74-OR23-1A / CBS 708.71 / DSM 1257 / FGSC 987) OX=367110 GN=vma-4 PE=2 SV=1	114	1.1e-27	310	51.8	72.8
TRINITY_DN40642_c0_g1	sp|O14466|DPM1_SCHPO	Dolichol-phosphate mannosyltransferase OS=Schizosaccharomyces pombe (strain 972 / ATCC 24843) OX=284812 GN=dpm1 PE=2 SV=1	123	2.1e-53	533	75.6	89.4
TRINITY_DN40643_c0_g1	sp|O17754|CBPE_CAEEL	Carboxypeptidase E OS=Caenorhabditis elegans OX=6239 GN=egl-21 PE=1 SV=1	62	1.2e-17	222	66.1	77.4
TRINITY_DN40643_c0_g2	sp|O17754|CBPE_CAEEL	Carboxypeptidase E OS=Caenorhabditis elegans OX=6239 GN=egl-21 PE=1 SV=1	193	2.7e-79	757	72	83.9
TRINITY_DN40643_c0_g3	sp|O17754|CBPE_CAEEL	Carboxypeptidase E OS=Caenorhabditis elegans OX=6239 GN=egl-21 PE=1 SV=1	103	2.2e-16	214	44.7	66
TRINITY_DN40626_c0_g1	sp|Q54W11|MCFL_DICDI	Mitochondrial substrate carrier family protein L OS=Dictyostelium discoideum OX=44689 GN=mcfL PE=3 SV=1	193	7.8e-29	322	35.2	56
TRINITY_DN40613_c0_g2	sp|Q4KTY1|KPSH1_PINFU	Serine/threonine-protein kinase H1 homolog OS=Pinctada fucata OX=50426 GN=PSKH1 PE=2 SV=1	123	4.3e-33	358	55.3	69.1
TRINITY_DN40613_c0_g3	sp|P08414|KCC4_MOUSE	Calcium/calmodulin-dependent protein kinase type IV OS=Mus musculus OX=10090 GN=Camk4 PE=1 SV=2	114	1.2e-26	301	48.2	71.9
TRINITY_DN40651_c0_g1	sp|Q5R6L8|GPI8_PONAB	GPI-anchor transamidase OS=Pongo abelii OX=9601 GN=PIGK PE=2 SV=1	68	2.4e-06	125	48.5	52.9
TRINITY_DN40601_c0_g1	sp|Q55FE0|IF4E_DICDI	Eukaryotic translation initiation factor 4E OS=Dictyostelium discoideum OX=44689 GN=eif4e PE=3 SV=1	117	4.6e-34	365	52.1	70.9
TRINITY_DN40601_c0_g2	sp|Q55FE0|IF4E_DICDI	Eukaryotic translation initiation factor 4E OS=Dictyostelium discoideum OX=44689 GN=eif4e PE=3 SV=1	38	1.5e-08	145	63.2	81.6
TRINITY_DN40633_c0_g1	sp|A2QQV6|QUTD_ASPNC	Probable quinate permease OS=Aspergillus niger (strain CBS 513.88 / FGSC A1513) OX=425011 GN=qutD PE=3 SV=1	501	1.2e-66	652	33.3	52.9
TRINITY_DN40618_c0_g1	sp|P49355|FNTB_BOVIN	Protein farnesyltransferase subunit beta OS=Bos taurus OX=9913 GN=FNTB PE=2 SV=1	222	5.7e-54	539	45.9	65.3
TRINITY_DN40618_c0_g3	sp|Q38920|FNTB_ARATH	Protein farnesyltransferase subunit beta OS=Arabidopsis thaliana OX=3702 GN=FTB PE=1 SV=3	88	1.2e-18	231	47.7	67
TRINITY_DN40630_c0_g1	sp|A7HU16|BVMO_PARL1	Baeyer-Villiger monooxygenase OS=Parvibaculum lavamentivorans (strain DS-1 / DSM 13023 / NCIMB 13966) OX=402881 GN=Plav_1781 PE=1 SV=1	546	6.3e-125	1156	38.8	60.6
TRINITY_DN40620_c0_g1	sp|Q09717|RANG_SCHPO	Ran-specific GTPase-activating protein 1 OS=Schizosaccharomyces pombe (strain 972 / ATCC 24843) OX=284812 GN=sbp1 PE=1 SV=1	124	9.8e-49	492	76.6	86.3
TRINITY_DN40690_c1_g2	sp|P22572|CARA_NEUCR	Carbamoyl-phosphate synthase arginine-specific small chain, mitochondrial OS=Neurospora crassa (strain ATCC 24698 / 74-OR23-1A / CBS 708.71 / DSM 1257 / FGSC 987) OX=367110 GN=arg-2 PE=3 SV=2	456	3.8e-223	2002	82.7	89.9
TRINITY_DN40690_c1_g1	sp|Q2H132|CARA_CHAGB	Carbamoyl-phosphate synthase arginine-specific small chain OS=Chaetomium globosum (strain ATCC 6205 / CBS 148.51 / DSM 1962 / NBRC 6347 / NRRL 1970) OX=306901 GN=CPA1 PE=3 SV=1	163	4.3e-78	746	83.4	94.5
TRINITY_DN40690_c0_g1	sp|Q2H132|CARA_CHAGB	Carbamoyl-phosphate synthase arginine-specific small chain OS=Chaetomium globosum (strain ATCC 6205 / CBS 148.51 / DSM 1962 / NBRC 6347 / NRRL 1970) OX=306901 GN=CPA1 PE=3 SV=1	69	3e-33	356	92.8	98.6
TRINITY_DN40627_c0_g1	sp|Q55G91|U160_DICDI	MYG1 protein OS=Dictyostelium discoideum OX=44689 GN=DDB_G0267768 PE=3 SV=1	321	7.8e-92	868	50.5	66.7
TRINITY_DN40647_c0_g4	sp|P69149|H31_TETPY	Histone H3 OS=Tetrahymena pyriformis OX=5908 PE=1 SV=2	89	6.6e-33	354	86.5	89.9
TRINITY_DN40647_c0_g5	sp|P08903|H32_ENCAL	Histone H3.2 OS=Encephalartos altensteinii OX=3300 PE=1 SV=2	117	7.3e-51	510	92.3	97.4
TRINITY_DN40647_c0_g1	sp|P69149|H31_TETPY	Histone H3 OS=Tetrahymena pyriformis OX=5908 PE=1 SV=2	75	5.4e-31	337	96	100
TRINITY_DN40647_c0_g2	sp|P69149|H31_TETPY	Histone H3 OS=Tetrahymena pyriformis OX=5908 PE=1 SV=2	128	6.5e-58	571	91.4	99.2
TRINITY_DN40647_c0_g3	sp|Q10453|H331_CAEEL	Histone H3.3 type 1 OS=Caenorhabditis elegans OX=6239 GN=his-71 PE=1 SV=2	96	9.1e-44	448	92.7	97.9
TRINITY_DN40647_c1_g1	sp|P09988|H31_SCHPO	Histone H3.1/H3.2 OS=Schizosaccharomyces pombe (strain 972 / ATCC 24843) OX=284812 GN=hht1 PE=1 SV=2	72	6.3e-28	311	93.1	95.8
TRINITY_DN40641_c0_g5	sp|Q31708|RT04_ARATH	Ribosomal protein S4, mitochondrial OS=Arabidopsis thaliana OX=3702 GN=RPS4 PE=2 SV=2	119	3.3e-33	364	67.2	79.8
TRINITY_DN40675_c0_g1	sp|P29742|CLH_DROME	Clathrin heavy chain OS=Drosophila melanogaster OX=7227 GN=Chc PE=1 SV=1	70	4.2e-13	183	54.3	71.4
TRINITY_DN40675_c0_g2	sp|P25870|CLH_DICDI	Clathrin heavy chain OS=Dictyostelium discoideum OX=44689 GN=chcA PE=1 SV=1	92	2.1e-13	186	41.3	65.2
TRINITY_DN40612_c0_g1	sp|O94343|YHMA_SCHPO	Uncharacterized MFS-type transporter C1271.10c OS=Schizosaccharomyces pombe (strain 972 / ATCC 24843) OX=284812 GN=SPBC1271.10c PE=1 SV=1	572	2.1e-40	426	26.6	44.1
TRINITY_DN40661_c0_g1	sp|Q9UVI4|THYD_CLAFS	Trihydrophobin OS=Claviceps fusiformis OX=40602 GN=TH1 PE=1 SV=1	60	3.1e-18	230	68.3	80
TRINITY_DN40661_c0_g2	sp|Q9XIE3|HS17A_ARATH	17.6 kDa class I heat shock protein 1 OS=Arabidopsis thaliana OX=3702 GN=HSP17.6A PE=1 SV=1	102	7.1e-08	139	36.3	53.9
TRINITY_DN40686_c0_g5	sp|Q54SK0|C508B_DICDI	Probable cytochrome P450 508B1 OS=Dictyostelium discoideum OX=44689 GN=cyp508B1 PE=3 SV=1	88	1.2e-16	214	50	67
TRINITY_DN40686_c0_g2	sp|P12394|CP17A_CHICK	Steroid 17-alpha-hydroxylase/17,20 lyase OS=Gallus gallus OX=9031 GN=CYP17A1 PE=2 SV=1	75	6.3e-17	216	48	73.3
TRINITY_DN40686_c0_g3	sp|Q4V8D1|CP2U1_RAT	Cytochrome P450 2U1 OS=Rattus norvegicus OX=10116 GN=Cyp2u1 PE=1 SV=1	158	5.8e-31	340	43.7	58.2
TRINITY_DN40677_c0_g1	sp|P41310|COX1_DIDVI	Cytochrome c oxidase subunit 1 OS=Didelphis virginiana OX=9267 GN=MT-CO1 PE=3 SV=1	187	4.8e-73	703	70.1	81.3
TRINITY_DN40677_c0_g2	sp|Q34941|COX1_LUMTE	Cytochrome c oxidase subunit 1 OS=Lumbricus terrestris OX=6398 GN=COI PE=3 SV=1	126	1e-50	509	76.2	88.1
TRINITY_DN40677_c0_g3	sp|Q6EGH9|COX1_GEOBE	Cytochrome c oxidase subunit 1 OS=Geomys breviceps OX=32529 GN=MT-CO1 PE=3 SV=1	123	1.5e-43	447	73.2	82.1
TRINITY_DN40636_c0_g1	sp|Q54IP0|DNJC7_DICDI	DnaJ homolog subfamily C member 7 homolog OS=Dictyostelium discoideum OX=44689 GN=dnajc7 PE=1 SV=1	288	1.5e-65	640	47.6	67.7
TRINITY_DN40636_c0_g2	sp|Q99615|DNJC7_HUMAN	DnaJ homolog subfamily C member 7 OS=Homo sapiens OX=9606 GN=DNAJC7 PE=1 SV=2	118	5.7e-08	140	32.2	52.5
TRINITY_DN40670_c0_g2	sp|Q4WFV6|YA880_ASPFU	UPF0619 GPI-anchored membrane protein AFUA_3G00880 OS=Neosartorya fumigata (strain ATCC MYA-4609 / Af293 / CBS 101355 / FGSC A1100) OX=330879 GN=AFUA_3G00880 PE=1 SV=1	113	1.8e-09	154	32.7	54.9
TRINITY_DN40623_c0_g1	sp|Q9S720|PPD3_ARATH	PsbP domain-containing protein 3, chloroplastic OS=Arabidopsis thaliana OX=3702 GN=PPD3 PE=1 SV=2	137	3.9e-41	431	62	77.4
TRINITY_DN82119_c0_g1	sp|Q17770|PDI2_CAEEL	Protein disulfide-isomerase 2 OS=Caenorhabditis elegans OX=6239 GN=pdi-2 PE=1 SV=1	231	2.5e-52	525	44.6	64.1
TRINITY_DN82163_c0_g1	sp|P23641|MPCP_YEAST	Mitochondrial phosphate carrier protein OS=Saccharomyces cerevisiae (strain ATCC 204508 / S288c) OX=559292 GN=MIR1 PE=1 SV=1	97	7.3e-25	285	60.8	73.2
TRINITY_DN82163_c0_g2	sp|P23641|MPCP_YEAST	Mitochondrial phosphate carrier protein OS=Saccharomyces cerevisiae (strain ATCC 204508 / S288c) OX=559292 GN=MIR1 PE=1 SV=1	79	4.9e-15	200	49.4	70.9
TRINITY_DN82209_c0_g1	sp|Q8BN82|S17A5_MOUSE	Sialin OS=Mus musculus OX=10090 GN=Slc17a5 PE=1 SV=2	132	1.7e-08	145	29.5	50
TRINITY_DN82154_c0_g1	sp|Q0GYU4|GLD2_HYPJE	Glycerol 2-dehydrogenase (NADP(+)) OS=Hypocrea jecorina OX=51453 GN=gld2 PE=1 SV=1	211	4.3e-96	903	78.2	86.7
TRINITY_DN82195_c0_g1	sp|Q4HYC1|BUD32_GIBZE	EKC/KEOPS complex subunit BUD32 OS=Gibberella zeae (strain PH-1 / ATCC MYA-4620 / FGSC 9075 / NRRL 31084) OX=229533 GN=BUD32 PE=3 SV=1	72	4e-28	312	80.6	91.7
TRINITY_DN82160_c0_g4	sp|P37167|ACTP_ACACA	Actophorin OS=Acanthamoeba castellanii OX=5755 PE=1 SV=2	134	1.3e-42	440	58.2	76.9
TRINITY_DN82160_c0_g5	sp|P37167|ACTP_ACACA	Actophorin OS=Acanthamoeba castellanii OX=5755 PE=1 SV=2	123	1.7e-40	421	61	77.2
TRINITY_DN82160_c0_g1	sp|P37167|ACTP_ACACA	Actophorin OS=Acanthamoeba castellanii OX=5755 PE=1 SV=2	119	3e-39	410	59.7	79.8
TRINITY_DN82160_c0_g2	sp|P37167|ACTP_ACACA	Actophorin OS=Acanthamoeba castellanii OX=5755 PE=1 SV=2	131	4.8e-40	418	55.7	77.1
TRINITY_DN82160_c0_g3	sp|P37167|ACTP_ACACA	Actophorin OS=Acanthamoeba castellanii OX=5755 PE=1 SV=2	134	8.4e-42	433	56	76.9
TRINITY_DN82160_c1_g1	sp|P37167|ACTP_ACACA	Actophorin OS=Acanthamoeba castellanii OX=5755 PE=1 SV=2	85	1.1e-24	283	60	75.3
TRINITY_DN82118_c1_g1	sp|Q9HCU8|DPOD4_HUMAN	DNA polymerase delta subunit 4 OS=Homo sapiens OX=9606 GN=POLD4 PE=1 SV=1	55	3.4e-09	156	47.3	70.9
TRINITY_DN82118_c1_g4	sp|Q9FLR3|NAC79_ARATH	NAC domain-containing protein 79 OS=Arabidopsis thaliana OX=3702 GN=NAC079 PE=2 SV=1	329	7e-80	765	51.1	63.2
TRINITY_DN82167_c0_g1	sp|Q9FJX5|BT4_ARATH	BTB/POZ and TAZ domain-containing protein 4 OS=Arabidopsis thaliana OX=3702 GN=BT4 PE=1 SV=1	327	2e-111	1037	57.8	75.5
TRINITY_DN82202_c0_g1	sp|Q01484|ANK2_HUMAN	Ankyrin-2 OS=Homo sapiens OX=9606 GN=ANK2 PE=1 SV=4	88	6.4e-25	286	58	73.9
TRINITY_DN82143_c0_g1	sp|P9WKI0|INO1_MYCTO	Inositol-3-phosphate synthase OS=Mycobacterium tuberculosis (strain CDC 1551 / Oshkosh) OX=83331 GN=ino1 PE=3 SV=1	96	1.1e-36	387	74	82.3
TRINITY_DN82179_c0_g1	sp|Q7RTV0|PHF5A_HUMAN	PHD finger-like domain-containing protein 5A OS=Homo sapiens OX=9606 GN=PHF5A PE=1 SV=1	65	1.2e-29	325	80	89.2
TRINITY_DN82179_c0_g3	sp|Q7RTV0|PHF5A_HUMAN	PHD finger-like domain-containing protein 5A OS=Homo sapiens OX=9606 GN=PHF5A PE=1 SV=1	109	4.4e-53	537	79.8	90.8
TRINITY_DN82177_c0_g1	sp|Q27519|C13A7_CAEEL	Putative cytochrome P450 CYP13A7 OS=Caenorhabditis elegans OX=6239 GN=cyp-13A7 PE=3 SV=1	61	7.6e-06	120	37.7	55.7
TRINITY_DN82205_c1_g1	sp|O14357|GPI1_SCHPO	N-acetylglucosaminyl-phosphatidylinositol biosynthetic protein gpi1 OS=Schizosaccharomyces pombe (strain 972 / ATCC 24843) OX=284812 GN=gpi1 PE=2 SV=1	102	5.1e-21	252	44.1	68.6
TRINITY_DN82123_c1_g2	sp|Q9FF52|RL123_ARATH	60S ribosomal protein L12-3 OS=Arabidopsis thaliana OX=3702 GN=RPL12C PE=2 SV=1	148	7.1e-43	442	56.8	81.1
TRINITY_DN82123_c1_g1	sp|Q9FF52|RL123_ARATH	60S ribosomal protein L12-3 OS=Arabidopsis thaliana OX=3702 GN=RPL12C PE=2 SV=1	163	5.5e-50	504	58.9	80.4
TRINITY_DN82123_c0_g1	sp|P61284|RL12_BOVIN	60S ribosomal protein L12 OS=Bos taurus OX=9913 GN=RPL12 PE=2 SV=1	99	5.7e-31	338	64.6	81.8
TRINITY_DN82157_c0_g1	sp|Q9LZQ9|DEAH2_ARATH	Probable pre-mRNA-splicing factor ATP-dependent RNA helicase DEAH2 OS=Arabidopsis thaliana OX=3702 GN=At3g62310 PE=2 SV=1	79	5.1e-29	320	74.7	84.8
TRINITY_DN82172_c0_g4	sp|P49154|RS2_URECA	40S ribosomal protein S2 OS=Urechis caupo OX=6431 GN=RPS2 PE=2 SV=1	75	1.4e-31	342	88	90.7
TRINITY_DN82172_c1_g1	sp|Q90YS3|RS2_ICTPU	40S ribosomal protein S2 OS=Ictalurus punctatus OX=7998 GN=rps2 PE=2 SV=1	115	2.3e-46	471	84.3	90.4
TRINITY_DN82172_c0_g2	sp|Q90YS3|RS2_ICTPU	40S ribosomal protein S2 OS=Ictalurus punctatus OX=7998 GN=rps2 PE=2 SV=1	123	1.3e-54	544	85.4	93.5
TRINITY_DN82172_c0_g3	sp|P25443|RS2_YEAST	40S ribosomal protein S2 OS=Saccharomyces cerevisiae (strain ATCC 204508 / S288c) OX=559292 GN=RPS2 PE=1 SV=3	48	4.3e-13	183	75	85.4
TRINITY_DN82196_c0_g1	sp|P20004|ACON_BOVIN	Aconitate hydratase, mitochondrial OS=Bos taurus OX=9913 GN=ACO2 PE=1 SV=4	81	3.4e-36	382	80.2	96.3
TRINITY_DN82168_c0_g1	sp|Q9P6I8|YHG1_SCHPO	Zinc-type alcohol dehydrogenase-like protein C1198.01 OS=Schizosaccharomyces pombe (strain 972 / ATCC 24843) OX=284812 GN=SPBC1198.01 PE=3 SV=1	78	4.1e-25	287	60.3	75.6
TRINITY_DN82168_c0_g2	sp|Q9P6I8|YHG1_SCHPO	Zinc-type alcohol dehydrogenase-like protein C1198.01 OS=Schizosaccharomyces pombe (strain 972 / ATCC 24843) OX=284812 GN=SPBC1198.01 PE=3 SV=1	82	5e-14	191	39	65.9
TRINITY_DN82159_c0_g2	sp|Q3T199|RS23_BOVIN	40S ribosomal protein S23 OS=Bos taurus OX=9913 GN=RPS23 PE=2 SV=1	107	1.2e-47	482	83.2	92.5
TRINITY_DN82159_c0_g3	sp|Q9GRJ3|RS23_LUMRU	40S ribosomal protein S23 OS=Lumbricus rubellus OX=35632 GN=RPS23 PE=2 SV=1	80	7.2e-27	302	73.8	86.3
TRINITY_DN82180_c0_g1	sp|Q84WN0|Y4920_ARATH	Uncharacterized protein At4g37920 OS=Arabidopsis thaliana OX=3702 GN=At4g37920 PE=2 SV=2	81	4.5e-20	243	54.3	74.1
TRINITY_DN82133_c0_g1	sp|Q8GXR2|PLT6_ARATH	Probable polyol transporter 6 OS=Arabidopsis thaliana OX=3702 GN=PLT6 PE=2 SV=2	470	1.9e-41	436	28.1	45.1
TRINITY_DN82145_c0_g1	sp|Q4WHG0|CEF1_ASPFU	Pre-mRNA-splicing factor cef1 OS=Neosartorya fumigata (strain ATCC MYA-4609 / Af293 / CBS 101355 / FGSC A1100) OX=330879 GN=cef1 PE=3 SV=1	132	6.3e-24	278	51.5	59.8
TRINITY_DN82165_c0_g1	sp|Q93572|RLA0_CAEEL	60S acidic ribosomal protein P0 OS=Caenorhabditis elegans OX=6239 GN=rla-0 PE=1 SV=3	121	2.3e-43	446	70.2	86.8
TRINITY_DN82165_c0_g2	sp|Q93572|RLA0_CAEEL	60S acidic ribosomal protein P0 OS=Caenorhabditis elegans OX=6239 GN=rla-0 PE=1 SV=3	149	1.5e-67	655	81.2	89.9
TRINITY_DN82155_c0_g1	sp|Q4IBU4|FIS1_GIBZE	Mitochondrial fission 1 protein OS=Gibberella zeae (strain PH-1 / ATCC MYA-4620 / FGSC 9075 / NRRL 31084) OX=229533 GN=FIS1 PE=3 SV=1	153	3.6e-77	740	94.1	97.4
TRINITY_DN82193_c0_g1	sp|Q9M5G3|TCTP_HORVU	Translationally-controlled tumor protein homolog OS=Hordeum vulgare OX=4513 GN=TCTP PE=2 SV=2	104	8e-15	199	48.1	61.5
TRINITY_DN14350_c0_g1	sp|P34676|PCP5_CAEEL	Prolyl carboxy peptidase like protein 5 OS=Caenorhabditis elegans OX=6239 GN=pcp-5 PE=1 SV=1	128	8.9e-24	277	50.8	64.8
TRINITY_DN14350_c0_g2	sp|P34676|PCP5_CAEEL	Prolyl carboxy peptidase like protein 5 OS=Caenorhabditis elegans OX=6239 GN=pcp-5 PE=1 SV=1	395	5.5e-117	1085	51.9	69.4
TRINITY_DN14356_c0_g1	sp|P38707|SYNC_YEAST	Asparagine--tRNA ligase, cytoplasmic OS=Saccharomyces cerevisiae (strain ATCC 204508 / S288c) OX=559292 GN=DED81 PE=1 SV=1	452	2.1e-146	1340	56	71
TRINITY_DN14304_c1_g1	sp|Q8H1H9|AMO_ARATH	Primary amine oxidase OS=Arabidopsis thaliana OX=3702 GN=At1g62810 PE=2 SV=1	725	3.3e-251	2245	57.2	73.5
TRINITY_DN14304_c0_g2	sp|Q9ZVC2|NPR5_ARATH	Regulatory protein NPR5 OS=Arabidopsis thaliana OX=3702 GN=NPR5 PE=1 SV=1	391	1.1e-170	1550	79	87.2
TRINITY_DN14304_c0_g3	sp|Q9ZVC2|NPR5_ARATH	Regulatory protein NPR5 OS=Arabidopsis thaliana OX=3702 GN=NPR5 PE=1 SV=1	456	6e-173	1569	79.8	87.3
TRINITY_DN14325_c0_g1	sp|Q8GYA4|CRK10_ARATH	Cysteine-rich receptor-like protein kinase 10 OS=Arabidopsis thaliana OX=3702 GN=CRK10 PE=1 SV=3	247	2.1e-63	624	52.2	64.4
TRINITY_DN14325_c0_g2	sp|Q8GXV5|UGHY_ARATH	(S)-ureidoglycine aminohydrolase OS=Arabidopsis thaliana OX=3702 GN=UGLYAH PE=1 SV=1	294	4.4e-133	1224	77.2	84
TRINITY_DN14325_c0_g3	sp|Q9M0X5|CRK25_ARATH	Cysteine-rich receptor-like protein kinase 25 OS=Arabidopsis thaliana OX=3702 GN=CRK25 PE=3 SV=1	259	1.4e-43	451	38.6	59.1
TRINITY_DN14342_c0_g1	sp|Q9C3Y4|RHOA_EMENI	GTP-binding protein rhoA OS=Emericella nidulans (strain FGSC A4 / ATCC 38163 / CBS 112.46 / NRRL 194 / M139) OX=227321 GN=rhoA PE=3 SV=1	199	1.7e-93	883	84.9	89.4
TRINITY_DN14315_c0_g1	sp|Q22037|ROA1_CAEEL	Heterogeneous nuclear ribonucleoprotein A1 OS=Caenorhabditis elegans OX=6239 GN=hrp-1 PE=1 SV=1	192	7e-71	687	66.7	81.8
TRINITY_DN14362_c0_g1	sp|Q9FGK5|RAA5A_ARATH	Ras-related protein RABA5a OS=Arabidopsis thaliana OX=3702 GN=RABA5A PE=1 SV=1	114	4.6e-53	535	90.4	95.6
TRINITY_DN14345_c0_g4	sp|Q2V3L3|YY1_ARATH	Zinc finger transcription factor YY1 OS=Arabidopsis thaliana OX=3702 GN=YY1 PE=1 SV=1	423	5e-40	423	48.9	55.8
TRINITY_DN14345_c0_g1	sp|P51419|RL273_ARATH	60S ribosomal protein L27-3 OS=Arabidopsis thaliana OX=3702 GN=RPL27C PE=2 SV=2	135	4.5e-57	566	80	89.6
TRINITY_DN14337_c0_g2	sp|Q9U7D0|H4_MASBA	Histone H4 OS=Mastigamoeba balamuthi OX=108607 PE=3 SV=3	106	3e-44	453	86.8	88.7
TRINITY_DN14337_c0_g3	sp|Q711M0|H41_TALFU	Histone H4.1 OS=Talaromyces funiculosus OX=28572 GN=H4.1 PE=3 SV=3	51	8.8e-21	249	100	100
TRINITY_DN14322_c0_g2	sp|B4MR46|SRRT_DROWI	Serrate RNA effector molecule homolog OS=Drosophila willistoni OX=7260 GN=Ars2 PE=3 SV=1	357	1.2e-22	274	24.6	43.4
TRINITY_DN14353_c0_g1	sp|Q15006|EMC2_HUMAN	ER membrane protein complex subunit 2 OS=Homo sapiens OX=9606 GN=EMC2 PE=1 SV=1	243	7.4e-60	591	46.5	71.2
TRINITY_DN14363_c0_g1	sp|F4J7T2|EAF1B_ARATH	Chromatin modification-related protein EAF1 B OS=Arabidopsis thaliana OX=3702 GN=EAF1B PE=1 SV=1	734	7.7e-90	854	38.7	51.6
TRINITY_DN14334_c0_g1	sp|P13022|CAPZA_DICDI	F-actin-capping protein subunit alpha OS=Dictyostelium discoideum OX=44689 GN=acpB PE=1 SV=1	275	6.4e-89	842	57.5	75.3
TRINITY_DN14367_c0_g1	sp|Q52DM9|DCN1_MAGO7	Defective in cullin neddylation protein 1 OS=Magnaporthe oryzae (strain 70-15 / ATCC MYA-4617 / FGSC 8958) OX=242507 GN=DCN1 PE=3 SV=1	151	1.3e-37	399	51.7	66.2
TRINITY_DN14318_c0_g2	sp|O13453|PMP1_SCHPO	Tyrosine-protein phosphatase pmp1 OS=Schizosaccharomyces pombe (strain 972 / ATCC 24843) OX=284812 GN=pmp1 PE=3 SV=1	107	3.3e-12	185	39.3	58.9
TRINITY_DN14377_c0_g1	sp|Q9USW3|YHZ7_SCHPO	Probable glycosidase C21B10.07 OS=Schizosaccharomyces pombe (strain 972 / ATCC 24843) OX=284812 GN=SPBC21B10.07 PE=3 SV=1	128	2.3e-31	347	52.3	66.4
TRINITY_DN14360_c1_g1	sp|Q8W566|Y3514_ARATH	Uncharacterized exonuclease domain-containing protein At3g15140 OS=Arabidopsis thaliana OX=3702 GN=At3g15140 PE=2 SV=1	257	2.5e-81	780	53.7	73.2
TRINITY_DN14360_c0_g1	sp|Q8W4Y5|ASCL_SOLLC	ASC1-like protein OS=Solanum lycopersicum OX=4081 PE=2 SV=1	56	9.8e-18	231	73.2	87.5
TRINITY_DN14343_c0_g1	sp|V9M2S5|RPV1_VITRO	Disease resistance protein RPV1 OS=Vitis rotundifolia OX=103349 GN=RPV1 PE=1 SV=1	733	1.2e-129	1198	39	58.3
TRINITY_DN14343_c0_g2	sp|O22757|MLO8_ARATH	MLO-like protein 8 OS=Arabidopsis thaliana OX=3702 GN=MLO8 PE=1 SV=2	44	6.5e-07	129	52.3	75
TRINITY_DN14306_c0_g1	sp|Q9C102|GLT1_SCHPO	Putative glutamate synthase [NADPH] OS=Schizosaccharomyces pombe (strain 972 / ATCC 24843) OX=284812 GN=glt1 PE=2 SV=1	2102	0	7416	66	79.6
TRINITY_DN14388_c0_g1	sp|O13717|YDZA_SCHPO	Uncharacterized protein C14C4.10c OS=Schizosaccharomyces pombe (strain 972 / ATCC 24843) OX=284812 GN=SPAC14C4.10c PE=4 SV=1	220	2.4e-12	183	31.4	47.7
TRINITY_DN14394_c0_g1	sp|Q9FMP4|SF3B6_ARATH	Splicing factor 3B subunit 6-like protein OS=Arabidopsis thaliana OX=3702 GN=At5g12190 PE=2 SV=1	83	1.2e-36	386	88	91.6
TRINITY_DN14307_c0_g1	sp|Q9ZR37|DUS1_ARATH	Dual specificity protein phosphatase 1 OS=Arabidopsis thaliana OX=3702 GN=DSPTP1 PE=1 SV=1	126	3.2e-14	199	35.7	60.3
TRINITY_DN14392_c0_g1	sp|Q55A45|RSMB_DICDI	Small nuclear ribonucleoprotein-associated protein B OS=Dictyostelium discoideum OX=44689 GN=snrpb PE=3 SV=1	115	3.1e-31	344	60	75.7
TRINITY_DN14323_c0_g1	sp|P0CD99|MPH2_YEAST	Alpha-glucosides permease MPH2 OS=Saccharomyces cerevisiae (strain ATCC 204508 / S288c) OX=559292 GN=MPH2 PE=2 SV=1	500	1.1e-57	575	32.2	50.2
TRINITY_DN14384_c0_g1	sp|P45815|CRF1_YARLI	Copper resistance protein CRF1 OS=Yarrowia lipolytica (strain CLIB 122 / E 150) OX=284591 GN=CRF1 PE=4 SV=1	62	4.5e-16	217	58.1	75.8
TRINITY_DN14316_c0_g1	sp|Q2UPB6|ACLN_ASPOR	Aspirochlorine biosynthesis protein N OS=Aspergillus oryzae (strain ATCC 42149 / RIB 40) OX=510516 GN=aclN PE=3 SV=1	142	6.9e-25	291	43.7	62.7
TRINITY_DN14316_c0_g2	sp|Q7KVA1|XYLT_DROME	Xylosyltransferase oxt OS=Drosophila melanogaster OX=7227 GN=oxt PE=2 SV=1	92	1.2e-07	143	33.7	48.9
TRINITY_DN14381_c1_g1	sp|Q99089|CPRF1_PETCR	Common plant regulatory factor 1 OS=Petroselinum crispum OX=4043 GN=CPRF1 PE=2 SV=1	230	1.6e-104	980	90.9	94.8
TRINITY_DN14381_c0_g2	sp|A1C6C4|DBP2_ASPCL	ATP-dependent RNA helicase dbp2 OS=Aspergillus clavatus (strain ATCC 1007 / CBS 513.65 / DSM 816 / NCTC 3887 / NRRL 1) OX=344612 GN=dbp2 PE=3 SV=1	386	4.3e-188	1701	82.9	90.7
TRINITY_DN14301_c0_g2	sp|P52958|CTF1A_FUSSO	Cutinase transcription factor 1 alpha OS=Fusarium solani subsp. pisi OX=70791 GN=CTF1-ALPHA PE=2 SV=1	863	2.4e-302	2687	63.5	74.7
TRINITY_DN14387_c0_g2	sp|Q7XA86|ZDH11_ARATH	Protein S-acyltransferase 10 OS=Arabidopsis thaliana OX=3702 GN=PAT10 PE=1 SV=1	304	4.3e-90	853	62.8	74
TRINITY_DN14331_c0_g1	sp|Q9D099|ACER3_MOUSE	Alkaline ceramidase 3 OS=Mus musculus OX=10090 GN=Acer3 PE=1 SV=1	262	6.7e-32	352	32.4	48.5
TRINITY_DN14327_c0_g1	sp|G4N2B2|TRF2_MAGO7	Pyriculol/pyriculariol biosynthesis cluster transcription factor 1 OS=Magnaporthe oryzae (strain 70-15 / ATCC MYA-4617 / FGSC 8958) OX=242507 GN=TRF2 PE=3 SV=1	307	5.9e-20	251	28.7	43.6
TRINITY_DN14347_c0_g3	sp|P0C035|ATL60_ARATH	RING-H2 finger protein ATL60 OS=Arabidopsis thaliana OX=3702 GN=ATL60 PE=2 SV=1	301	3.8e-38	407	33.6	48.8
TRINITY_DN14320_c0_g1	sp|G4NH08|GSK1_MAGO7	Glycogen synthase kinase 1 OS=Magnaporthe oryzae (strain 70-15 / ATCC MYA-4617 / FGSC 8958) OX=242507 GN=GSK1 PE=1 SV=1	355	2.3e-140	1288	69.3	81.1
TRINITY_DN14320_c0_g2	sp|G4NH08|GSK1_MAGO7	Glycogen synthase kinase 1 OS=Magnaporthe oryzae (strain 70-15 / ATCC MYA-4617 / FGSC 8958) OX=242507 GN=GSK1 PE=1 SV=1	358	2.5e-144	1320	69.3	81.6
TRINITY_DN14351_c0_g1	sp|Q08CY5|HDHD3_XENTR	Haloacid dehalogenase-like hydrolase domain-containing protein 3 OS=Xenopus tropicalis OX=8364 GN=hdhd3 PE=2 SV=1	141	3.7e-10	166	33.3	51.1
TRINITY_DN14390_c0_g1	sp|P34442|PTP5_CAEEL	Probable tyrosine-protein phosphatase F54C8.4 OS=Caenorhabditis elegans OX=6239 GN=F54C8.4 PE=3 SV=1	186	1.5e-56	563	51.6	73.1
TRINITY_DN14372_c0_g1	sp|P51599|GCH1_NEUCR	GTP cyclohydrolase 1 OS=Neurospora crassa (strain ATCC 24698 / 74-OR23-1A / CBS 708.71 / DSM 1257 / FGSC 987) OX=367110 GN=gch-1 PE=2 SV=2	213	3.8e-79	758	65.7	85.4
TRINITY_DN14380_c0_g1	sp|Q92354|RL24A_SCHPO	60S ribosomal protein L24-A OS=Schizosaccharomyces pombe (strain 972 / ATCC 24843) OX=284812 GN=rpl2401 PE=3 SV=1	96	6e-33	357	70.8	84.4
TRINITY_DN14386_c0_g1	sp|Q8W3K3|DRL8_ARATH	Putative disease resistance protein At1g58400 OS=Arabidopsis thaliana OX=3702 GN=At1g58400 PE=3 SV=1	274	3.6e-31	345	33.6	57.3
TRINITY_DN14359_c0_g1	sp|Q9LY84|GDL76_ARATH	GDSL esterase/lipase At5g14450 OS=Arabidopsis thaliana OX=3702 GN=At5g14450 PE=2 SV=1	437	7.9e-98	921	42.1	57.4
TRINITY_DN14328_c0_g1	sp|Q66GN9|CLPX3_ARATH	CLP protease regulatory subunit CLPX3, mitochondrial OS=Arabidopsis thaliana OX=3702 GN=CLPX3 PE=2 SV=1	238	1.9e-23	277	35.7	45.4
TRINITY_DN14376_c0_g1	sp|Q96PS8|AQP10_HUMAN	Aquaporin-10 OS=Homo sapiens OX=9606 GN=AQP10 PE=1 SV=2	257	6.4e-48	489	40.1	55.3
TRINITY_DN14399_c0_g2	sp|Q8RYD1|REM16_ARATH	B3 domain-containing protein REM16 OS=Arabidopsis thaliana OX=3702 GN=REM16 PE=2 SV=1	292	1.1e-10	169	23.6	39.7
TRINITY_DN14349_c0_g2	sp|O24303|TI110_PEA	Protein TIC110, chloroplastic OS=Pisum sativum OX=3888 GN=TIC110 PE=1 SV=1	957	0	3014	64.5	79
TRINITY_DN14382_c0_g1	sp|P54959|EF1A_BLAHO	Elongation factor 1-alpha OS=Blastocystis hominis OX=12968 PE=2 SV=1	147	2.8e-37	394	53.7	70.1
TRINITY_DN14382_c0_g2	sp|Q9YIC0|EF1A_ORYLA	Elongation factor 1-alpha OS=Oryzias latipes OX=8090 GN=eef1a PE=2 SV=1	329	1.2e-60	598	40.7	59.3
TRINITY_DN14336_c0_g1	sp|Q9YGP5|RBPS2_XENLA	RNA-binding protein with multiple splicing 2 OS=Xenopus laevis OX=8355 GN=rbpms2 PE=2 SV=1	91	3.1e-12	182	42.9	59.3
TRINITY_DN14341_c0_g1	sp|Q64446|ATP7B_MOUSE	Copper-transporting ATPase 2 OS=Mus musculus OX=10090 GN=Atp7b PE=1 SV=2	922	2.9e-153	1401	38.3	56.5
TRINITY_DN14398_c0_g1	sp|Q07421|PMA1_AJECA	Plasma membrane ATPase OS=Ajellomyces capsulatus OX=5037 GN=PMA1 PE=3 SV=1	121	7.2e-59	582	89.3	96.7
TRINITY_DN14398_c0_g2	sp|Q07421|PMA1_AJECA	Plasma membrane ATPase OS=Ajellomyces capsulatus OX=5037 GN=PMA1 PE=3 SV=1	289	3e-143	1310	92.4	93.8
TRINITY_DN14398_c0_g3	sp|P22189|ATC3_SCHPO	Calcium-transporting ATPase 3 OS=Schizosaccharomyces pombe (strain 972 / ATCC 24843) OX=284812 GN=cta3 PE=1 SV=1	1070	1.9e-241	2162	47	62.2
TRINITY_DN14398_c1_g3	sp|P07038|PMA1_NEUCR	Plasma membrane ATPase OS=Neurospora crassa (strain ATCC 24698 / 74-OR23-1A / CBS 708.71 / DSM 1257 / FGSC 987) OX=367110 GN=pma-1 PE=1 SV=1	918	0	3631	85	90
TRINITY_DN14398_c1_g2	sp|P07038|PMA1_NEUCR	Plasma membrane ATPase OS=Neurospora crassa (strain ATCC 24698 / 74-OR23-1A / CBS 708.71 / DSM 1257 / FGSC 987) OX=367110 GN=pma-1 PE=1 SV=1	548	1.6e-265	2367	85	90.7
TRINITY_DN14398_c1_g1	sp|P07038|PMA1_NEUCR	Plasma membrane ATPase OS=Neurospora crassa (strain ATCC 24698 / 74-OR23-1A / CBS 708.71 / DSM 1257 / FGSC 987) OX=367110 GN=pma-1 PE=1 SV=1	258	1.9e-123	1140	84.9	93
TRINITY_DN14398_c2_g1	sp|P07038|PMA1_NEUCR	Plasma membrane ATPase OS=Neurospora crassa (strain ATCC 24698 / 74-OR23-1A / CBS 708.71 / DSM 1257 / FGSC 987) OX=367110 GN=pma-1 PE=1 SV=1	157	1.1e-44	459	72	77.7
TRINITY_DN14348_c0_g1	sp|P34804|COL40_CAEEL	Cuticle collagen 40 OS=Caenorhabditis elegans OX=6239 GN=col-40 PE=3 SV=3	68	1.1e-07	142	39.7	64.7
TRINITY_DN14385_c0_g1	sp|Q9Y893|FOLE_CANAX	Folylpolyglutamate synthase OS=Candida albicans OX=5476 GN=MET7 PE=3 SV=1	279	1.8e-67	659	48.7	67
TRINITY_DN14338_c0_g1	sp|O93927|FKS1_CRYNH	1,3-beta-glucan synthase component FKS1 OS=Cryptococcus neoformans var. grubii serotype A (strain H99 / ATCC 208821 / CBS 10515 / FGSC 9487) OX=235443 GN=FKS1 PE=3 SV=3	1517	0	6199	77.1	87.2
TRINITY_DN14335_c0_g1	sp|Q67UC7|HAK17_ORYSJ	Probable potassium transporter 17 OS=Oryza sativa subsp. japonica OX=39947 GN=HAK17 PE=2 SV=2	110	1.5e-10	168	40	52.7
TRINITY_DN14335_c0_g3	sp|Q67UC7|HAK17_ORYSJ	Probable potassium transporter 17 OS=Oryza sativa subsp. japonica OX=39947 GN=HAK17 PE=2 SV=2	699	2.2e-266	2376	67.4	78.1
TRINITY_DN14364_c0_g1	sp|G2TRT0|YHX4_SCHPO	Synembryn-like protein C3E7.04c OS=Schizosaccharomyces pombe (strain 972 / ATCC 24843) OX=284812 GN=SPBC3E7.04c PE=3 SV=1	181	4.7e-10	164	28.7	45.9
TRINITY_DN14352_c0_g1	sp|A8NYM5|RU1C_COPC7	U1 small nuclear ribonucleoprotein C OS=Coprinopsis cinerea (strain Okayama-7 / 130 / ATCC MYA-4618 / FGSC 9003) OX=240176 GN=CC1G_01380 PE=3 SV=1	72	1.1e-31	351	88.9	94.4
TRINITY_DN14352_c0_g2	sp|A8NYM5|RU1C_COPC7	U1 small nuclear ribonucleoprotein C OS=Coprinopsis cinerea (strain Okayama-7 / 130 / ATCC MYA-4618 / FGSC 9003) OX=240176 GN=CC1G_01380 PE=3 SV=1	72	1.8e-32	352	88.9	94.4
TRINITY_DN14357_c0_g1	sp|Q9QXN5|MIOX_MOUSE	Inositol oxygenase OS=Mus musculus OX=10090 GN=Miox PE=1 SV=2	280	3.9e-97	913	60.7	73.6
TRINITY_DN14355_c0_g1	sp|Q552J0|TCPQ_DICDI	T-complex protein 1 subunit theta OS=Dictyostelium discoideum OX=44689 GN=cct8 PE=3 SV=1	533	6.9e-184	1663	60	78.4
TRINITY_DN14361_c0_g1	sp|O80763|NRX1_ARATH	Probable nucleoredoxin 1 OS=Arabidopsis thaliana OX=3702 GN=At1g60420 PE=1 SV=1	152	4.8e-07	136	29.6	46.7
TRINITY_DN14333_c1_g1	sp|P87319|VP13A_SCHPO	Vacuolar protein sorting-associated protein 13a OS=Schizosaccharomyces pombe (strain 972 / ATCC 24843) OX=284812 GN=vps13a PE=3 SV=2	274	1e-28	322	28.8	50
TRINITY_DN14333_c0_g1	sp|Q07878|VPS13_YEAST	Vacuolar protein sorting-associated protein 13 OS=Saccharomyces cerevisiae (strain ATCC 204508 / S288c) OX=559292 GN=VPS13 PE=1 SV=1	1113	7.2e-169	1536	32.1	53.6
TRINITY_DN14333_c0_g2	sp|P87319|VP13A_SCHPO	Vacuolar protein sorting-associated protein 13a OS=Schizosaccharomyces pombe (strain 972 / ATCC 24843) OX=284812 GN=vps13a PE=3 SV=2	106	7e-08	139	34.9	53.8
TRINITY_DN14373_c0_g1	sp|P39107|MNN9_YEAST	Mannan polymerase complexes subunit MNN9 OS=Saccharomyces cerevisiae (strain ATCC 204508 / S288c) OX=559292 GN=MNN9 PE=1 SV=3	289	2.8e-94	890	58.5	74.7
TRINITY_DN14321_c0_g4	sp|B8BJ39|KPYC1_ORYSI	Pyruvate kinase 1, cytosolic OS=Oryza sativa subsp. indica OX=39946 GN=OsI_35105 PE=3 SV=1	41	3.7e-11	167	75.6	82.9
TRINITY_DN14321_c0_g1	sp|B8BJ39|KPYC1_ORYSI	Pyruvate kinase 1, cytosolic OS=Oryza sativa subsp. indica OX=39946 GN=OsI_35105 PE=3 SV=1	527	6e-270	2406	89	95.4
TRINITY_DN14321_c0_g2	sp|B8BJ39|KPYC1_ORYSI	Pyruvate kinase 1, cytosolic OS=Oryza sativa subsp. indica OX=39946 GN=OsI_35105 PE=3 SV=1	520	6.2e-238	2131	81.5	86.9
TRINITY_DN14321_c0_g3	sp|B8BJ39|KPYC1_ORYSI	Pyruvate kinase 1, cytosolic OS=Oryza sativa subsp. indica OX=39946 GN=OsI_35105 PE=3 SV=1	155	1.1e-73	709	89	98.7
TRINITY_DN14300_c2_g2	sp|P27131|ACT1_NAEFO	Actin-1 OS=Naegleria fowleri OX=5763 PE=2 SV=2	195	6.5e-105	978	93.8	98.5
TRINITY_DN14300_c2_g1	sp|P27131|ACT1_NAEFO	Actin-1 OS=Naegleria fowleri OX=5763 PE=2 SV=2	134	4.2e-71	685	94.8	100
TRINITY_DN14300_c0_g1	sp|P41340|ACT3_LIMPO	Actin-3 OS=Limulus polyphemus OX=6850 PE=1 SV=1	117	1.9e-62	611	98.3	99.1
TRINITY_DN14311_c0_g4	sp|Q944S2|GTS1_ARATH	WD repeat-containing protein GTS1 OS=Arabidopsis thaliana OX=3702 GN=GTS1 PE=2 SV=1	37	7.7e-08	141	59.5	75.7
TRINITY_DN14311_c0_g2	sp|Q8GW61|STP14_ARATH	Sugar transport protein 14 OS=Arabidopsis thaliana OX=3702 GN=STP14 PE=2 SV=2	366	9.7e-152	1387	73.5	84.4
TRINITY_DN14311_c0_g3	sp|Q944S2|GTS1_ARATH	WD repeat-containing protein GTS1 OS=Arabidopsis thaliana OX=3702 GN=GTS1 PE=2 SV=1	389	2.2e-138	1270	62	74
TRINITY_DN14302_c0_g1	sp|P20630|COL12_CAEEL	Cuticle collagen 12 OS=Caenorhabditis elegans OX=6239 GN=col-12 PE=3 SV=1	79	2.4e-09	156	39.2	67.1
TRINITY_DN14365_c0_g1	sp|Q11119|UBP14_SCHPO	Ubiquitin carboxyl-terminal hydrolase 14 OS=Schizosaccharomyces pombe (strain 972 / ATCC 24843) OX=284812 GN=ubp14 PE=1 SV=2	369	1.8e-90	856	45.8	63.4
TRINITY_DN14365_c0_g2	sp|Q11119|UBP14_SCHPO	Ubiquitin carboxyl-terminal hydrolase 14 OS=Schizosaccharomyces pombe (strain 972 / ATCC 24843) OX=284812 GN=ubp14 PE=1 SV=2	188	3.6e-28	316	38.8	56.4
TRINITY_DN14365_c0_g3	sp|Q11119|UBP14_SCHPO	Ubiquitin carboxyl-terminal hydrolase 14 OS=Schizosaccharomyces pombe (strain 972 / ATCC 24843) OX=284812 GN=ubp14 PE=1 SV=2	199	3.5e-45	464	44.7	63.8
TRINITY_DN14319_c0_g1	sp|Q9FLI7|NEET_ARATH	CDGSH iron-sulfur domain-containing protein NEET OS=Arabidopsis thaliana OX=3702 GN=NEET PE=1 SV=1	99	1.4e-28	320	63.6	72.7
TRINITY_DN14391_c0_g1	sp|A8WSV7|RPAB2_CAEBR	Probable DNA-directed RNA polymerases I, II, and III subunit RPABC2 OS=Caenorhabditis briggsae OX=6238 GN=rpb-6 PE=3 SV=1	89	1.5e-31	344	73	85.4
TRINITY_DN14305_c0_g1	sp|Q9SU63|AL2B4_ARATH	Aldehyde dehydrogenase family 2 member B4, mitochondrial OS=Arabidopsis thaliana OX=3702 GN=ALDH2B4 PE=1 SV=1	48	3.4e-11	174	72.9	81.3
TRINITY_DN14375_c0_g6	sp|Q99315|YG31B_YEAST	Transposon Ty3-G Gag-Pol polyprotein OS=Saccharomyces cerevisiae (strain ATCC 204508 / S288c) OX=559292 GN=TY3B-G PE=1 SV=3	155	2.1e-30	335	40.6	61.9
TRINITY_DN14375_c0_g1	sp|Q9UR07|TF211_SCHPO	Transposon Tf2-11 polyprotein OS=Schizosaccharomyces pombe (strain 972 / ATCC 24843) OX=284812 GN=Tf2-11 PE=3 SV=1	89	9e-12	180	37.1	58.4
TRINITY_DN14375_c1_g2	sp|O24463|PBF_MAIZE	Dof zinc finger protein PBF OS=Zea mays OX=4577 GN=PBF PE=1 SV=1	112	3.2e-27	312	55.4	68.8
TRINITY_DN14375_c1_g1	sp|Q9FZA4|DOF14_ARATH	Dof zinc finger protein DOF1.4 OS=Arabidopsis thaliana OX=3702 GN=DOF1.4 PE=2 SV=1	314	7.1e-29	327	34.4	44.6
TRINITY_DN14339_c0_g1	sp|Q5PP23|FLY1_ARATH	Transmembrane E3 ubiquitin-protein ligase FLY1 OS=Arabidopsis thaliana OX=3702 GN=FLY1 PE=1 SV=1	494	2.1e-235	2109	77.1	88.3
TRINITY_DN14329_c1_g1	sp|P49689|RS30_ARATH	40S ribosomal protein S30 OS=Arabidopsis thaliana OX=3702 GN=RPS30A PE=3 SV=3	57	2.3e-16	213	73.7	84.2
TRINITY_DN14329_c0_g1	sp|P49689|RS30_ARATH	40S ribosomal protein S30 OS=Arabidopsis thaliana OX=3702 GN=RPS30A PE=3 SV=3	61	1.6e-14	195	65.6	82
TRINITY_DN14329_c0_g2	sp|P49689|RS30_ARATH	40S ribosomal protein S30 OS=Arabidopsis thaliana OX=3702 GN=RPS30A PE=3 SV=3	61	3.8e-14	193	65.6	82
TRINITY_DN14369_c0_g1	sp|P0DO21|GIP2_NICBE	Probable aspartic proteinase GIP2 OS=Nicotiana benthamiana OX=4100 GN=GIP2 PE=1 SV=1	416	1.5e-82	789	42.5	58.7
TRINITY_DN14369_c0_g2	sp|P0DO21|GIP2_NICBE	Probable aspartic proteinase GIP2 OS=Nicotiana benthamiana OX=4100 GN=GIP2 PE=1 SV=1	142	1.5e-25	294	48.6	61.3
TRINITY_DN14374_c0_g1	sp|Q6BZU2|CCS1_YARLI	Superoxide dismutase 1 copper chaperone OS=Yarrowia lipolytica (strain CLIB 122 / E 150) OX=284591 GN=CCS1 PE=3 SV=1	128	4.7e-32	349	52.3	74.2
TRINITY_DN14374_c0_g2	sp|Q6CIG2|CCS1_KLULA	Superoxide dismutase 1 copper chaperone OS=Kluyveromyces lactis (strain ATCC 8585 / CBS 2359 / DSM 70799 / NBRC 1267 / NRRL Y-1140 / WM37) OX=284590 GN=CCS1 PE=3 SV=1	76	1e-17	226	55.3	69.7
TRINITY_DN14326_c0_g1	sp|Q92365|RL36A_SCHPO	60S ribosomal protein L36-A OS=Schizosaccharomyces pombe (strain 972 / ATCC 24843) OX=284812 GN=rpl3601 PE=3 SV=2	94	2.2e-19	240	56.4	71.3
TRINITY_DN14326_c0_g2	sp|Q92365|RL36A_SCHPO	60S ribosomal protein L36-A OS=Schizosaccharomyces pombe (strain 972 / ATCC 24843) OX=284812 GN=rpl3601 PE=3 SV=2	92	3.3e-17	221	54.3	69.6
TRINITY_DN14326_c0_g3	sp|Q92365|RL36A_SCHPO	60S ribosomal protein L36-A OS=Schizosaccharomyces pombe (strain 972 / ATCC 24843) OX=284812 GN=rpl3601 PE=3 SV=2	57	5.2e-12	175	61.4	78.9
TRINITY_DN14317_c0_g1	sp|P53617|NRD1_YEAST	Protein NRD1 OS=Saccharomyces cerevisiae (strain ATCC 204508 / S288c) OX=559292 GN=NRD1 PE=1 SV=1	215	1.5e-06	133	25.6	44.2
TRINITY_DN98530_c2_g1	sp|A6H769|RS7_BOVIN	40S ribosomal protein S7 OS=Bos taurus OX=9913 GN=RPS7 PE=2 SV=1	140	3.4e-37	393	60.7	72.9
TRINITY_DN98580_c0_g1	sp|P34121|COAA_DICDI	Coactosin OS=Dictyostelium discoideum OX=44689 GN=coaA PE=1 SV=1	100	1.2e-19	240	47	70
TRINITY_DN98555_c0_g1	sp|Q978S7|TREH_THEVO	Trehalase OS=Thermoplasma volcanium (strain ATCC 51530 / DSM 4299 / JCM 9571 / NBRC 15438 / GSS1) OX=273116 GN=TVG1381191 PE=1 SV=1	210	1.5e-09	156	22.4	43.8
TRINITY_DN98581_c0_g1	sp|Q17R09|PRP16_BOVIN	Pre-mRNA-splicing factor ATP-dependent RNA helicase PRP16 OS=Bos taurus OX=9913 GN=DHX38 PE=2 SV=1	91	3.2e-38	400	78	87.9
TRINITY_DN98528_c0_g1	sp|O89044|PRI2_RAT	DNA primase large subunit OS=Rattus norvegicus OX=10116 GN=Prim2 PE=2 SV=1	115	1.9e-19	239	43.5	66.1
TRINITY_DN98528_c0_g2	sp|O02334|PRI2_CAEEL	DNA primase large subunit OS=Caenorhabditis elegans OX=6239 GN=pri-2 PE=3 SV=2	103	2.2e-20	247	43.7	68
TRINITY_DN98534_c0_g1	sp|P40108|ALDH_DAVTA	Aldehyde dehydrogenase OS=Davidiella tassiana OX=29918 GN=CLAH10 PE=1 SV=2	92	3.1e-33	358	72.8	88
TRINITY_DN98517_c0_g2	sp|O74945|RIA1_SCHPO	Ribosome assembly protein 1 OS=Schizosaccharomyces pombe (strain 972 / ATCC 24843) OX=284812 GN=ria1 PE=3 SV=1	90	1.3e-17	224	47.8	68.9
TRINITY_DN98517_c0_g3	sp|O74945|RIA1_SCHPO	Ribosome assembly protein 1 OS=Schizosaccharomyces pombe (strain 972 / ATCC 24843) OX=284812 GN=ria1 PE=3 SV=1	262	4.1e-68	662	54.2	68.3
TRINITY_DN98587_c0_g1	sp|P0AG82|PSTS_ECOLI	Phosphate-binding protein PstS OS=Escherichia coli (strain K12) OX=83333 GN=pstS PE=1 SV=1	135	8.6e-11	166	34.1	50.4
TRINITY_DN98545_c0_g1	sp|A2QPG2|CBHA_ASPNC	Probable 1,4-beta-D-glucan cellobiohydrolase A OS=Aspergillus niger (strain CBS 513.88 / FGSC A1513) OX=425011 GN=cbhA PE=3 SV=1	109	2.8e-37	393	64.2	74.3
TRINITY_DN98556_c0_g1	sp|Q0ULB7|CBP4_PHANO	Assembly factor CBP4 OS=Phaeosphaeria nodorum (strain SN15 / ATCC MYA-4574 / FGSC 10173) OX=321614 GN=CBP4 PE=3 SV=2	117	1.1e-25	294	52.1	70.9
TRINITY_DN98543_c0_g1	sp|A1CMX6|IPI1_ASPCL	Pre-rRNA-processing protein ipi1 OS=Aspergillus clavatus (strain ATCC 1007 / CBS 513.65 / DSM 816 / NCTC 3887 / NRRL 1) OX=344612 GN=ipi1 PE=3 SV=1	134	2e-27	309	55.2	66.4
TRINITY_DN98543_c0_g2	sp|Q2UU13|IPI1_ASPOR	Pre-rRNA-processing protein ipi1 OS=Aspergillus oryzae (strain ATCC 42149 / RIB 40) OX=510516 GN=ipi1 PE=3 SV=1	185	3.3e-23	273	36.2	55.1
TRINITY_DN98519_c0_g1	sp|Q9R1T3|CATZ_RAT	Cathepsin Z OS=Rattus norvegicus OX=10116 GN=Ctsz PE=1 SV=2	117	8.7e-17	216	35.9	54.7
TRINITY_DN98564_c0_g1	sp|Q805F2|CATEB_XENLA	Cathepsin E-B OS=Xenopus laevis OX=8355 GN=ctse-b PE=2 SV=1	98	6.7e-21	251	50	63.3
TRINITY_DN98526_c0_g1	sp|G5EEI4|ASP1_CAEEL	Aspartic protease 1 OS=Caenorhabditis elegans OX=6239 GN=asp-1 PE=1 SV=1	98	5.7e-22	260	54.1	66.3
TRINITY_DN98608_c0_g1	sp|Q55BF2|NMD3_DICDI	60S ribosomal export protein NMD3 OS=Dictyostelium discoideum OX=44689 GN=nmd3 PE=3 SV=1	113	7.1e-48	484	74.3	87.6
TRINITY_DN98613_c0_g1	sp|P42522|MYOC_DICDI	Myosin IC heavy chain OS=Dictyostelium discoideum OX=44689 GN=myoC PE=1 SV=2	142	1.4e-29	327	68.3	78.9
TRINITY_DN31552_c0_g1	sp|Q32LN1|UBE2H_BOVIN	Ubiquitin-conjugating enzyme E2 H OS=Bos taurus OX=9913 GN=UBE2H PE=2 SV=1	140	4.2e-69	670	84.3	94.3
TRINITY_DN31517_c0_g1	sp|Q8RY17|WAKLI_ARATH	Wall-associated receptor kinase-like 22 OS=Arabidopsis thaliana OX=3702 GN=WAKL22 PE=2 SV=1	174	8.4e-35	374	46.6	64.9
TRINITY_DN31585_c0_g1	sp|D7PHZ3|VRTB_PENAE	Malonamoyl-CoA synthetase vrtB OS=Penicillium aethiopicum OX=36650 GN=vrtB PE=1 SV=1	680	4e-221	1985	56.6	70.4
TRINITY_DN31542_c0_g1	sp|Q9M060|IF62_ARATH	Eukaryotic translation initiation factor 6-2 OS=Arabidopsis thaliana OX=3702 GN=EIF6-2 PE=2 SV=1	71	1.4e-33	359	94.4	100
TRINITY_DN31581_c0_g1	sp|P19571|AMT6_BACS7	Glucan 1,4-alpha-maltohexaosidase OS=Bacillus sp. (strain 707) OX=1416 PE=1 SV=1	139	1.8e-32	353	46.8	60.4
TRINITY_DN31581_c0_g2	sp|P19571|AMT6_BACS7	Glucan 1,4-alpha-maltohexaosidase OS=Bacillus sp. (strain 707) OX=1416 PE=1 SV=1	313	3e-80	767	45.4	61
TRINITY_DN31537_c0_g1	sp|O13779|YF2E_SCHPO	Putative metal ion transporter C17A12.14 OS=Schizosaccharomyces pombe (strain 972 / ATCC 24843) OX=284812 GN=SPAC17A2.14 PE=1 SV=4	107	5e-28	314	53.3	76.6
TRINITY_DN31537_c0_g2	sp|O13779|YF2E_SCHPO	Putative metal ion transporter C17A12.14 OS=Schizosaccharomyces pombe (strain 972 / ATCC 24843) OX=284812 GN=SPAC17A2.14 PE=1 SV=4	123	6e-35	374	54.5	77.2
TRINITY_DN31593_c0_g1	sp|Q42586|UMPS_ARATH	Uridine 5'-monophosphate synthase OS=Arabidopsis thaliana OX=3702 GN=PYRE-F PE=2 SV=2	91	5.5e-26	295	63.7	78
TRINITY_DN31598_c0_g1	sp|Q4UJB1|HSPC4_RICFE	Small heat shock protein C4 OS=Rickettsia felis (strain ATCC VR-1525 / URRWXCal2) OX=315456 GN=hspc4-1 PE=3 SV=1	104	1.2e-08	148	32.7	53.8
TRINITY_DN31598_c0_g2	sp|Q4UJB1|HSPC4_RICFE	Small heat shock protein C4 OS=Rickettsia felis (strain ATCC VR-1525 / URRWXCal2) OX=315456 GN=hspc4-1 PE=3 SV=1	104	1.7e-09	156	33.7	54.8
TRINITY_DN31564_c0_g5	sp|P10911|MCF2_HUMAN	Proto-oncogene DBL OS=Homo sapiens OX=9606 GN=MCF2 PE=1 SV=3	84	1.5e-12	184	48.8	69
TRINITY_DN31578_c0_g2	sp|A0A411KZU9|BUAF_ASPBU	Burnettramic acids biosynthesis cluster protein E OS=Aspergillus burnettii OX=2508778 GN=buaE PE=4 SV=1	124	1.7e-10	164	37.1	52.4
TRINITY_DN31556_c0_g2	sp|Q8U4D1|GLMS_PYRFU	Glutamine--fructose-6-phosphate aminotransferase [isomerizing] OS=Pyrococcus furiosus (strain ATCC 43587 / DSM 3638 / JCM 8422 / Vc1) OX=186497 GN=glmS PE=3 SV=3	103	4.2e-15	201	44.7	64.1
TRINITY_DN31510_c0_g1	sp|P21240|CPNB1_ARATH	Chaperonin 60 subunit beta 1, chloroplastic OS=Arabidopsis thaliana OX=3702 GN=CPN60B1 PE=1 SV=3	107	1.2e-53	535	95.3	98.1
TRINITY_DN31510_c0_g2	sp|P21240|CPNB1_ARATH	Chaperonin 60 subunit beta 1, chloroplastic OS=Arabidopsis thaliana OX=3702 GN=CPN60B1 PE=1 SV=3	67	6.3e-28	310	98.5	98.5
TRINITY_DN31587_c0_g1	sp|O60113|YG64_SCHPO	Uncharacterized amino-acid permease C15C4.04c OS=Schizosaccharomyces pombe (strain 972 / ATCC 24843) OX=284812 GN=SPBC15C4.04c PE=3 SV=1	79	3.3e-24	280	63.3	81
TRINITY_DN31553_c0_g1	sp|Q9LFA3|MDAR1_ARATH	Monodehydroascorbate reductase 1, peroxisomal OS=Arabidopsis thaliana OX=3702 GN=MDAR1 PE=1 SV=1	144	6e-61	598	80.6	89.6
TRINITY_DN31502_c0_g1	sp|G0R947|XYN1_HYPJQ	Endo-1,4-beta-xylanase 1 OS=Hypocrea jecorina (strain QM6a) OX=431241 GN=TRIREDRAFT_74223 PE=1 SV=1	231	1.2e-65	640	55.8	73.6
TRINITY_DN31502_c0_g3	sp|G0R947|XYN1_HYPJQ	Endo-1,4-beta-xylanase 1 OS=Hypocrea jecorina (strain QM6a) OX=431241 GN=TRIREDRAFT_74223 PE=1 SV=1	111	4.7e-13	184	44.1	62.2
TRINITY_DN31586_c0_g1	sp|A8Q8J2|UFC1_BRUMA	Ubiquitin-fold modifier-conjugating enzyme 1 OS=Brugia malayi OX=6279 GN=Bm1_46190 PE=3 SV=1	158	1.2e-67	657	79.7	89.9
TRINITY_DN31534_c0_g1	sp|Q12382|DGK1_YEAST	CTP-dependent diacylglycerol kinase 1 OS=Saccharomyces cerevisiae (strain ATCC 204508 / S288c) OX=559292 GN=DGK1 PE=1 SV=1	251	7.7e-53	532	43.8	59.4
TRINITY_DN31582_c0_g1	sp|P51978|TRXB_NEUCR	Thioredoxin reductase OS=Neurospora crassa (strain ATCC 24698 / 74-OR23-1A / CBS 708.71 / DSM 1257 / FGSC 987) OX=367110 GN=cys-9 PE=3 SV=1	328	1.5e-119	1109	67.1	80.8
TRINITY_DN31559_c0_g1	sp|E5AD52|STUA_LEPMJ	Cell pattern formation-associated protein stuA OS=Leptosphaeria maculans (strain JN3 / isolate v23.1.3 / race Av1-4-5-6-7-8) OX=985895 GN=stuA PE=2 SV=2	457	3.4e-174	1581	72.4	80.5
TRINITY_DN31572_c1_g1	sp|P25443|RS2_YEAST	40S ribosomal protein S2 OS=Saccharomyces cerevisiae (strain ATCC 204508 / S288c) OX=559292 GN=RPS2 PE=1 SV=3	39	9.4e-09	146	69.2	79.5
TRINITY_DN31572_c2_g1	sp|P25443|RS2_YEAST	40S ribosomal protein S2 OS=Saccharomyces cerevisiae (strain ATCC 204508 / S288c) OX=559292 GN=RPS2 PE=1 SV=3	100	6.1e-43	441	85	94
TRINITY_DN31572_c0_g1	sp|P25443|RS2_YEAST	40S ribosomal protein S2 OS=Saccharomyces cerevisiae (strain ATCC 204508 / S288c) OX=559292 GN=RPS2 PE=1 SV=3	69	7.1e-22	260	73.9	81.2
TRINITY_DN31572_c0_g2	sp|P25443|RS2_YEAST	40S ribosomal protein S2 OS=Saccharomyces cerevisiae (strain ATCC 204508 / S288c) OX=559292 GN=RPS2 PE=1 SV=3	76	5.2e-22	260	68.4	76.3
TRINITY_DN31572_c0_g3	sp|P25443|RS2_YEAST	40S ribosomal protein S2 OS=Saccharomyces cerevisiae (strain ATCC 204508 / S288c) OX=559292 GN=RPS2 PE=1 SV=3	99	2.2e-40	419	80.8	88.9
TRINITY_DN31529_c0_g1	sp|P14799|RS27A_NEUCR	Ubiquitin-40S ribosomal protein S27a OS=Neurospora crassa (strain ATCC 24698 / 74-OR23-1A / CBS 708.71 / DSM 1257 / FGSC 987) OX=367110 GN=ubi::crp-6 PE=1 SV=4	60	1.5e-28	317	95	100
TRINITY_DN31589_c0_g1	sp|Q9PV90|RLA0_DANRE	60S acidic ribosomal protein P0 OS=Danio rerio OX=7955 GN=rplp0 PE=2 SV=1	64	5.1e-19	234	73.4	84.4
TRINITY_DN31589_c0_g2	sp|P47826|RLA0_CHICK	60S acidic ribosomal protein P0 OS=Gallus gallus OX=9031 GN=RPLP0 PE=2 SV=1	79	8.3e-21	250	63.3	77.2
TRINITY_DN31506_c0_g1	sp|O13648|ANM3_SCHPO	Ribosomal protein arginine N-methyltransferase rmt3 OS=Schizosaccharomyces pombe (strain 972 / ATCC 24843) OX=284812 GN=rmt3 PE=1 SV=3	138	4.8e-13	185	34.1	50.7
TRINITY_DN31547_c0_g2	sp|Q70PP2|SMG1_DROME	Serine/threonine-protein kinase Smg1 OS=Drosophila melanogaster OX=7227 GN=nonC PE=1 SV=2	188	2.5e-18	231	32.4	54.8
TRINITY_DN31599_c0_g1	sp|Q7LHG5|YI31B_YEAST	Transposon Ty3-I Gag-Pol polyprotein OS=Saccharomyces cerevisiae (strain ATCC 204508 / S288c) OX=559292 GN=TY3B-I PE=1 SV=2	220	5.7e-11	172	23.6	48.2
TRINITY_DN31558_c0_g1	sp|O62251|MRM2_CAEEL	rRNA methyltransferase 2, mitochondrial OS=Caenorhabditis elegans OX=6239 GN=F45G2.9 PE=3 SV=1	69	1.1e-14	198	52.2	78.3
TRINITY_DN31543_c0_g1	sp|E3QFA7|CLU5D_COLGM	Pathogenicity cluster 5 protein d OS=Colletotrichum graminicola (strain M1.001 / M2 / FGSC 10212) OX=645133 GN=CLU5d PE=2 SV=1	54	2.6e-14	196	74.1	83.3
TRINITY_DN31543_c0_g2	sp|E3QFA7|CLU5D_COLGM	Pathogenicity cluster 5 protein d OS=Colletotrichum graminicola (strain M1.001 / M2 / FGSC 10212) OX=645133 GN=CLU5d PE=2 SV=1	174	2.3e-61	602	63.2	75.3
TRINITY_DN31594_c0_g1	sp|Q9FLR0|NEN1_ARATH	Protein NEN1 OS=Arabidopsis thaliana OX=3702 GN=NEN1 PE=2 SV=1	506	2.7e-139	1279	54	67.6
TRINITY_DN31522_c0_g1	sp|P26354|TBP_ACACA	TATA-box-binding protein OS=Acanthamoeba castellanii OX=5755 GN=TFIID PE=2 SV=1	98	5e-37	390	75.5	86.7
TRINITY_DN31520_c0_g1	sp|P67810|SC11A_BOVIN	Signal peptidase complex catalytic subunit SEC11A OS=Bos taurus OX=9913 GN=SEC11A PE=2 SV=1	179	1.1e-74	718	75.4	86.6
TRINITY_DN31574_c0_g1	sp|Q2TA10|UB2D1_BOVIN	Ubiquitin-conjugating enzyme E2 D1 OS=Bos taurus OX=9913 GN=UBE2D1 PE=2 SV=1	96	1.7e-35	377	71.9	82.3
TRINITY_DN31508_c0_g6	sp|O49717|CDPKF_ARATH	Calcium-dependent protein kinase 15 OS=Arabidopsis thaliana OX=3702 GN=CPK15 PE=2 SV=1	275	6.5e-50	505	36.7	59.3
TRINITY_DN31508_c0_g1	sp|Q14012|KCC1A_HUMAN	Calcium/calmodulin-dependent protein kinase type 1 OS=Homo sapiens OX=9606 GN=CAMK1 PE=1 SV=1	131	1.6e-25	292	45	66.4
TRINITY_DN31508_c0_g3	sp|Q69IM9|CDPKM_ORYSJ	Calcium-dependent protein kinase 22 OS=Oryza sativa subsp. japonica OX=39947 GN=CPK22 PE=3 SV=1	72	1.1e-06	128	36.1	63.9
TRINITY_DN31565_c0_g1	sp|P0C582|M2OM_NEUCR	Putative mitochondrial 2-oxoglutarate/malate carrier protein OS=Neurospora crassa (strain ATCC 24698 / 74-OR23-1A / CBS 708.71 / DSM 1257 / FGSC 987) OX=367110 GN=mic-33 PE=3 SV=1	82	1.4e-19	243	58.5	73.2
TRINITY_DN31565_c0_g2	sp|P0C582|M2OM_NEUCR	Putative mitochondrial 2-oxoglutarate/malate carrier protein OS=Neurospora crassa (strain ATCC 24698 / 74-OR23-1A / CBS 708.71 / DSM 1257 / FGSC 987) OX=367110 GN=mic-33 PE=3 SV=1	209	2.9e-97	913	85.6	93.3
TRINITY_DN31557_c0_g1	sp|Q9M0E0|R15A5_ARATH	40S ribosomal protein S15a-5 OS=Arabidopsis thaliana OX=3702 GN=RPS15AE PE=2 SV=1	129	1.1e-50	511	72.1	86.8
TRINITY_DN31566_c0_g1	sp|P06208|LEU1_YEAST	2-isopropylmalate synthase OS=Saccharomyces cerevisiae (strain ATCC 204508 / S288c) OX=559292 GN=LEU4 PE=1 SV=1	586	4.8e-187	1691	57	70.6
TRINITY_DN47908_c0_g1	sp|P42620|YQJG_ECOLI	Glutathionyl-hydroquinone reductase YqjG OS=Escherichia coli (strain K12) OX=83333 GN=yqjG PE=1 SV=1	94	1.4e-15	205	51.1	59.6
TRINITY_DN47908_c0_g2	sp|P42620|YQJG_ECOLI	Glutathionyl-hydroquinone reductase YqjG OS=Escherichia coli (strain K12) OX=83333 GN=yqjG PE=1 SV=1	92	3.1e-25	288	56.5	77.2
TRINITY_DN47936_c0_g1	sp|P54412|EF1G_CAEEL	Probable elongation factor 1-gamma OS=Caenorhabditis elegans OX=6239 GN=eef-1G PE=1 SV=1	107	2.4e-22	264	57.9	65.4
TRINITY_DN47948_c0_g2	sp|Q84VT2|FAD12_PUNGR	Delta(12)-acyl-lipid-desaturase OS=Punica granatum OX=22663 GN=FAD12 PE=2 SV=2	71	5.2e-13	183	46.5	74.6
TRINITY_DN47968_c0_g1	sp|Q9LV93|AB5F_ARATH	ABC transporter F family member 5 OS=Arabidopsis thaliana OX=3702 GN=ABCF5 PE=2 SV=1	78	2e-33	361	89.7	94.9
TRINITY_DN48000_c1_g2	sp|O42469|TLE1_XENLA	Transducin-like enhancer protein 1 OS=Xenopus laevis OX=8355 GN=esg1 PE=2 SV=1	56	4.2e-17	218	66.1	89.3
TRINITY_DN48000_c1_g1	sp|Q04727|TLE4_HUMAN	Transducin-like enhancer protein 4 OS=Homo sapiens OX=9606 GN=TLE4 PE=1 SV=3	267	5.1e-81	773	56.2	71.2
TRINITY_DN48000_c0_g1	sp|O02482|UNC37_CAEEL	Transcription factor unc-37 OS=Caenorhabditis elegans OX=6239 GN=unc-37 PE=1 SV=1	79	1.7e-15	205	49.4	65.8
TRINITY_DN47997_c0_g1	sp|Q6R8G5|PHO15_ARATH	Phosphate transporter PHO1 homolog 5 OS=Arabidopsis thaliana OX=3702 GN=PHO1-H5 PE=2 SV=2	154	1.4e-55	552	62.3	79.2
TRINITY_DN47982_c1_g3	sp|Q6CQE5|TAR1_KLULA	Protein TAR1 OS=Kluyveromyces lactis (strain ATCC 8585 / CBS 2359 / DSM 70799 / NBRC 1267 / NRRL Y-1140 / WM37) OX=284590 GN=TAR1-A PE=4 SV=2	85	4.7e-11	167	50.6	56.5
TRINITY_DN47982_c1_g2	sp|P0C5P9|YL54B_YEAST	Putative uncharacterized protein YLR154W-B OS=Saccharomyces cerevisiae (strain ATCC 204508 / S288c) OX=559292 GN=YLR154W-B PE=5 SV=1	33	2.7e-06	126	78.8	81.8
TRINITY_DN47982_c1_g1	sp|Q6CQE5|TAR1_KLULA	Protein TAR1 OS=Kluyveromyces lactis (strain ATCC 8585 / CBS 2359 / DSM 70799 / NBRC 1267 / NRRL Y-1140 / WM37) OX=284590 GN=TAR1-A PE=4 SV=2	77	1e-16	214	62.3	70.1
TRINITY_DN47930_c1_g1	sp|P39007|STT3_YEAST	Dolichyl-diphosphooligosaccharide--protein glycosyltransferase subunit STT3 OS=Saccharomyces cerevisiae (strain ATCC 204508 / S288c) OX=559292 GN=STT3 PE=1 SV=2	145	7.7e-53	528	64.1	82.1
TRINITY_DN47930_c0_g1	sp|P39007|STT3_YEAST	Dolichyl-diphosphooligosaccharide--protein glycosyltransferase subunit STT3 OS=Saccharomyces cerevisiae (strain ATCC 204508 / S288c) OX=559292 GN=STT3 PE=1 SV=2	86	2.6e-34	366	75.6	84.9
TRINITY_DN47930_c0_g2	sp|O94335|STT3_SCHPO	Dolichyl-diphosphooligosaccharide--protein glycosyltransferase subunit stt3 OS=Schizosaccharomyces pombe (strain 972 / ATCC 24843) OX=284812 GN=stt3 PE=3 SV=1	151	3.8e-47	479	57.6	74.8
TRINITY_DN47930_c0_g3	sp|O94335|STT3_SCHPO	Dolichyl-diphosphooligosaccharide--protein glycosyltransferase subunit stt3 OS=Schizosaccharomyces pombe (strain 972 / ATCC 24843) OX=284812 GN=stt3 PE=3 SV=1	208	1.9e-59	586	60.1	72.1
TRINITY_DN47931_c0_g1	sp|P53235|EIF2A_YEAST	Eukaryotic translation initiation factor 2A OS=Saccharomyces cerevisiae (strain ATCC 204508 / S288c) OX=559292 GN=YGR054W PE=1 SV=1	50	8.9e-09	147	58	84
TRINITY_DN47980_c0_g1	sp|Q56P03|EAPP_HUMAN	E2F-associated phosphoprotein OS=Homo sapiens OX=9606 GN=EAPP PE=1 SV=4	97	1.5e-11	170	39.2	57.7
TRINITY_DN47925_c0_g1	sp|Q1ZXH8|GXCDD_DICDI	Guanine exchange factor for Rac 30 OS=Dictyostelium discoideum OX=44689 GN=gxcDD PE=4 SV=3	93	6e-08	139	32.3	57
TRINITY_DN47927_c0_g1	sp|P10978|POLX_TOBAC	Retrovirus-related Pol polyprotein from transposon TNT 1-94 OS=Nicotiana tabacum OX=4097 PE=2 SV=1	103	1.3e-35	379	67	79.6
TRINITY_DN47952_c0_g1	sp|P32746|PYRD_ARATH	Dihydroorotate dehydrogenase (quinone), mitochondrial OS=Arabidopsis thaliana OX=3702 GN=PYRD PE=1 SV=2	411	5.1e-202	1820	83.7	92.5
TRINITY_DN47913_c0_g2	sp|P32198|CPT1A_RAT	Carnitine O-palmitoyltransferase 1, liver isoform OS=Rattus norvegicus OX=10116 GN=Cpt1a PE=1 SV=2	70	7.5e-07	129	44.3	57.1
TRINITY_DN47905_c0_g1	sp|C8VDQ4|GYP2_EMENI	Putative GTPase-activating protein AN11010 OS=Emericella nidulans (strain FGSC A4 / ATCC 38163 / CBS 112.46 / NRRL 194 / M139) OX=227321 GN=AN11010 PE=4 SV=1	878	3.7e-164	1495	39.5	55.6
TRINITY_DN47941_c0_g1	sp|P39955|SAP1_YEAST	Protein SAP1 OS=Saccharomyces cerevisiae (strain ATCC 204508 / S288c) OX=559292 GN=SAP1 PE=1 SV=1	111	5.4e-25	291	56.8	69.4
TRINITY_DN47941_c0_g2	sp|Q9P3U2|YKX4_SCHPO	Uncharacterized AAA domain-containing protein C328.04 OS=Schizosaccharomyces pombe (strain 972 / ATCC 24843) OX=284812 GN=SPAC328.04 PE=3 SV=1	240	4e-80	765	68.3	78.7
TRINITY_DN47916_c0_g1	sp|Q42675|TKTA_CRAPL	Transketolase 10 OS=Craterostigma plantagineum OX=4153 GN=TKT10 PE=2 SV=1	73	9.1e-20	240	63	78.1
TRINITY_DN47963_c0_g2	sp|Q10105|GCN1_SCHPO	eIF-2-alpha kinase activator gcn1 OS=Schizosaccharomyces pombe (strain 972 / ATCC 24843) OX=284812 GN=gcn1 PE=3 SV=1	65	7e-11	163	47.7	72.3
TRINITY_DN47962_c0_g2	sp|Q9VC61|CRERF_DROME	Protein CREBRF homolog OS=Drosophila melanogaster OX=7227 GN=REPTOR PE=1 SV=2	89	3.6e-20	248	61.8	77.5
TRINITY_DN47933_c0_g2	sp|O14158|YE76_SCHPO	AB hydrolase superfamily protein C4A8.06c OS=Schizosaccharomyces pombe (strain 972 / ATCC 24843) OX=284812 GN=SPAC4A8.06c PE=3 SV=1	111	2.7e-10	161	35.1	46.8
TRINITY_DN47994_c0_g1	sp|Q93WF1|PLY20_ARATH	Probable pectate lyase 20 OS=Arabidopsis thaliana OX=3702 GN=At5g48900 PE=2 SV=1	249	8.2e-131	1207	85.1	94
TRINITY_DN47994_c0_g3	sp|Q93WF1|PLY20_ARATH	Probable pectate lyase 20 OS=Arabidopsis thaliana OX=3702 GN=At5g48900 PE=2 SV=1	345	7e-185	1672	85.8	92.8
TRINITY_DN47998_c0_g1	sp|C5PFX0|LIS1_COCP7	Nuclear distribution protein PAC1 OS=Coccidioides posadasii (strain C735) OX=222929 GN=PAC1 PE=3 SV=2	42	2.7e-07	134	57.1	71.4
TRINITY_DN47965_c0_g1	sp|Q05497|YD338_YEAST	Uncharacterized transporter YDR338C OS=Saccharomyces cerevisiae (strain ATCC 204508 / S288c) OX=559292 GN=YDR338C PE=1 SV=1	233	3.2e-39	413	35.6	60.5
TRINITY_DN47965_c0_g2	sp|Q9USK3|YJ2D_SCHPO	Uncharacterized transporter C4B3.13 OS=Schizosaccharomyces pombe (strain 972 / ATCC 24843) OX=284812 GN=SPCC4B3.13 PE=3 SV=1	123	2e-24	282	43.1	62.6
TRINITY_DN47970_c0_g4	sp|Q8H1F7|IPK_ARATH	Isopentenyl phosphate kinase OS=Arabidopsis thaliana OX=3702 GN=IPK PE=1 SV=1	122	1.1e-13	190	33.6	54.9
TRINITY_DN47957_c0_g1	sp|Q01290|VPH1_NEUCR	V-type proton ATPase subunit a OS=Neurospora crassa (strain ATCC 24698 / 74-OR23-1A / CBS 708.71 / DSM 1257 / FGSC 987) OX=367110 GN=vph-1 PE=3 SV=1	86	3.4e-42	434	86	94.2
TRINITY_DN47957_c0_g2	sp|Q01290|VPH1_NEUCR	V-type proton ATPase subunit a OS=Neurospora crassa (strain ATCC 24698 / 74-OR23-1A / CBS 708.71 / DSM 1257 / FGSC 987) OX=367110 GN=vph-1 PE=3 SV=1	217	1.4e-76	734	74.2	81.6
TRINITY_DN47911_c0_g2	sp|Q9FNI6|SM3L2_ARATH	DNA repair protein RAD5A OS=Arabidopsis thaliana OX=3702 GN=RAD5A PE=1 SV=1	1060	0	3743	69.8	79.4
TRINITY_DN47951_c0_g2	sp|O57683|SF3B1_XENLA	Splicing factor 3B subunit 1 OS=Xenopus laevis OX=8355 GN=sf3b1 PE=2 SV=1	178	1.8e-53	534	62.9	74.7
TRINITY_DN47967_c0_g4	sp|Q9WV27|AT1A4_MOUSE	Sodium/potassium-transporting ATPase subunit alpha-4 OS=Mus musculus OX=10090 GN=Atp1a4 PE=1 SV=3	144	5.5e-32	348	54.9	66.7
TRINITY_DN47967_c0_g1	sp|P13607|ATNA_DROME	Sodium/potassium-transporting ATPase subunit alpha OS=Drosophila melanogaster OX=7227 GN=Atpalpha PE=1 SV=3	573	1.3e-100	945	40.8	53.9
TRINITY_DN47967_c0_g2	sp|Q9WV27|AT1A4_MOUSE	Sodium/potassium-transporting ATPase subunit alpha-4 OS=Mus musculus OX=10090 GN=Atp1a4 PE=1 SV=3	106	1.3e-08	148	34.9	51.9
TRINITY_DN47967_c0_g3	sp|Q9WV27|AT1A4_MOUSE	Sodium/potassium-transporting ATPase subunit alpha-4 OS=Mus musculus OX=10090 GN=Atp1a4 PE=1 SV=3	97	2.1e-11	169	38.1	61.9
TRINITY_DN47995_c0_g1	sp|Q8L7W5|SMO11_ARATH	Methylsterol monooxygenase 1-1 OS=Arabidopsis thaliana OX=3702 GN=SMO1-1 PE=1 SV=1	294	8.7e-124	1144	70.1	84
TRINITY_DN89429_c0_g1	sp|G9N4A4|VIRI_HYPVG	FAD-linked oxidoreductase virI OS=Hypocrea virens (strain Gv29-8 / FGSC 10586) OX=413071 GN=virI PE=3 SV=1	76	3.5e-10	158	44.7	61.8
TRINITY_DN89459_c0_g1	sp|Q03829|MME1_YEAST	Mitochondrial magnesium exporter 1 OS=Saccharomyces cerevisiae (strain ATCC 204508 / S288c) OX=559292 GN=MME1 PE=1 SV=1	393	3.3e-82	786	47.1	60.6
TRINITY_DN89462_c0_g1	sp|Q9LJX5|BRTL1_ARATH	Probable mitochondrial adenine nucleotide transporter BTL1 OS=Arabidopsis thaliana OX=3702 GN=At3g20240 PE=2 SV=1	343	2.4e-135	1244	67.9	83.1
TRINITY_DN89504_c0_g1	sp|Q9SZN7|HIP26_ARATH	Heavy metal-associated isoprenylated plant protein 26 OS=Arabidopsis thaliana OX=3702 GN=HIPP26 PE=1 SV=1	154	4.7e-64	626	76.6	88.3
TRINITY_DN89461_c0_g1	sp|Q8S4W7|GAI1_VITVI	DELLA protein GAI1 OS=Vitis vinifera OX=29760 GN=GAI1 PE=2 SV=1	573	6.9e-214	1923	68.1	76.3
TRINITY_DN89461_c0_g3	sp|Q90WT7|BLCAP_CARAU	Bladder cancer-associated protein OS=Carassius auratus OX=7957 GN=blcap PE=3 SV=1	69	1e-12	181	47.8	71
TRINITY_DN89441_c0_g1	sp|A9QM73|SMG7_ARATH	Protein SMG7 OS=Arabidopsis thaliana OX=3702 GN=SMG7 PE=1 SV=1	90	2e-10	160	46.7	60
TRINITY_DN89434_c1_g1	sp|Q8RWR2|LRP1B_ARATH	La-related protein 1B OS=Arabidopsis thaliana OX=3702 GN=LARP1B PE=1 SV=2	58	2.6e-07	141	43.1	70.7
TRINITY_DN89510_c0_g1	sp|Q00624|ASOL_BRANA	L-ascorbate oxidase homolog OS=Brassica napus OX=3708 GN=Bp10 PE=2 SV=1	275	5.5e-70	680	51.3	64
TRINITY_DN89502_c0_g1	sp|P60467|SC61B_CANLF	Protein transport protein Sec61 subunit beta OS=Canis lupus familiaris OX=9615 GN=SEC61B PE=1 SV=2	43	5.3e-16	210	83.7	97.7
TRINITY_DN89503_c0_g1	sp|P9WHK0|Y0571_MYCTO	Putative phosphoribosyl transferase MT0597 OS=Mycobacterium tuberculosis (strain CDC 1551 / Oshkosh) OX=83331 GN=MT0597 PE=2 SV=1	222	3.7e-54	541	55	67.6
TRINITY_DN89503_c0_g2	sp|P9WHK0|Y0571_MYCTO	Putative phosphoribosyl transferase MT0597 OS=Mycobacterium tuberculosis (strain CDC 1551 / Oshkosh) OX=83331 GN=MT0597 PE=2 SV=1	238	1.6e-53	536	53.4	65.1
TRINITY_DN89420_c0_g1	sp|Q02331|PLPL7_CAEEL	Patatin-like phospholipase domain-containing protein ZK370.4 OS=Caenorhabditis elegans OX=6239 GN=ZK370.4 PE=3 SV=3	113	7.4e-29	320	60.2	77
TRINITY_DN89444_c0_g1	sp|Q8H0X6|CYT6_ARATH	Cysteine proteinase inhibitor 6 OS=Arabidopsis thaliana OX=3702 GN=CYS6 PE=1 SV=2	91	3.2e-27	305	60.4	86.8
TRINITY_DN89437_c0_g1	sp|P32529|RPA12_YEAST	DNA-directed RNA polymerase I subunit RPA12 OS=Saccharomyces cerevisiae (strain ATCC 204508 / S288c) OX=559292 GN=RPA12 PE=1 SV=1	107	1.7e-14	196	43.9	62.6
TRINITY_DN89437_c0_g2	sp|Q0UHL8|DOHH_PHANO	Deoxyhypusine hydroxylase OS=Phaeosphaeria nodorum (strain SN15 / ATCC MYA-4574 / FGSC 10173) OX=321614 GN=LIA1 PE=3 SV=1	167	5.1e-83	789	94	97.6
TRINITY_DN89500_c0_g1	sp|Q0TWJ7|SSN3_PHANO	Serine/threonine-protein kinase SSN3 OS=Phaeosphaeria nodorum (strain SN15 / ATCC MYA-4574 / FGSC 10173) OX=321614 GN=SSN3 PE=3 SV=1	123	3.3e-39	411	67.5	77.2
TRINITY_DN89494_c0_g1	sp|O94534|ALP14_SCHPO	Spindle pole body component alp14 OS=Schizosaccharomyces pombe (strain 972 / ATCC 24843) OX=284812 GN=alp14 PE=1 SV=1	92	4e-10	158	40.2	50
TRINITY_DN89427_c0_g1	sp|P87262|RL34A_YEAST	60S ribosomal protein L34-A OS=Saccharomyces cerevisiae (strain ATCC 204508 / S288c) OX=559292 GN=RPL34A PE=1 SV=1	81	2.8e-17	219	50.6	69.1
TRINITY_DN89448_c0_g2	sp|Q92459|FDFT_USTMA	Squalene synthase OS=Ustilago maydis (strain 521 / FGSC 9021) OX=237631 GN=ERG9 PE=3 SV=2	133	4.9e-42	436	63.9	78.2
TRINITY_DN89497_c1_g1	sp|A0A075TMP0|PATD_PENEN	Alcohol dehydrogenase patD OS=Penicillium expansum OX=27334 GN=patD PE=1 SV=1	338	8.7e-110	1023	54.4	73.7
TRINITY_DN89497_c0_g1	sp|A0A075TMP0|PATD_PENEN	Alcohol dehydrogenase patD OS=Penicillium expansum OX=27334 GN=patD PE=1 SV=1	157	1e-47	484	57.3	75.2
TRINITY_DN89501_c0_g1	sp|Q6P2U9|CSN3_DANRE	COP9 signalosome complex subunit 3 OS=Danio rerio OX=7955 GN=cops3 PE=2 SV=1	348	2.6e-33	364	31.3	50
TRINITY_DN89514_c0_g2	sp|P35848|TOM20_NEUCR	Mitochondrial import receptor subunit tom20 OS=Neurospora crassa (strain ATCC 24698 / 74-OR23-1A / CBS 708.71 / DSM 1257 / FGSC 987) OX=367110 GN=tom20 PE=3 SV=1	162	2.1e-33	362	67.9	77.8
TRINITY_DN89416_c0_g2	sp|P48385|CHSY_CALCH	Chalcone synthase OS=Callistephus chinensis OX=13379 GN=CHS PE=2 SV=2	88	5.7e-45	458	97.7	98.9
TRINITY_DN89433_c0_g2	sp|A1CRV0|EXGA_ASPCL	Probable glucan 1,3-beta-glucosidase A OS=Aspergillus clavatus (strain ATCC 1007 / CBS 513.65 / DSM 816 / NCTC 3887 / NRRL 1) OX=344612 GN=exgA PE=3 SV=2	75	1.8e-12	186	45.3	65.3
TRINITY_DN89475_c0_g1	sp|Q9NAN2|PAR6_CAEEL	Partitioning defective protein 6 OS=Caenorhabditis elegans OX=6239 GN=par-6 PE=1 SV=2	215	1.1e-79	762	70.2	83.3
TRINITY_DN89457_c0_g1	sp|P49735|MCM2_DROME	DNA replication licensing factor Mcm2 OS=Drosophila melanogaster OX=7227 GN=Mcm2 PE=1 SV=1	191	7.8e-08	141	28.8	46.6
TRINITY_DN89457_c0_g2	sp|P49735|MCM2_DROME	DNA replication licensing factor Mcm2 OS=Drosophila melanogaster OX=7227 GN=Mcm2 PE=1 SV=1	114	1.6e-31	343	56.1	72.8
TRINITY_DN89426_c0_g1	sp|Q21444|COG2_CAEEL	Conserved oligomeric Golgi complex subunit 2 OS=Caenorhabditis elegans OX=6239 GN=cogc-2 PE=2 SV=1	317	1.3e-25	296	25.6	44.8
TRINITY_DN89474_c0_g1	sp|Q9P602|ATPO_NEUCR	ATP synthase subunit 5, mitochondrial OS=Neurospora crassa (strain ATCC 24698 / 74-OR23-1A / CBS 708.71 / DSM 1257 / FGSC 987) OX=367110 GN=atp-5 PE=3 SV=2	226	7.8e-74	712	70.4	81
TRINITY_DN89455_c0_g1	sp|Q0WV37|HIP34_ARATH	Heavy metal-associated isoprenylated plant protein 34 OS=Arabidopsis thaliana OX=3702 GN=HIPP34 PE=2 SV=1	73	1.1e-17	229	61.6	72.6
TRINITY_DN89496_c0_g1	sp|O34812|YFMJ_BACSU	Putative NADP-dependent oxidoreductase YfmJ OS=Bacillus subtilis (strain 168) OX=224308 GN=yfmJ PE=2 SV=1	195	7.4e-40	417	46.2	63.1
TRINITY_DN89507_c0_g1	sp|D5LHJ0|ERF1X_BRAOB	Eukaryotic peptide chain release factor subunit 1-1 OS=Brassica oleracea var. botrytis OX=3715 GN=ERF1-1 PE=2 SV=1	33	3.9e-08	140	84.8	93.9
TRINITY_DN89507_c0_g2	sp|Q0VCX5|ERF1_BOVIN	Eukaryotic peptide chain release factor subunit 1 OS=Bos taurus OX=9913 GN=ETF1 PE=2 SV=3	71	6.6e-25	285	80.3	90.1
TRINITY_DN89452_c0_g1	sp|Q9FJ95|DHSO_ARATH	Sorbitol dehydrogenase OS=Arabidopsis thaliana OX=3702 GN=SDH PE=1 SV=1	43	2.4e-15	202	90.7	93
TRINITY_DN89418_c0_g1	sp|Q9HBK9|AS3MT_HUMAN	Arsenite methyltransferase OS=Homo sapiens OX=9606 GN=AS3MT PE=1 SV=3	102	3.6e-30	331	54.9	76.5
TRINITY_DN73170_c0_g2	sp|G5EGJ5|IDA1_CAEEL	Receptor-type tyrosine-protein phosphatase-like ida-1 OS=Caenorhabditis elegans OX=6239 GN=ida-1 PE=1 SV=1	99	1.1e-22	267	54.5	71.7
TRINITY_DN73170_c0_g3	sp|Q63475|PTPR2_RAT	Receptor-type tyrosine-protein phosphatase N2 OS=Rattus norvegicus OX=10116 GN=Ptprn2 PE=1 SV=1	152	4.1e-52	522	60.5	75.7
TRINITY_DN73203_c0_g1	sp|F1P963|8ODP_CANLF	7,8-dihydro-8-oxoguanine triphosphatase OS=Canis lupus familiaris OX=9615 GN=NUDT1 PE=1 SV=2	91	9.3e-18	224	48.4	62.6
TRINITY_DN73123_c0_g2	sp|F4HW51|CHR20_ARATH	Protein CHROMATIN REMODELING 20 OS=Arabidopsis thaliana OX=3702 GN=ATRX PE=2 SV=2	1429	0	3506	56.7	69.1
TRINITY_DN73185_c0_g1	sp|P04146|COPIA_DROME	Copia protein OS=Drosophila melanogaster OX=7227 GN=GIP PE=1 SV=3	123	2.3e-22	265	42.3	61.8
TRINITY_DN73151_c0_g1	sp|G0SEH7|DIM1_CHATD	Dimethyladenosine transferase OS=Chaetomium thermophilum (strain DSM 1495 / CBS 144.50 / IMI 039719) OX=759272 GN=DIM1 PE=3 SV=2	393	5.5e-112	1042	58.3	72.5
TRINITY_DN73139_c0_g5	sp|Q24JY1|RL23A_BOVIN	60S ribosomal protein L23a OS=Bos taurus OX=9913 GN=RPL23A PE=2 SV=1	116	1.8e-38	405	70.7	81.9
TRINITY_DN73139_c0_g2	sp|Q24JY1|RL23A_BOVIN	60S ribosomal protein L23a OS=Bos taurus OX=9913 GN=RPL23A PE=2 SV=1	113	5.2e-37	392	69	80.5
TRINITY_DN73139_c0_g3	sp|Q9AT35|RL23A_DAUCA	60S ribosomal protein L23a OS=Daucus carota OX=4039 GN=RPL23A PE=2 SV=1	86	5.6e-25	288	67.4	79.1
TRINITY_DN73143_c0_g1	sp|P52285|SKP1A_DICDI	SCF ubiquitin ligase complex protein SKP1a OS=Dictyostelium discoideum OX=44689 GN=fpaA PE=1 SV=1	147	6.2e-55	546	72.8	87.8
TRINITY_DN73141_c0_g1	sp|P38336|POP4_YEAST	RNases MRP/P 32.9 kDa subunit OS=Saccharomyces cerevisiae (strain ATCC 204508 / S288c) OX=559292 GN=POP4 PE=1 SV=1	87	1e-07	137	37.9	59.8
TRINITY_DN73200_c0_g1	sp|P00079|CYC_TETPY	Cytochrome c OS=Tetrahymena pyriformis OX=5908 PE=1 SV=1	83	1.2e-23	274	57.8	77.1
TRINITY_DN73200_c0_g2	sp|P00079|CYC_TETPY	Cytochrome c OS=Tetrahymena pyriformis OX=5908 PE=1 SV=1	109	4.2e-31	340	57.8	76.1
TRINITY_DN73132_c0_g2	sp|Q2HBE7|DED1_CHAGB	ATP-dependent RNA helicase DED1 OS=Chaetomium globosum (strain ATCC 6205 / CBS 148.51 / DSM 1962 / NBRC 6347 / NRRL 1970) OX=306901 GN=DED1 PE=3 SV=1	226	1.7e-88	837	72.1	83.6
TRINITY_DN73132_c0_g3	sp|A4RHF1|DED1_MAGO7	ATP-dependent RNA helicase DED1 OS=Magnaporthe oryzae (strain 70-15 / ATCC MYA-4617 / FGSC 8958) OX=242507 GN=DED1 PE=3 SV=2	146	4.3e-39	409	54.1	69.9
TRINITY_DN73115_c0_g2	sp|Q2M405|CRN8_PHYIN	Crinkler effector protein 8 OS=Phytophthora infestans OX=4787 GN=CRN8 PE=1 SV=1	125	5e-12	177	36.8	52
TRINITY_DN73193_c0_g1	sp|Q08777|MCH5_YEAST	Riboflavin transporter MCH5 OS=Saccharomyces cerevisiae (strain ATCC 204508 / S288c) OX=559292 GN=MCH5 PE=1 SV=2	167	6.1e-20	245	36.5	53.9
TRINITY_DN73163_c0_g1	sp|Q96254|GDI1_ARATH	Guanosine nucleotide diphosphate dissociation inhibitor 1 OS=Arabidopsis thaliana OX=3702 GN=GDI1 PE=1 SV=1	121	7.9e-43	441	66.1	83.5
TRINITY_DN73163_c0_g2	sp|O24653|GDI2_ARATH	Guanosine nucleotide diphosphate dissociation inhibitor 2 OS=Arabidopsis thaliana OX=3702 GN=GDI2 PE=2 SV=1	228	7.6e-73	702	57.9	71.5
TRINITY_DN73163_c0_g3	sp|Q96254|GDI1_ARATH	Guanosine nucleotide diphosphate dissociation inhibitor 1 OS=Arabidopsis thaliana OX=3702 GN=GDI1 PE=1 SV=1	60	8e-21	250	76.7	90
TRINITY_DN73122_c0_g1	sp|O59675|RS9B_SCHPO	40S ribosomal protein S9-B OS=Schizosaccharomyces pombe (strain 972 / ATCC 24843) OX=284812 GN=rps902 PE=1 SV=3	171	1.4e-79	760	87.7	94.2
TRINITY_DN73153_c0_g2	sp|Q8ISP0|RS18_BRABE	40S ribosomal protein S18 OS=Branchiostoma belcheri OX=7741 GN=RPS18 PE=2 SV=1	152	5.1e-64	625	74.3	91.4
TRINITY_DN73112_c0_g2	sp|A6W3A2|RL1_MARMS	50S ribosomal protein L1 OS=Marinomonas sp. (strain MWYL1) OX=400668 GN=rplA PE=3 SV=1	237	3.4e-21	258	31.6	56.1
TRINITY_DN73184_c0_g1	sp|Q9LIC3|PP227_ARATH	Putative pentatricopeptide repeat-containing protein At3g13770, mitochondrial OS=Arabidopsis thaliana OX=3702 GN=PCMP-H85 PE=3 SV=1	567	5.1e-236	2113	66.8	82.9
TRINITY_DN73166_c0_g1	sp|Q6HA23|GSHR_KLULA	Glutathione reductase OS=Kluyveromyces lactis (strain ATCC 8585 / CBS 2359 / DSM 70799 / NBRC 1267 / NRRL Y-1140 / WM37) OX=284590 GN=GLR1 PE=1 SV=1	68	3e-26	297	80.9	92.6
TRINITY_DN73180_c0_g1	sp|P06245|KAPB_YEAST	cAMP-dependent protein kinase type 2 OS=Saccharomyces cerevisiae (strain ATCC 204508 / S288c) OX=559292 GN=TPK2 PE=1 SV=2	86	4.2e-40	416	84.9	95.3
TRINITY_DN73180_c0_g2	sp|P06244|KAPA_YEAST	cAMP-dependent protein kinase type 1 OS=Saccharomyces cerevisiae (strain ATCC 204508 / S288c) OX=559292 GN=TPK1 PE=1 SV=3	44	2.1e-08	144	56.8	72.7
TRINITY_DN73180_c0_g3	sp|P06245|KAPB_YEAST	cAMP-dependent protein kinase type 2 OS=Saccharomyces cerevisiae (strain ATCC 204508 / S288c) OX=559292 GN=TPK2 PE=1 SV=2	92	1.4e-33	360	66.3	82.6
TRINITY_DN73172_c0_g1	sp|A0FI79|INP5E_PANTR	Phosphatidylinositol polyphosphate 5-phosphatase type IV OS=Pan troglodytes OX=9598 GN=INPP5E PE=2 SV=1	211	2.2e-20	252	33.6	53.6
TRINITY_DN73135_c0_g1	sp|B0KWH8|THOC2_CALJA	THO complex subunit 2 OS=Callithrix jacchus OX=9483 GN=THOC2 PE=3 SV=1	61	2.3e-07	134	42.6	70.5
TRINITY_DN73168_c0_g1	sp|Q3ZC84|CNDP2_BOVIN	Cytosolic non-specific dipeptidase OS=Bos taurus OX=9913 GN=CNDP2 PE=2 SV=1	149	3.1e-43	445	57.7	70.5
TRINITY_DN73168_c0_g2	sp|Q3ZC84|CNDP2_BOVIN	Cytosolic non-specific dipeptidase OS=Bos taurus OX=9913 GN=CNDP2 PE=2 SV=1	137	6.2e-46	468	59.1	77.4
TRINITY_DN73168_c0_g3	sp|Q96KP4|CNDP2_HUMAN	Cytosolic non-specific dipeptidase OS=Homo sapiens OX=9606 GN=CNDP2 PE=1 SV=2	93	7.4e-27	302	57	74.2
TRINITY_DN73111_c0_g1	sp|A8NVB7|N6235_COPC7	Adenylate-forming reductase 06235 OS=Coprinopsis cinerea (strain Okayama-7 / 130 / ATCC MYA-4618 / FGSC 9003) OX=240176 GN=CC1G_06235 PE=2 SV=3	88	5.5e-11	165	31.8	60.2
TRINITY_DN73126_c0_g1	sp|Q03575|TTR5_CAEEL	Transthyretin-like protein 5 OS=Caenorhabditis elegans OX=6239 GN=ttr-5 PE=3 SV=1	144	5.9e-10	158	34	45.1
TRINITY_DN73113_c0_g1	sp|Q9D819|IPYR_MOUSE	Inorganic pyrophosphatase OS=Mus musculus OX=10090 GN=Ppa1 PE=1 SV=1	134	1.1e-28	319	47.8	61.9
TRINITY_DN90347_c0_g1	sp|Q8HEC3|COX2_CAEBR	Cytochrome c oxidase subunit 2 OS=Caenorhabditis briggsae OX=6238 GN=cox-2 PE=3 SV=1	157	4.7e-58	573	69.4	82.8
TRINITY_DN90318_c0_g4	sp|O01737|SBNO_CAEEL	Protein strawberry notch homolog OS=Caenorhabditis elegans OX=6239 GN=let-765 PE=1 SV=3	103	1.6e-25	291	61.2	76.7
TRINITY_DN90318_c0_g2	sp|O01737|SBNO_CAEEL	Protein strawberry notch homolog OS=Caenorhabditis elegans OX=6239 GN=let-765 PE=1 SV=3	77	2.6e-33	357	90.9	96.1
TRINITY_DN90318_c0_g3	sp|O01737|SBNO_CAEEL	Protein strawberry notch homolog OS=Caenorhabditis elegans OX=6239 GN=let-765 PE=1 SV=3	367	9.4e-100	936	49	68.9
TRINITY_DN90392_c0_g2	sp|Q6K7E6|ERF1_ORYSJ	Ethylene-responsive transcription factor 1 OS=Oryza sativa subsp. japonica OX=39947 GN=EREBP1 PE=1 SV=1	79	1e-24	283	74.7	81
TRINITY_DN90392_c0_g3	sp|Q9LUM4|RAP22_ARATH	Ethylene-responsive transcription factor RAP2-2 OS=Arabidopsis thaliana OX=3702 GN=RAP2-2 PE=1 SV=2	182	8.4e-37	390	52.7	60.4
TRINITY_DN90327_c0_g2	sp|P54857|TGL2_YEAST	Lipase 2 OS=Saccharomyces cerevisiae (strain ATCC 204508 / S288c) OX=559292 GN=TGL2 PE=1 SV=1	135	2e-09	152	32.6	45.9
TRINITY_DN90367_c0_g1	sp|Q8W9N4|COX1_DUGDU	Cytochrome c oxidase subunit 1 OS=Dugong dugon OX=29137 GN=MT-CO1 PE=3 SV=2	114	4.3e-37	391	66.7	78.9
TRINITY_DN90367_c0_g2	sp|P50668|COX1_CHOBI	Cytochrome c oxidase subunit 1 OS=Choristoneura biennis OX=27540 GN=COI PE=3 SV=2	148	2.3e-38	403	53.4	70.9
TRINITY_DN90367_c0_g3	sp|P24881|COX1_ASCSU	Cytochrome c oxidase subunit 1 OS=Ascaris suum OX=6253 GN=COI PE=3 SV=2	84	1.4e-24	282	63.1	81
TRINITY_DN90376_c0_g1	sp|P25804|CYSP_PEA	Cysteine proteinase 15A OS=Pisum sativum OX=3888 PE=2 SV=1	120	5.2e-17	218	40.8	60
TRINITY_DN90375_c0_g1	sp|A2YR10|ARP4_ORYSI	Actin-related protein 4 OS=Oryza sativa subsp. indica OX=39946 GN=ARP4 PE=3 SV=2	36	4.1e-10	157	72.2	94.4
TRINITY_DN90375_c0_g2	sp|A2YR10|ARP4_ORYSI	Actin-related protein 4 OS=Oryza sativa subsp. indica OX=39946 GN=ARP4 PE=3 SV=2	45	7.4e-12	172	62.2	88.9
TRINITY_DN90321_c0_g1	sp|Q9EPL9|ACOX3_MOUSE	Peroxisomal acyl-coenzyme A oxidase 3 OS=Mus musculus OX=10090 GN=Acox3 PE=1 SV=2	111	4.5e-20	244	48.6	64
TRINITY_DN90335_c0_g2	sp|Q5ZIK6|BSDC1_CHICK	BSD domain-containing protein 1 OS=Gallus gallus OX=9031 GN=BSDC1 PE=2 SV=1	103	2.8e-11	168	37.9	67
TRINITY_DN90353_c0_g1	sp|Q9LMS3|LAC1_ARATH	Laccase-1 OS=Arabidopsis thaliana OX=3702 GN=LAC1 PE=2 SV=1	247	2.5e-105	983	68.4	82.2
TRINITY_DN90357_c0_g1	sp|Q29RZ2|PPWD1_BOVIN	Peptidylprolyl isomerase domain and WD repeat-containing protein 1 OS=Bos taurus OX=9913 GN=PPWD1 PE=2 SV=1	176	6.1e-22	262	39.2	55.1
TRINITY_DN90357_c0_g2	sp|O74942|CYP9_SCHPO	Peptidyl-prolyl cis-trans isomerase 9 OS=Schizosaccharomyces pombe (strain 972 / ATCC 24843) OX=284812 GN=cyp9 PE=1 SV=1	108	1.1e-42	439	73.1	84.3
TRINITY_DN90337_c0_g2	sp|Q53RJ5|BIP2_ORYSJ	Heat shock 70 kDa protein BIP2 OS=Oryza sativa subsp. japonica OX=39947 GN=BIP2 PE=2 SV=1	82	1.9e-25	290	67.1	75.6
TRINITY_DN90354_c0_g1	sp|P40108|ALDH_DAVTA	Aldehyde dehydrogenase OS=Davidiella tassiana OX=29918 GN=CLAH10 PE=1 SV=2	293	1.7e-146	1338	85.3	93.2
TRINITY_DN90354_c0_g2	sp|P40108|ALDH_DAVTA	Aldehyde dehydrogenase OS=Davidiella tassiana OX=29918 GN=CLAH10 PE=1 SV=2	164	2.3e-74	715	79.3	90.9
TRINITY_DN90407_c0_g1	sp|C0LGG9|Y5344_ARATH	Probable LRR receptor-like serine/threonine-protein kinase At1g53440 OS=Arabidopsis thaliana OX=3702 GN=At1g53440 PE=2 SV=2	66	2.1e-19	239	72.7	89.4
TRINITY_DN90336_c0_g2	sp|Q92353|UBP6_SCHPO	Ubiquitin carboxyl-terminal hydrolase 6 OS=Schizosaccharomyces pombe (strain 972 / ATCC 24843) OX=284812 GN=ubp6 PE=1 SV=2	103	9.8e-20	241	47.6	68
TRINITY_DN90342_c0_g1	sp|Q6JDV7|POLK_ARATH	DNA polymerase kappa OS=Arabidopsis thaliana OX=3702 GN=POLK PE=1 SV=1	107	1.2e-14	198	41.1	68.2
TRINITY_DN90404_c0_g1	sp|Q09686|YA14_SCHPO	Putative glutamine amidotransferase-like protein C13C5.04 OS=Schizosaccharomyces pombe (strain 972 / ATCC 24843) OX=284812 GN=SPAC13C5.04 PE=4 SV=1	251	1.1e-43	453	37.8	57.8
TRINITY_DN90409_c0_g1	sp|P0DOW1|ASCM_PETAA	Asperlicin C monooxygenase OS=Petromyces alliaceus OX=209559 GN=aspB PE=1 SV=1	115	6.6e-20	243	41.7	59.1
TRINITY_DN90363_c0_g1	sp|C7YJ02|RCF1_NECH7	Respiratory supercomplex factor 1, mitochondrial OS=Nectria haematococca (strain 77-13-4 / ATCC MYA-4622 / FGSC 9596 / MPVI) OX=660122 GN=RCF1 PE=3 SV=1	231	1.4e-63	623	92.6	92.6
TRINITY_DN38861_c0_g4	sp|Q7T6X6|GFAT_MIMIV	Probable glutamine--fructose-6-phosphate aminotransferase [isomerizing] OS=Acanthamoeba polyphaga mimivirus OX=212035 GN=MIMI_L619 PE=3 SV=4	72	2e-12	177	50	73.6
TRINITY_DN38861_c0_g1	sp|Q5QZH5|GLMS_IDILO	Glutamine--fructose-6-phosphate aminotransferase [isomerizing] OS=Idiomarina loihiensis (strain ATCC BAA-735 / DSM 15497 / L2-TR) OX=283942 GN=glmS PE=3 SV=3	80	1.7e-11	169	48.7	60
TRINITY_DN38861_c0_g2	sp|Q5JH71|GLMS_THEKO	Glutamine--fructose-6-phosphate aminotransferase [isomerizing] OS=Thermococcus kodakarensis (strain ATCC BAA-918 / JCM 12380 / KOD1) OX=69014 GN=glmS PE=3 SV=3	173	1.2e-31	346	44.5	64.2
TRINITY_DN38861_c0_g3	sp|Q5JH71|GLMS_THEKO	Glutamine--fructose-6-phosphate aminotransferase [isomerizing] OS=Thermococcus kodakarensis (strain ATCC BAA-918 / JCM 12380 / KOD1) OX=69014 GN=glmS PE=3 SV=3	241	8.3e-39	409	37.8	56
TRINITY_DN38814_c0_g1	sp|Q9XU75|SURO1_CAEEL	Putative carboxypeptidase suro-1 OS=Caenorhabditis elegans OX=6239 GN=suro-1 PE=1 SV=2	263	1.6e-74	718	49.4	69.2
TRINITY_DN38871_c0_g1	sp|Q5ATG7|APDF_EMENI	Aspyridones efflux protein apdF OS=Emericella nidulans (strain FGSC A4 / ATCC 38163 / CBS 112.46 / NRRL 194 / M139) OX=227321 GN=apdF PE=2 SV=1	404	8.7e-74	713	39.6	59.2
TRINITY_DN38813_c0_g1	sp|P49419|AL7A1_HUMAN	Alpha-aminoadipic semialdehyde dehydrogenase OS=Homo sapiens OX=9606 GN=ALDH7A1 PE=1 SV=5	78	5.6e-13	182	47.4	65.4
TRINITY_DN38841_c0_g1	sp|Q9SZG0|HHP4_ARATH	Heptahelical transmembrane protein 4 OS=Arabidopsis thaliana OX=3702 GN=HHP4 PE=2 SV=1	102	2.1e-33	360	70.6	81.4
TRINITY_DN38827_c0_g2	sp|C6Y4D0|DPB3_SCHPO	DNA polymerase epsilon subunit C OS=Schizosaccharomyces pombe (strain 972 / ATCC 24843) OX=284812 GN=dpb3 PE=1 SV=1	79	2.8e-07	137	34.2	68.4
TRINITY_DN38827_c0_g3	sp|C6Y4D0|DPB3_SCHPO	DNA polymerase epsilon subunit C OS=Schizosaccharomyces pombe (strain 972 / ATCC 24843) OX=284812 GN=dpb3 PE=1 SV=1	79	2.1e-07	137	34.2	68.4
TRINITY_DN38806_c0_g2	sp|A9AJ14|Y1570_BURM1	UPF0303 protein Bmul_1674/BMULJ_01570 OS=Burkholderia multivorans (strain ATCC 17616 / 249) OX=395019 GN=Bmul_1674 PE=3 SV=1	117	1.5e-17	223	48.7	58.1
TRINITY_DN38859_c0_g1	sp|Q55A55|Y9848_DICDI	Probable serine/threonine-protein kinase DDB_G0272092 OS=Dictyostelium discoideum OX=44689 GN=DDB_G0272092 PE=2 SV=1	92	2.1e-12	178	41.3	62
TRINITY_DN38833_c0_g1	sp|O76321|RECG_ENTHI	Rho-related protein racG OS=Entamoeba histolytica OX=5759 GN=RACG PE=3 SV=1	200	4.2e-52	523	47	68.5
TRINITY_DN38833_c0_g2	sp|Q24814|RACA_ENTHI	Rho-related protein racA OS=Entamoeba histolytica OX=5759 GN=RACA PE=3 SV=1	141	5.3e-41	426	55.3	75.2
TRINITY_DN38833_c0_g3	sp|P62998|RAC1_BOVIN	Ras-related C3 botulinum toxin substrate 1 OS=Bos taurus OX=9913 GN=RAC1 PE=1 SV=1	86	4.3e-45	459	96.5	98.8
TRINITY_DN38831_c0_g1	sp|P29407|PGK_YARLI	Phosphoglycerate kinase OS=Yarrowia lipolytica (strain CLIB 122 / E 150) OX=284591 GN=PGK1 PE=3 SV=1	86	1e-30	335	69.8	80.2
TRINITY_DN38852_c0_g1	sp|Q21706|UGT47_CAEEL	Putative UDP-glucuronosyltransferase ugt-47 OS=Caenorhabditis elegans OX=6239 GN=ugt-47 PE=1 SV=2	115	9.7e-13	181	34.8	59.1
TRINITY_DN38852_c0_g2	sp|P34317|UGT60_CAEEL	Putative UDP-glucuronosyltransferase ugt-60 OS=Caenorhabditis elegans OX=6239 GN=ugt-60 PE=3 SV=2	90	2.9e-07	133	37.8	54.4
TRINITY_DN38889_c0_g1	sp|Q08234|YO075_YEAST	Uncharacterized ABC transporter ATP-binding protein/permease YOL075C OS=Saccharomyces cerevisiae (strain ATCC 204508 / S288c) OX=559292 GN=YOL075C PE=1 SV=3	159	1.5e-08	146	28.9	50.3
TRINITY_DN38803_c0_g1	sp|Q07335|TOM22_NEUCR	Mitochondrial import receptor subunit tom22 OS=Neurospora crassa (strain ATCC 24698 / 74-OR23-1A / CBS 708.71 / DSM 1257 / FGSC 987) OX=367110 GN=tom22 PE=2 SV=1	154	1.7e-15	207	37	55.8
TRINITY_DN38838_c0_g1	sp|O75592|MYCB2_HUMAN	E3 ubiquitin-protein ligase MYCBP2 OS=Homo sapiens OX=9606 GN=MYCBP2 PE=1 SV=4	78	1.1e-18	231	55.1	69.2
TRINITY_DN38885_c0_g1	sp|A2RV01|DPH6_DANRE	Diphthine--ammonia ligase OS=Danio rerio OX=7955 GN=dph6 PE=2 SV=1	47	1.5e-07	135	53.2	72.3
TRINITY_DN38885_c0_g2	sp|Q9H5V9|CX056_HUMAN	UPF0428 protein CXorf56 OS=Homo sapiens OX=9606 GN=CXorf56 PE=1 SV=1	132	2.6e-12	179	37.9	50.8
TRINITY_DN38817_c0_g1	sp|Q5ZJ60|HIBCH_CHICK	3-hydroxyisobutyryl-CoA hydrolase, mitochondrial OS=Gallus gallus OX=9031 GN=HIBCH PE=2 SV=1	95	9.2e-17	215	47.4	65.3
TRINITY_DN38805_c0_g1	sp|Q2KJG3|SYNC_BOVIN	Asparagine--tRNA ligase, cytoplasmic OS=Bos taurus OX=9913 GN=NARS PE=2 SV=3	127	3.2e-34	367	56.7	72.4
TRINITY_DN38805_c0_g2	sp|P10723|SYNC_BRUMA	Asparagine--tRNA ligase, cytoplasmic OS=Brugia malayi OX=6279 PE=1 SV=1	105	1.6e-38	403	70.5	82.9
TRINITY_DN38890_c0_g1	sp|P49374|HGT1_KLULA	High-affinity glucose transporter OS=Kluyveromyces lactis (strain ATCC 8585 / CBS 2359 / DSM 70799 / NBRC 1267 / NRRL Y-1140 / WM37) OX=284590 GN=HGT1 PE=3 SV=1	112	1.5e-25	294	50.9	61.6
TRINITY_DN38822_c0_g1	sp|Q9P4R4|LYS9_MAGO7	Saccharopine dehydrogenase [NADP(+), L-glutamate-forming] OS=Magnaporthe oryzae (strain 70-15 / ATCC MYA-4617 / FGSC 8958) OX=242507 GN=LYS3 PE=1 SV=2	167	3.9e-08	143	25.7	46.1
TRINITY_DN38845_c0_g1	sp|Q0KBC7|LTND_CUPNH	L-threonate dehydrogenase OS=Cupriavidus necator (strain ATCC 17699 / H16 / DSM 428 / Stanier 337) OX=381666 GN=ltnD PE=1 SV=1	291	9.5e-44	454	35.7	57.7
TRINITY_DN38892_c0_g1	sp|P38971|ALP1_YEAST	Basic amino-acid permease OS=Saccharomyces cerevisiae (strain ATCC 204508 / S288c) OX=559292 GN=ALP1 PE=1 SV=2	484	5.5e-123	1138	45.7	66.3
TRINITY_DN38891_c0_g1	sp|Q55BV5|PRS4_DICDI	26S proteasome regulatory subunit 4 homolog OS=Dictyostelium discoideum OX=44689 GN=psmC1 PE=1 SV=1	106	1.6e-41	429	81.1	91.5
TRINITY_DN38877_c2_g2	sp|Q90ZM2|S61A1_DANRE	Protein transport protein Sec61 subunit alpha-like 1 OS=Danio rerio OX=7955 GN=sec61al1 PE=2 SV=3	68	2e-29	323	83.8	94.1
TRINITY_DN38877_c1_g1	sp|Q54XK2|SC61A_DICDI	Protein transport protein Sec61 subunit alpha OS=Dictyostelium discoideum OX=44689 GN=sec61a PE=3 SV=1	467	5.2e-207	1862	75.8	88
TRINITY_DN38877_c2_g1	sp|Q54XK2|SC61A_DICDI	Protein transport protein Sec61 subunit alpha OS=Dictyostelium discoideum OX=44689 GN=sec61a PE=3 SV=1	102	9.2e-39	405	71.6	91.2
TRINITY_DN38881_c0_g1	sp|P24140|GPT_CRIGR	UDP-N-acetylglucosamine--dolichyl-phosphate N-acetylglucosaminephosphotransferase OS=Cricetulus griseus OX=10029 GN=DPAGT1 PE=1 SV=1	67	9.9e-13	179	49.3	65.7
TRINITY_DN38837_c0_g1	sp|Q9LH74|MSL5_ARATH	Mechanosensitive ion channel protein 5 OS=Arabidopsis thaliana OX=3702 GN=MSL5 PE=2 SV=1	151	6.4e-57	563	64.2	84.1
TRINITY_DN38875_c0_g1	sp|Q9FNB5|AB6G_ARATH	ABC transporter G family member 6 OS=Arabidopsis thaliana OX=3702 GN=ABCG6 PE=2 SV=1	168	3.1e-65	636	71.4	83.9
TRINITY_DN38875_c0_g2	sp|Q9FNB5|AB6G_ARATH	ABC transporter G family member 6 OS=Arabidopsis thaliana OX=3702 GN=ABCG6 PE=2 SV=1	242	2.6e-76	732	59.5	74
TRINITY_DN38850_c0_g2	sp|Q9C4M5|GYAR_THELN	Glyoxylate reductase OS=Thermococcus litoralis (strain ATCC 51850 / DSM 5473 / JCM 8560 / NS-C) OX=523849 GN=gyaR PE=1 SV=1	103	3.6e-06	124	35.9	53.4
TRINITY_DN38843_c0_g1	sp|Q8GZ38|UNE10_ARATH	Transcription factor UNE10 OS=Arabidopsis thaliana OX=3702 GN=UNE10 PE=2 SV=1	457	1.1e-62	618	47	55.8
TRINITY_DN38821_c0_g1	sp|Q9LU94|PP255_ARATH	Putative pentatricopeptide repeat-containing protein At3g25970 OS=Arabidopsis thaliana OX=3702 GN=PCMP-E46 PE=3 SV=2	675	3.3e-221	1986	54.4	73.9
TRINITY_DN38876_c1_g2	sp|Q5BL41|ARP2_XENTR	Actin-related protein 2 OS=Xenopus tropicalis OX=8364 GN=actr2 PE=2 SV=1	180	1.1e-66	648	66.1	82.8
TRINITY_DN38876_c1_g1	sp|P53487|ARP2_ACACA	Actin-related protein 2 OS=Acanthamoeba castellanii OX=5755 GN=arp2 PE=2 SV=1	377	3.9e-141	1293	62.3	79.3
TRINITY_DN38876_c0_g2	sp|Q7SXW6|ARP2A_DANRE	Actin-related protein 2-A OS=Danio rerio OX=7955 GN=actr2a PE=2 SV=1	90	1.7e-29	325	64.4	80
TRINITY_DN38825_c0_g1	sp|Q20716|ISY1_CAEEL	Protein isy-1 OS=Caenorhabditis elegans OX=6239 GN=isy-1 PE=1 SV=1	267	4e-84	800	58.8	79
TRINITY_DN38812_c0_g1	sp|Q6DFH9|NIP7_XENLA	60S ribosome subunit biogenesis protein NIP7 homolog OS=Xenopus laevis OX=8355 GN=nip7 PE=2 SV=1	179	4.9e-66	643	64.2	80.4
TRINITY_DN38828_c0_g1	sp|P32335|MSS51_YEAST	Protein MSS51, mitochondrial OS=Saccharomyces cerevisiae (strain ATCC 204508 / S288c) OX=559292 GN=MSS51 PE=1 SV=2	421	3.6e-78	751	38.7	54.9
TRINITY_DN38884_c0_g1	sp|P34227|PRX1_YEAST	Peroxiredoxin PRX1, mitochondrial OS=Saccharomyces cerevisiae (strain ATCC 204508 / S288c) OX=559292 GN=PRX1 PE=1 SV=1	71	4.4e-20	243	60.6	76.1
TRINITY_DN38884_c0_g2	sp|P30041|PRDX6_HUMAN	Peroxiredoxin-6 OS=Homo sapiens OX=9606 GN=PRDX6 PE=1 SV=3	137	6.9e-34	364	48.9	67.2
TRINITY_DN38884_c0_g3	sp|P34227|PRX1_YEAST	Peroxiredoxin PRX1, mitochondrial OS=Saccharomyces cerevisiae (strain ATCC 204508 / S288c) OX=559292 GN=PRX1 PE=1 SV=1	74	1.9e-21	255	62.2	77
TRINITY_DN38815_c0_g1	sp|Q6IQE9|ALKB6_DANRE	Alpha-ketoglutarate-dependent dioxygenase alkB homolog 6 OS=Danio rerio OX=7955 GN=alkbh6 PE=2 SV=1	213	6.4e-47	478	48.8	62.9
TRINITY_DN89579_c0_g1	sp|O88908|SOAT2_MOUSE	Sterol O-acyltransferase 2 OS=Mus musculus OX=10090 GN=Soat2 PE=1 SV=2	73	4e-20	243	60.3	74
TRINITY_DN89558_c0_g1	sp|Q9SMI3|RS12_CYAPA	40S ribosomal protein S12 OS=Cyanophora paradoxa OX=2762 GN=RPS12 PE=2 SV=1	72	4.9e-20	243	68.1	80.6
TRINITY_DN89519_c0_g1	sp|Q9HFP8|MP1_ASPFM	Cell wall mannoprotein 1 OS=Neosartorya fumigata OX=746128 GN=MP1 PE=1 SV=1	143	3.5e-19	241	46.2	62.9
TRINITY_DN89531_c0_g1	sp|Q03168|ASPP_AEDAE	Lysosomal aspartic protease OS=Aedes aegypti OX=7159 GN=AAEL006169 PE=1 SV=2	387	4.2e-100	939	49.6	66.4
TRINITY_DN89553_c0_g1	sp|P80576|AROF_NEUCR	Phospho-2-dehydro-3-deoxyheptonate aldolase OS=Neurospora crassa (strain ATCC 24698 / 74-OR23-1A / CBS 708.71 / DSM 1257 / FGSC 987) OX=367110 GN=aro-8 PE=1 SV=2	163	5e-45	461	55.2	72.4
TRINITY_DN89570_c0_g1	sp|O64988|BEATH_CLABR	Acetyl-CoA-benzylalcohol acetyltransferase OS=Clarkia breweri OX=36903 GN=BEAT PE=1 SV=1	459	1.8e-42	443	28.5	47.5
TRINITY_DN89567_c0_g1	sp|Q01278|VATE_NEUCR	V-type proton ATPase subunit E OS=Neurospora crassa (strain ATCC 24698 / 74-OR23-1A / CBS 708.71 / DSM 1257 / FGSC 987) OX=367110 GN=vma-4 PE=2 SV=1	120	4e-23	271	50	75.8
TRINITY_DN89574_c0_g1	sp|Q9SGA6|RS191_ARATH	40S ribosomal protein S19-1 OS=Arabidopsis thaliana OX=3702 GN=RPS19A PE=2 SV=1	99	1.6e-34	369	64.6	79.8
TRINITY_DN89589_c0_g1	sp|Q48436|BUDC_KLEPN	Diacetyl reductase [(S)-acetoin forming] OS=Klebsiella pneumoniae OX=573 GN=budC PE=1 SV=2	200	2.3e-09	156	26	44
TRINITY_DN89581_c0_g1	sp|P62866|RS30_BOVIN	40S ribosomal protein S30 OS=Bos taurus OX=9913 GN=FAU PE=3 SV=1	55	5.2e-09	147	56.4	74.5
TRINITY_DN89533_c0_g1	sp|P59231|R10A3_ARATH	60S ribosomal protein L10a-3 OS=Arabidopsis thaliana OX=3702 GN=RPL10AC PE=1 SV=1	83	5.5e-24	277	59	80.7
TRINITY_DN89539_c0_g1	sp|Q38953|DEAH5_ARATH	Probable pre-mRNA-splicing factor ATP-dependent RNA helicase DEAH5 OS=Arabidopsis thaliana OX=3702 GN=At3g26560 PE=1 SV=2	107	1.4e-42	438	68.2	86.9
TRINITY_DN89610_c1_g1	sp|Q8LDS2|XTH27_ARATH	Probable xyloglucan endotransglucosylase/hydrolase protein 27 OS=Arabidopsis thaliana OX=3702 GN=XTH27 PE=2 SV=2	323	4.6e-133	1224	70.9	80.8
TRINITY_DN89605_c0_g1	sp|Q89K02|RL33_BRADU	50S ribosomal protein L33 OS=Bradyrhizobium diazoefficiens (strain JCM 10833 / IAM 13628 / NBRC 14792 / USDA 110) OX=224911 GN=rpmG PE=3 SV=1	39	1.4e-14	195	97.4	100
TRINITY_DN89529_c0_g3	sp|Q54LT0|MCU_DICDI	Calcium uniporter protein, mitochondrial OS=Dictyostelium discoideum OX=44689 GN=DDB0186972 PE=1 SV=1	125	1.9e-10	164	32	55.2
TRINITY_DN89517_c0_g1	sp|Q0WVE8|RP6L1_ARATH	Protein RRP6-like 1 OS=Arabidopsis thaliana OX=3702 GN=RRP6L1 PE=2 SV=1	72	7.1e-17	221	55.6	77.8
TRINITY_DN89607_c0_g1	sp|C7Z6H2|LIS1_NECH7	Nuclear distribution protein PAC1 OS=Nectria haematococca (strain 77-13-4 / ATCC MYA-4622 / FGSC 9596 / MPVI) OX=660122 GN=PAC1 PE=3 SV=1	69	4.4e-33	359	98.6	98.6
TRINITY_DN89592_c0_g1	sp|Q7RVX9|PHO5_NEUCR	Repressible high-affinity phosphate permease OS=Neurospora crassa (strain ATCC 24698 / 74-OR23-1A / CBS 708.71 / DSM 1257 / FGSC 987) OX=367110 GN=pho-5 PE=1 SV=2	540	2e-142	1306	49.8	64.8
TRINITY_DN89592_c0_g3	sp|Q7RVX9|PHO5_NEUCR	Repressible high-affinity phosphate permease OS=Neurospora crassa (strain ATCC 24698 / 74-OR23-1A / CBS 708.71 / DSM 1257 / FGSC 987) OX=367110 GN=pho-5 PE=1 SV=2	93	1.2e-20	248	57	66.7
TRINITY_DN89562_c0_g4	sp|E5AE41|P450_LEPMJ	Phomenoic acid biosynthesis cluster cytochrome P450 monooxygenase OS=Leptosphaeria maculans (strain JN3 / isolate v23.1.3 / race Av1-4-5-6-7-8) OX=985895 GN=P450 PE=2 SV=1	121	4.8e-12	175	33.9	50.4
TRINITY_DN89562_c0_g2	sp|Q43072|HIS7_PEA	Imidazoleglycerol-phosphate dehydratase, chloroplastic OS=Pisum sativum OX=3888 GN=HIS3 PE=2 SV=1	151	9.9e-54	540	72.8	81.5
TRINITY_DN89562_c1_g3	sp|P08442|Y1184_SYNP6	Uncharacterized protein syc1184_c OS=Synechococcus sp. (strain ATCC 27144 / PCC 6301 / SAUG 1402/1) OX=269084 GN=syc1184_c PE=4 SV=1	109	1.2e-07	139	31.2	47.7
TRINITY_DN89562_c1_g1	sp|Q0WQK2|ZDHC9_ARATH	Probable protein S-acyltransferase 7 OS=Arabidopsis thaliana OX=3702 GN=PAT07 PE=1 SV=1	437	4.3e-193	1743	75.1	85.6
TRINITY_DN89544_c1_g1	sp|Q8LK56|DME_ARATH	Transcriptional activator DEMETER OS=Arabidopsis thaliana OX=3702 GN=DME PE=1 SV=2	128	4.8e-06	124	32.8	47.7
TRINITY_DN89544_c0_g1	sp|Q8LK56|DME_ARATH	Transcriptional activator DEMETER OS=Arabidopsis thaliana OX=3702 GN=DME PE=1 SV=2	178	2.8e-38	405	46.6	62.9
TRINITY_DN89593_c0_g1	sp|Q9M391|ATX3H_ARATH	Ataxin-3 homolog OS=Arabidopsis thaliana OX=3702 GN=At3g54130 PE=2 SV=1	238	3.3e-35	378	37.4	55.9
TRINITY_DN89546_c0_g2	sp|Q99091|CPRF3_PETCR	Light-inducible protein CPRF3 OS=Petroselinum crispum OX=4043 GN=CPRF3 PE=2 SV=1	289	3.2e-88	838	71.6	77.2
TRINITY_DN89556_c0_g1	sp|Q09912|PSI1_SCHPO	Protein psi1 OS=Schizosaccharomyces pombe (strain 972 / ATCC 24843) OX=284812 GN=psi1 PE=2 SV=2	387	5.4e-63	620	44.4	56.8
TRINITY_DN89575_c0_g1	sp|Q757G1|RS29_ASHGO	40S ribosomal protein S29 OS=Ashbya gossypii (strain ATCC 10895 / CBS 109.51 / FGSC 9923 / NRRL Y-1056) OX=284811 GN=RPS29 PE=3 SV=1	47	2.2e-13	185	72.3	80.9
TRINITY_DN89563_c0_g1	sp|P62847|RS24_HUMAN	40S ribosomal protein S24 OS=Homo sapiens OX=9606 GN=RPS24 PE=1 SV=1	130	2.1e-59	584	100	100
TRINITY_DN89563_c0_g2	sp|Q56JU9|RS24_BOVIN	40S ribosomal protein S24 OS=Bos taurus OX=9913 GN=RPS24 PE=2 SV=2	131	2.3e-60	593	100	100
TRINITY_DN89555_c0_g1	sp|Q8VC97|BUP1_MOUSE	Beta-ureidopropionase OS=Mus musculus OX=10090 GN=Upb1 PE=1 SV=1	227	1.1e-100	942	74.4	87.2
TRINITY_DN89555_c0_g2	sp|Q9UBR1|BUP1_HUMAN	Beta-ureidopropionase OS=Homo sapiens OX=9606 GN=UPB1 PE=1 SV=1	93	5e-29	323	62.4	77.4
TRINITY_DN89518_c0_g1	sp|Q9P7W8|RSC9_SCHPO	Chromatin structure-remodeling complex subunit rsc9 OS=Schizosaccharomyces pombe (strain 972 / ATCC 24843) OX=284812 GN=rsc9 PE=1 SV=1	60	6.9e-06	123	43.3	58.3
TRINITY_DN89527_c0_g1	sp|Q9SUS3|APBLB_ARATH	Beta-adaptin-like protein B OS=Arabidopsis thaliana OX=3702 GN=BETAB-AD PE=1 SV=1	175	1.6e-51	517	60	77.7
TRINITY_DN89527_c0_g2	sp|Q9SUS3|APBLB_ARATH	Beta-adaptin-like protein B OS=Arabidopsis thaliana OX=3702 GN=BETAB-AD PE=1 SV=1	137	2.2e-49	498	73	85.4
TRINITY_DN89527_c0_g3	sp|Q9SUS3|APBLB_ARATH	Beta-adaptin-like protein B OS=Arabidopsis thaliana OX=3702 GN=BETAB-AD PE=1 SV=1	277	5.1e-101	946	69.3	83.4
TRINITY_DN89549_c0_g1	sp|Q9XIN1|ALMT7_ARATH	Aluminum-activated malate transporter 7 OS=Arabidopsis thaliana OX=3702 GN=ALMT7 PE=3 SV=1	122	4.2e-17	219	42.6	65.6
TRINITY_DN89606_c0_g3	sp|B0YDH7|MTFA_ASPFC	C2H2 finger domain transcription factor mtfA OS=Neosartorya fumigata (strain CEA10 / CBS 144.89 / FGSC A1163) OX=451804 GN=mtfA PE=4 SV=1	51	3.5e-07	137	45.1	70.6
TRINITY_DN22558_c0_g1	sp|Q06118|PPIA_STRAQ	Peptidyl-prolyl cis-trans isomerase A OS=Streptomyces anulatus OX=1892 GN=ppiA PE=1 SV=1	160	3.6e-63	618	72.5	83.1
TRINITY_DN22512_c0_g1	sp|Q9NRM2|ZN277_HUMAN	Zinc finger protein 277 OS=Homo sapiens OX=9606 GN=ZNF277 PE=1 SV=2	261	3.2e-41	434	37.5	57.1
TRINITY_DN22574_c0_g1	sp|A7TGY3|UBP4_VANPO	Ubiquitin carboxyl-terminal hydrolase 4 OS=Vanderwaltozyma polyspora (strain ATCC 22028 / DSM 70294) OX=436907 GN=DOA4 PE=3 SV=1	731	3.2e-74	720	29.8	45.4
TRINITY_DN22587_c0_g1	sp|F4IAT8|LPXC1_ARATH	Probable UDP-3-O-acyl-N-acetylglucosamine deacetylase 1, mitochondrial OS=Arabidopsis thaliana OX=3702 GN=LPXC1 PE=1 SV=2	167	4.6e-42	441	53.3	70.1
TRINITY_DN22587_c0_g3	sp|Q9M9X4|NFYA2_ARATH	Nuclear transcription factor Y subunit A-2 OS=Arabidopsis thaliana OX=3702 GN=NFYA2 PE=2 SV=1	328	2.5e-43	451	41.5	54.6
TRINITY_DN22541_c0_g1	sp|C5FFQ7|XYL1_ARTOC	Probable NAD(P)H-dependent D-xylose reductase xyl1 OS=Arthroderma otae (strain ATCC MYA-4605 / CBS 113480) OX=554155 GN=xyl1 PE=3 SV=1	302	1.7e-108	1011	63.2	74.8
TRINITY_DN22548_c0_g2	sp|Q7ZVZ7|AB17C_DANRE	Alpha/beta hydrolase domain-containing protein 17C OS=Danio rerio OX=7955 GN=abhd17c PE=2 SV=1	263	6.7e-61	602	46	62.4
TRINITY_DN22501_c0_g1	sp|P0CP39|NDE1_CRYNB	Nuclear distribution protein nudE homolog 1 OS=Cryptococcus neoformans var. neoformans serotype D (strain B-3501A) OX=283643 GN=NDE1 PE=3 SV=1	151	6e-15	208	34.4	50.3
TRINITY_DN22594_c0_g1	sp|A0A0A2IBP6|CNSO_PENEN	MFS-type transporter cnsO OS=Penicillium expansum OX=27334 GN=cnsO PE=3 SV=1	460	5.4e-54	543	32.8	50.9
TRINITY_DN22579_c0_g1	sp|P38972|PUR4_YEAST	Phosphoribosylformylglycinamidine synthase OS=Saccharomyces cerevisiae (strain ATCC 204508 / S288c) OX=559292 GN=ADE6 PE=1 SV=2	476	4.1e-140	1285	55.3	69.5
TRINITY_DN22589_c0_g2	sp|A9PJQ8|NDHM_POPJC	NAD(P)H-quinone oxidoreductase subunit M, chloroplastic OS=Populus jackii OX=640484 GN=ndhM PE=2 SV=1	202	4.8e-75	723	73.3	81.7
TRINITY_DN22523_c0_g1	sp|Q9CQ86|MIEN1_MOUSE	Migration and invasion enhancer 1 OS=Mus musculus OX=10090 GN=Mien1 PE=1 SV=1	98	4.2e-11	169	31.6	56.1
TRINITY_DN22523_c0_g2	sp|Q148C8|MIEN1_BOVIN	Migration and invasion enhancer 1 OS=Bos taurus OX=9913 GN=MIEN1 PE=3 SV=1	79	3.4e-10	158	35.4	57
TRINITY_DN22533_c0_g1	sp|A0A089FNE5|PRLL_FUNXX	MFS transporter prlL OS=Fungal sp. (strain NRRL 50135) OX=1547289 GN=prlL PE=3 SV=1	437	1.2e-62	617	32.5	51.9
TRINITY_DN22514_c0_g1	sp|Q9UVI4|THYD_CLAFS	Trihydrophobin OS=Claviceps fusiformis OX=40602 GN=TH1 PE=1 SV=1	60	2.1e-18	231	63.3	81.7
TRINITY_DN22518_c0_g1	sp|P87262|RL34A_YEAST	60S ribosomal protein L34-A OS=Saccharomyces cerevisiae (strain ATCC 204508 / S288c) OX=559292 GN=RPL34A PE=1 SV=1	107	1.1e-38	407	69.2	84.1
TRINITY_DN22518_c0_g2	sp|P87262|RL34A_YEAST	60S ribosomal protein L34-A OS=Saccharomyces cerevisiae (strain ATCC 204508 / S288c) OX=559292 GN=RPL34A PE=1 SV=1	129	5.4e-36	385	60.5	72.9
TRINITY_DN22513_c0_g1	sp|Q9C6I6|ETFA_ARATH	Electron transfer flavoprotein subunit alpha, mitochondrial OS=Arabidopsis thaliana OX=3702 GN=ETFA PE=1 SV=1	352	3.8e-139	1276	72.2	84.4
TRINITY_DN22585_c0_g1	sp|Q9UMS0|NFU1_HUMAN	NFU1 iron-sulfur cluster scaffold homolog, mitochondrial OS=Homo sapiens OX=9606 GN=NFU1 PE=1 SV=2	241	2.6e-58	577	51	66.4
TRINITY_DN22551_c0_g1	sp|Q2UPB6|ACLN_ASPOR	Aspirochlorine biosynthesis protein N OS=Aspergillus oryzae (strain ATCC 42149 / RIB 40) OX=510516 GN=aclN PE=3 SV=1	157	5.3e-25	292	40.8	59.2
TRINITY_DN22593_c0_g1	sp|Q9U280|TAT1_CAEEL	Phospholipid-transporting ATPase tat-1 OS=Caenorhabditis elegans OX=6239 GN=tat-1 PE=3 SV=3	570	1.3e-166	1514	53.9	71.4
TRINITY_DN22593_c0_g2	sp|Q9U280|TAT1_CAEEL	Phospholipid-transporting ATPase tat-1 OS=Caenorhabditis elegans OX=6239 GN=tat-1 PE=3 SV=3	164	1.4e-35	381	49.4	64.6
TRINITY_DN22500_c0_g1	sp|Q4PF30|TCTP_USTMA	Translationally-controlled tumor protein homolog OS=Ustilago maydis (strain 521 / FGSC 9021) OX=237631 GN=UMAG_12131 PE=3 SV=2	152	4e-36	384	48.7	65.8
TRINITY_DN22547_c0_g1	sp|P41891|GAR2_SCHPO	Protein gar2 OS=Schizosaccharomyces pombe (strain 972 / ATCC 24843) OX=284812 GN=gar2 PE=1 SV=2	187	2e-23	277	35.8	54
TRINITY_DN22526_c0_g1	sp|Q9UTG1|PNPH_SCHPO	Putative purine nucleoside phosphorylase OS=Schizosaccharomyces pombe (strain 972 / ATCC 24843) OX=284812 GN=SPAC1805.16c PE=3 SV=1	300	4.5e-58	576	42.7	61.3
TRINITY_DN22508_c0_g2	sp|P15304|LIPS_RAT	Hormone-sensitive lipase OS=Rattus norvegicus OX=10116 GN=Lipe PE=1 SV=3	867	5.8e-81	777	30	44.6
TRINITY_DN22592_c0_g3	sp|Q3BAI2|YCX91_PHAAO	Uncharacterized protein ORF91 OS=Phalaenopsis aphrodite subsp. formosana OX=308872 PE=4 SV=1	35	1.2e-09	161	85.7	91.4
TRINITY_DN22568_c0_g1	sp|Q9Y7U6|RGF1_SCHPO	Rho1 guanine nucleotide exchange factor 1 OS=Schizosaccharomyces pombe (strain 972 / ATCC 24843) OX=284812 GN=rgf1 PE=1 SV=1	656	5.5e-167	1518	48.6	65.7
TRINITY_DN22568_c0_g2	sp|P51862|ROM2_YEAST	RHO1 GDP-GTP exchange protein 2 OS=Saccharomyces cerevisiae (strain ATCC 204508 / S288c) OX=559292 GN=ROM2 PE=1 SV=1	91	5.8e-29	322	67	80.2
TRINITY_DN22503_c0_g1	sp|P0CQ63|BRE1_CRYNB	E3 ubiquitin-protein ligase BRE1 OS=Cryptococcus neoformans var. neoformans serotype D (strain B-3501A) OX=283643 GN=BRE1 PE=3 SV=1	799	1.8e-47	488	30	47.2
TRINITY_DN22569_c0_g5	sp|P14381|YTX2_XENLA	Transposon TX1 uncharacterized 149 kDa protein OS=Xenopus laevis OX=8355 PE=4 SV=1	474	3.7e-32	357	25.9	42.6
TRINITY_DN22545_c0_g1	sp|P30636|TPK1_CAEEL	Thiamin pyrophosphokinase 1 OS=Caenorhabditis elegans OX=6239 GN=tpk-1 PE=1 SV=3	235	1.6e-33	363	31.9	58.7
TRINITY_DN22563_c0_g1	sp|P29458|MCM4_SCHPO	DNA replication licensing factor mcm4 OS=Schizosaccharomyces pombe (strain 972 / ATCC 24843) OX=284812 GN=mcm4 PE=1 SV=2	160	2.2e-42	438	56.3	69.4
TRINITY_DN22546_c0_g1	sp|O74473|CDC11_SCHPO	Septation initiation network scaffold protein cdc11 OS=Schizosaccharomyces pombe (strain 972 / ATCC 24843) OX=284812 GN=cdc11 PE=1 SV=1	247	6.1e-25	291	29.6	51
TRINITY_DN22562_c0_g1	sp|Q9HE26|FBRL_NEUCR	rRNA 2'-O-methyltransferase fibrillarin OS=Neurospora crassa (strain ATCC 24698 / 74-OR23-1A / CBS 708.71 / DSM 1257 / FGSC 987) OX=367110 GN=nop-1 PE=3 SV=2	240	3.7e-94	889	72.5	83.3
TRINITY_DN22562_c0_g2	sp|P35551|FBRL_SCHPO	rRNA 2'-O-methyltransferase fibrillarin OS=Schizosaccharomyces pombe (strain 972 / ATCC 24843) OX=284812 GN=fib1 PE=1 SV=1	46	1.4e-10	162	63	84.8
TRINITY_DN22562_c0_g3	sp|Q9HE26|FBRL_NEUCR	rRNA 2'-O-methyltransferase fibrillarin OS=Neurospora crassa (strain ATCC 24698 / 74-OR23-1A / CBS 708.71 / DSM 1257 / FGSC 987) OX=367110 GN=nop-1 PE=3 SV=2	241	7.2e-97	911	73	85.5
TRINITY_DN22588_c0_g1	sp|P36591|DYR_SCHPO	Dihydrofolate reductase OS=Schizosaccharomyces pombe (strain 972 / ATCC 24843) OX=284812 GN=dfr1 PE=2 SV=2	246	6.1e-23	273	28.5	47.2
TRINITY_DN22532_c0_g1	sp|Q9SLK2|ALIS3_ARATH	ALA-interacting subunit 3 OS=Arabidopsis thaliana OX=3702 GN=ALIS3 PE=1 SV=1	331	9.9e-77	738	48.6	63.7
TRINITY_DN22516_c0_g4	sp|Q9LHE9|MYO1_ARATH	Myosin-1 OS=Arabidopsis thaliana OX=3702 GN=VIII-1 PE=1 SV=1	114	5.7e-53	528	89.5	96.5
TRINITY_DN22516_c0_g2	sp|F4I507|MYO3_ARATH	Myosin-3 OS=Arabidopsis thaliana OX=3702 GN=VIII-A PE=2 SV=1	839	0	3039	70.7	80.6
TRINITY_DN22516_c0_g3	sp|Q9LHE9|MYO1_ARATH	Myosin-1 OS=Arabidopsis thaliana OX=3702 GN=VIII-1 PE=1 SV=1	92	1.2e-37	395	82.6	88
TRINITY_DN22507_c0_g1	sp|Q871K1|QCR7_NEUCR	Cytochrome b-c1 complex subunit 7 OS=Neurospora crassa (strain ATCC 24698 / 74-OR23-1A / CBS 708.71 / DSM 1257 / FGSC 987) OX=367110 GN=qcr7 PE=1 SV=1	117	1.7e-35	379	62.4	76.1
TRINITY_DN22531_c0_g1	sp|Q13501|SQSTM_HUMAN	Sequestosome-1 OS=Homo sapiens OX=9606 GN=SQSTM1 PE=1 SV=1	56	6e-06	122	44.6	57.1
TRINITY_DN22517_c0_g1	sp|O65082|RL15B_PICMA	60S ribosomal protein L15-2 OS=Picea mariana OX=3335 GN=SB62 PE=2 SV=1	202	3.6e-82	782	73.8	85.1
TRINITY_DN22543_c0_g1	sp|Q6B6R4|WRK24_ORYSI	WRKY transcription factor WRKY24 OS=Oryza sativa subsp. indica OX=39946 GN=WRKY24 PE=2 SV=1	78	1.8e-14	196	55.1	62.8
TRINITY_DN22552_c0_g1	sp|Q9FPQ8|KNAT7_ARATH	Homeobox protein knotted-1-like 7 OS=Arabidopsis thaliana OX=3702 GN=KNAT7 PE=1 SV=1	132	3.6e-40	420	64.4	78
TRINITY_DN22542_c0_g1	sp|Q54DF2|MRKA_DICDI	Probable serine/threonine-protein kinase MARK-A OS=Dictyostelium discoideum OX=44689 GN=mrkA PE=3 SV=1	127	1.8e-10	165	29.1	55.1
TRINITY_DN22542_c0_g2	sp|Q7RAH3|CDPK1_PLAYO	Calcium-dependent protein kinase 1 OS=Plasmodium yoelii yoelii OX=73239 GN=CPK1 PE=3 SV=3	181	1.2e-09	157	27.6	49.7
TRINITY_DN22521_c0_g4	sp|P42528|ARP3_DICDI	Actin-related protein 3 OS=Dictyostelium discoideum OX=44689 GN=arpC PE=1 SV=1	117	1e-53	535	82.1	92.3
TRINITY_DN22521_c0_g1	sp|P42528|ARP3_DICDI	Actin-related protein 3 OS=Dictyostelium discoideum OX=44689 GN=arpC PE=1 SV=1	70	1.2e-24	282	78.6	88.6
TRINITY_DN22521_c0_g3	sp|P42528|ARP3_DICDI	Actin-related protein 3 OS=Dictyostelium discoideum OX=44689 GN=arpC PE=1 SV=1	71	1.6e-34	367	85.9	95.8
TRINITY_DN22530_c0_g1	sp|B9WYE6|VRDA_ASPPA	Versiconal hemiacetal acetate reductase OS=Aspergillus parasiticus OX=5067 GN=vrdA PE=1 SV=1	337	2.6e-133	1226	68.5	82.8
TRINITY_DN22536_c0_g1	sp|Q75G84|HAK21_ORYSJ	Potassium transporter 21 OS=Oryza sativa subsp. japonica OX=39947 GN=HAK21 PE=3 SV=1	110	6.1e-11	170	38.2	58.2
TRINITY_DN22536_c0_g2	sp|Q5JK32|HAK5_ORYSJ	Potassium transporter 5 OS=Oryza sativa subsp. japonica OX=39947 GN=HAK5 PE=2 SV=2	820	8.9e-248	2216	54.9	70.9
TRINITY_DN22536_c0_g3	sp|Q9M7K4|POT5_ARATH	Potassium transporter 5 OS=Arabidopsis thaliana OX=3702 GN=POT5 PE=1 SV=1	67	5.1e-07	136	41.8	68.7
TRINITY_DN22578_c0_g1	sp|Q8RWF0|PS13A_ARATH	26S proteasome non-ATPase regulatory subunit 13 homolog A OS=Arabidopsis thaliana OX=3702 GN=RPN9A PE=1 SV=1	82	7.4e-16	213	53.7	79.3
TRINITY_DN22554_c0_g1	sp|P53605|MIP_LEGLO	Outer membrane protein MIP OS=Legionella longbeachae OX=450 GN=mip PE=3 SV=1	127	8.3e-35	373	56.7	70.9
TRINITY_DN22511_c0_g1	sp|Q9Z0J5|TRXR2_RAT	Thioredoxin reductase 2, mitochondrial OS=Rattus norvegicus OX=10116 GN=Txnrd2 PE=1 SV=3	204	5.8e-55	548	49	68.1
TRINITY_DN22511_c0_g2	sp|Q9Z0J5|TRXR2_RAT	Thioredoxin reductase 2, mitochondrial OS=Rattus norvegicus OX=10116 GN=Txnrd2 PE=1 SV=3	222	4.4e-68	661	57.7	73.9
TRINITY_DN22535_c0_g1	sp|Q54XX9|PX24B_DICDI	PXMP2/4 family protein 2 OS=Dictyostelium discoideum OX=44689 GN=DDB_G0278529 PE=3 SV=1	201	1.5e-21	262	29.9	48.3
TRINITY_DN22581_c0_g1	sp|Q66II8|RU17_XENTR	U1 small nuclear ribonucleoprotein 70 kDa OS=Xenopus tropicalis OX=8364 GN=snrnp70 PE=2 SV=1	208	3.3e-37	395	45.7	62
TRINITY_DN22519_c0_g1	sp|Q4I9U7|DPH3_GIBZE	Diphthamide biosynthesis protein 3 OS=Gibberella zeae (strain PH-1 / ATCC MYA-4620 / FGSC 9075 / NRRL 31084) OX=229533 GN=DPH3 PE=3 SV=2	86	2.2e-40	422	88.4	94.2
TRINITY_DN22506_c0_g1	sp|Q03685|BIP5_TOBAC	Luminal-binding protein 5 OS=Nicotiana tabacum OX=4097 GN=BIP5 PE=2 SV=1	352	2.6e-147	1346	76.7	84.4
TRINITY_DN22538_c0_g1	sp|Q23280|DAF41_CAEEL	Co-chaperone protein daf-41 OS=Caenorhabditis elegans OX=6239 GN=daf-41 PE=2 SV=1	105	9.7e-19	234	44.8	61
TRINITY_DN22580_c1_g2	sp|A0A3Q7GFB5|WK72A_SOLLC	WRKY transcription factor 72A OS=Solanum lycopersicum OX=4081 GN=WRKY72A PE=2 SV=1	466	5.9e-58	577	43.6	57.9
TRINITY_DN22580_c1_g1	sp|A0A3Q7GFB5|WK72A_SOLLC	WRKY transcription factor 72A OS=Solanum lycopersicum OX=4081 GN=WRKY72A PE=2 SV=1	330	2.9e-57	572	45.5	60.6
TRINITY_DN22580_c0_g2	sp|A0A3Q7GFB5|WK72A_SOLLC	WRKY transcription factor 72A OS=Solanum lycopersicum OX=4081 GN=WRKY72A PE=2 SV=1	375	2.3e-48	493	38.9	53.3
TRINITY_DN22577_c0_g1	sp|A0A286LF01|PSIT2_PSICY	Major facilitator-type transporter psiT2 OS=Psilocybe cyanescens OX=93625 GN=psiT2 PE=2 SV=1	486	7.7e-45	464	30.2	50.6
TRINITY_DN22505_c0_g1	sp|Q61S97|GMPPB_CAEBR	Mannose-1-phosphate guanyltransferase beta OS=Caenorhabditis briggsae OX=6238 GN=tag-335 PE=3 SV=2	159	3.6e-59	583	76.1	85.5
TRINITY_DN22505_c0_g2	sp|A3QMC8|GMPPB_CAEEL	Mannose-1-phosphate guanyltransferase beta OS=Caenorhabditis elegans OX=6239 GN=tag-335 PE=3 SV=1	237	2.1e-50	509	59.9	70.5
TRINITY_DN22566_c0_g1	sp|P32895|KPR1_YEAST	Ribose-phosphate pyrophosphokinase 1 OS=Saccharomyces cerevisiae (strain ATCC 204508 / S288c) OX=559292 GN=PRS1 PE=1 SV=1	383	3.8e-31	345	31.1	43.6
TRINITY_DN22566_c0_g2	sp|P41831|KPR1_SCHPO	Ribose-phosphate pyrophosphokinase 1 OS=Schizosaccharomyces pombe (strain 972 / ATCC 24843) OX=284812 GN=SPAC4A8.14 PE=3 SV=1	93	4.8e-34	364	73.1	87.1
TRINITY_DN64054_c0_g1	sp|Q9STX3|GID2_ARATH	F-box protein GID2 OS=Arabidopsis thaliana OX=3702 GN=GID2 PE=1 SV=1	184	9.3e-41	427	52.2	64.1
TRINITY_DN64054_c0_g2	sp|P07688|CATB_BOVIN	Cathepsin B OS=Bos taurus OX=9913 GN=CTSB PE=1 SV=5	114	5.7e-29	321	50	70.2
TRINITY_DN64106_c0_g1	sp|Q24799|MYPH_ECHGR	Myophilin OS=Echinococcus granulosus OX=6210 PE=2 SV=1	134	2.6e-18	231	38.1	58.2
TRINITY_DN64040_c0_g1	sp|P40531|GVP36_YEAST	Protein GVP36 OS=Saccharomyces cerevisiae (strain ATCC 204508 / S288c) OX=559292 GN=GVP36 PE=1 SV=1	73	2e-09	154	42.5	68.5
TRINITY_DN64095_c0_g1	sp|G4MS28|CEGT_MAGO7	Ceramide glucosyltransferase OS=Magnaporthe oryzae (strain 70-15 / ATCC MYA-4617 / FGSC 8958) OX=242507 GN=MGG_10668 PE=1 SV=1	86	1.9e-13	188	43	57
TRINITY_DN64095_c0_g2	sp|I1RPI4|CEGT_GIBZE	Ceramide glucosyltransferase OS=Gibberella zeae (strain PH-1 / ATCC MYA-4620 / FGSC 9075 / NRRL 31084) OX=229533 GN=GCS1 PE=1 SV=1	80	4.1e-12	175	45	63.7
TRINITY_DN64095_c0_g3	sp|G4MS28|CEGT_MAGO7	Ceramide glucosyltransferase OS=Magnaporthe oryzae (strain 70-15 / ATCC MYA-4617 / FGSC 8958) OX=242507 GN=MGG_10668 PE=1 SV=1	364	5.9e-90	851	47.8	60.2
TRINITY_DN64076_c0_g1	sp|P40433|6P21_YEAST	6-phosphofructo-2-kinase 1 OS=Saccharomyces cerevisiae (strain ATCC 204508 / S288c) OX=559292 GN=PFK26 PE=1 SV=1	98	9e-26	296	54.1	68.4
TRINITY_DN64076_c0_g2	sp|Q8TFH0|YIKE_SCHPO	Probable 6-phosphofructo-2-kinase PB17E12.14c OS=Schizosaccharomyces pombe (strain 972 / ATCC 24843) OX=284812 GN=SPAPB17E12.14c PE=1 SV=2	229	2e-48	491	44.1	66.8
TRINITY_DN64044_c0_g1	sp|Q556R9|Y3871_DICDI	UPF0734 protein DDB_G0273871/DDB_G0273177 OS=Dictyostelium discoideum OX=44689 GN=DDB_G0273871 PE=3 SV=1	87	3.8e-26	296	66.7	77
TRINITY_DN64017_c0_g1	sp|Q5PP70|NTM1_ARATH	Alpha N-terminal protein methyltransferase 1 OS=Arabidopsis thaliana OX=3702 GN=At5g44450 PE=2 SV=1	282	8.8e-108	1006	68.1	79.8
TRINITY_DN64092_c0_g1	sp|D4B1N9|LIP3_ARTBC	Probable secreted lipase ARB_02369 OS=Arthroderma benhamiae (strain ATCC MYA-4681 / CBS 112371) OX=663331 GN=ARB_02369 PE=1 SV=1	175	3.1e-58	575	61.7	72.6
TRINITY_DN64092_c0_g2	sp|D4B1N9|LIP3_ARTBC	Probable secreted lipase ARB_02369 OS=Arthroderma benhamiae (strain ATCC MYA-4681 / CBS 112371) OX=663331 GN=ARB_02369 PE=1 SV=1	341	1.4e-107	1003	57.5	72.1
TRINITY_DN64049_c0_g1	sp|F4JML5|ECH2M_ARATH	Probable enoyl-CoA hydratase 2, mitochondrial OS=Arabidopsis thaliana OX=3702 GN=At4g16800 PE=2 SV=1	86	1.8e-07	136	40.7	61.6
TRINITY_DN64049_c0_g2	sp|Q3TLP5|ECHD2_MOUSE	Enoyl-CoA hydratase domain-containing protein 2, mitochondrial OS=Mus musculus OX=10090 GN=Echdc2 PE=1 SV=2	129	2.2e-28	317	51.2	69.8
TRINITY_DN64089_c0_g1	sp|Q9SJI8|MBF1A_ARATH	Multiprotein-bridging factor 1a OS=Arabidopsis thaliana OX=3702 GN=MBF1A PE=2 SV=1	133	1.9e-24	283	49.6	64.7
TRINITY_DN64035_c0_g1	sp|Q9P7M0|YOS3_SCHPO	ABC1 family protein C21C3.03, mitochondrial OS=Schizosaccharomyces pombe (strain 972 / ATCC 24843) OX=284812 GN=SPBC21C3.03 PE=3 SV=2	577	8.2e-121	1120	42.5	60.1
TRINITY_DN64035_c0_g2	sp|Q5BKF8|CCNL2_XENTR	Cyclin-L2 OS=Xenopus tropicalis OX=8364 GN=ccnl2 PE=2 SV=1	359	1.1e-63	626	42.3	59.1
TRINITY_DN64035_c0_g3	sp|Q5BKF8|CCNL2_XENTR	Cyclin-L2 OS=Xenopus tropicalis OX=8364 GN=ccnl2 PE=2 SV=1	147	3.8e-12	177	32	50.3
TRINITY_DN64025_c0_g1	sp|O13968|YE48_SCHPO	Uncharacterized carboxypeptidase C24C9.08 OS=Schizosaccharomyces pombe (strain 972 / ATCC 24843) OX=284812 GN=SPAC24C9.08 PE=3 SV=1	114	2.3e-17	221	44.7	63.2
TRINITY_DN64084_c0_g1	sp|Q04600|TMA64_YEAST	Translation machinery-associated protein 64 OS=Saccharomyces cerevisiae (strain ATCC 204508 / S288c) OX=559292 GN=TMA64 PE=1 SV=1	148	2.6e-08	144	25.7	45.3
TRINITY_DN64064_c0_g1	sp|Q08AW4|PKHM3_XENLA	Pleckstrin homology domain-containing family M member 3 OS=Xenopus laevis OX=8355 GN=plekhm3 PE=2 SV=1	252	5.4e-42	438	34.5	52
TRINITY_DN64037_c0_g1	sp|Q9C8G9|AB1C_ARATH	ABC transporter C family member 1 OS=Arabidopsis thaliana OX=3702 GN=ABCC1 PE=1 SV=1	99	3.1e-07	133	37.4	53.5
TRINITY_DN64037_c0_g2	sp|Q63120|MRP2_RAT	Canalicular multispecific organic anion transporter 1 OS=Rattus norvegicus OX=10116 GN=Abcc2 PE=1 SV=1	461	4.2e-67	655	38	55.5
TRINITY_DN64037_c0_g3	sp|Q63120|MRP2_RAT	Canalicular multispecific organic anion transporter 1 OS=Rattus norvegicus OX=10116 GN=Abcc2 PE=1 SV=1	480	3.4e-107	1001	44.8	63.7
TRINITY_DN64079_c0_g1	sp|Q86A17|DHPR_DICDI	Dihydropteridine reductase OS=Dictyostelium discoideum OX=44689 GN=qdpr PE=1 SV=1	80	1.4e-09	154	37.5	55
TRINITY_DN64079_c0_g2	sp|Q86A17|DHPR_DICDI	Dihydropteridine reductase OS=Dictyostelium discoideum OX=44689 GN=qdpr PE=1 SV=1	97	4.1e-20	244	52.6	62.9
TRINITY_DN64070_c0_g1	sp|G5EAZ2|THI4_EMENI	Thiamine thiazole synthase OS=Emericella nidulans (strain FGSC A4 / ATCC 38163 / CBS 112.46 / NRRL 194 / M139) OX=227321 GN=thiA PE=3 SV=1	106	2.1e-25	290	60.4	71.7
TRINITY_DN64070_c0_g2	sp|J9N5G7|THI4_FUSO4	Thiamine thiazole synthase OS=Fusarium oxysporum f. sp. lycopersici (strain 4287 / CBS 123668 / FGSC 9935 / NRRL 34936) OX=426428 GN=sti35 PE=3 SV=1	44	2.8e-14	193	86.4	95.5
TRINITY_DN64070_c0_g3	sp|Q0UQJ9|THI4_PHANO	Thiamine thiazole synthase OS=Phaeosphaeria nodorum (strain SN15 / ATCC MYA-4574 / FGSC 10173) OX=321614 GN=SNOG_05965 PE=3 SV=1	197	6e-95	892	84.8	94.4
TRINITY_DN64041_c0_g1	sp|Q9C0V1|AMT1_SCHPO	Ammonium transporter 1 OS=Schizosaccharomyces pombe (strain 972 / ATCC 24843) OX=284812 GN=amt1 PE=3 SV=1	415	2.8e-131	1209	55.7	72.3
TRINITY_DN64069_c0_g1	sp|Q03730|YMB8_YEAST	Uncharacterized vacuolar membrane protein YML018C OS=Saccharomyces cerevisiae (strain ATCC 204508 / S288c) OX=559292 GN=YML018C PE=1 SV=1	72	5.9e-10	158	50	72.2
TRINITY_DN64094_c0_g1	sp|Q08641|AB140_YEAST	tRNA(Thr) (cytosine(32)-N(3))-methyltransferase OS=Saccharomyces cerevisiae (strain ATCC 204508 / S288c) OX=559292 GN=ABP140 PE=1 SV=3	269	2.9e-71	691	48.7	67.7
TRINITY_DN64058_c0_g2	sp|P40310|TOK1_YEAST	Outward-rectifier potassium channel TOK1 OS=Saccharomyces cerevisiae (strain ATCC 204508 / S288c) OX=559292 GN=TOK1 PE=1 SV=1	118	7.3e-08	141	30.5	50.8
TRINITY_DN64058_c0_g3	sp|P40310|TOK1_YEAST	Outward-rectifier potassium channel TOK1 OS=Saccharomyces cerevisiae (strain ATCC 204508 / S288c) OX=559292 GN=TOK1 PE=1 SV=1	279	8.8e-33	359	31.2	54.5
TRINITY_DN64053_c0_g1	sp|P19212|NIT2_NEUCR	Nitrogen catabolic enzyme regulatory protein OS=Neurospora crassa (strain ATCC 24698 / 74-OR23-1A / CBS 708.71 / DSM 1257 / FGSC 987) OX=367110 GN=nit-2 PE=1 SV=2	96	1.9e-14	195	47.9	64.6
TRINITY_DN64053_c0_g2	sp|O13412|AREA_ASPNG	Nitrogen regulatory protein areA OS=Aspergillus niger OX=5061 GN=areA PE=4 SV=1	333	7.4e-61	602	47.1	57.7
TRINITY_DN64097_c0_g4	sp|P60039|RL73_ARATH	60S ribosomal protein L7-3 OS=Arabidopsis thaliana OX=3702 GN=RPL7C PE=2 SV=1	217	6.8e-71	685	62.2	77
TRINITY_DN64056_c0_g4	sp|P54385|DHE3_DROME	Glutamate dehydrogenase, mitochondrial OS=Drosophila melanogaster OX=7227 GN=Gdh PE=1 SV=2	104	1.7e-40	420	73.1	85.6
TRINITY_DN64056_c0_g5	sp|P00368|DHE3_CHICK	Glutamate dehydrogenase 1, mitochondrial OS=Gallus gallus OX=9031 GN=GLUD1 PE=1 SV=1	106	2.4e-34	367	64.2	79.2
TRINITY_DN64056_c0_g6	sp|P82264|DHE3_CHAAC	Glutamate dehydrogenase, mitochondrial OS=Chaenocephalus aceratus OX=36190 GN=glud1 PE=1 SV=1	115	1.7e-41	429	71.3	86.1
TRINITY_DN64056_c0_g1	sp|P54385|DHE3_DROME	Glutamate dehydrogenase, mitochondrial OS=Drosophila melanogaster OX=7227 GN=Gdh PE=1 SV=2	65	3.5e-18	226	67.7	84.6
TRINITY_DN64056_c0_g2	sp|P54385|DHE3_DROME	Glutamate dehydrogenase, mitochondrial OS=Drosophila melanogaster OX=7227 GN=Gdh PE=1 SV=2	283	4.4e-96	903	62.9	77
TRINITY_DN64056_c0_g3	sp|P26443|DHE3_MOUSE	Glutamate dehydrogenase 1, mitochondrial OS=Mus musculus OX=10090 GN=Glud1 PE=1 SV=1	144	6.8e-29	321	45.8	67.4
TRINITY_DN64016_c0_g1	sp|Q8GXR2|PLT6_ARATH	Probable polyol transporter 6 OS=Arabidopsis thaliana OX=3702 GN=PLT6 PE=2 SV=2	450	6.1e-178	1612	69.3	84.7
TRINITY_DN64024_c0_g1	sp|O74832|PT127_SCHPO	mRNA degradation protein pet127, mitochondrial OS=Schizosaccharomyces pombe (strain 972 / ATCC 24843) OX=284812 GN=pet127 PE=3 SV=1	314	2.7e-50	512	37.6	56.4
TRINITY_DN64051_c0_g1	sp|O42781|MAPK2_PNECA	Mitogen-activated protein kinase 2 OS=Pneumocystis carinii OX=4754 GN=MKP2 PE=1 SV=1	143	2.5e-22	266	44.1	60.8
TRINITY_DN64051_c0_g2	sp|Q5Z859|MPK4_ORYSJ	Mitogen-activated protein kinase 4 OS=Oryza sativa subsp. japonica OX=39947 GN=MPK4 PE=2 SV=1	94	3.6e-06	126	39.4	48.9
TRINITY_DN64067_c0_g2	sp|Q6P5E8|DGKQ_MOUSE	Diacylglycerol kinase theta OS=Mus musculus OX=10090 GN=Dgkq PE=1 SV=1	271	4.4e-59	585	45	62
TRINITY_DN64067_c0_g3	sp|P52824|DGKQ_HUMAN	Diacylglycerol kinase theta OS=Homo sapiens OX=9606 GN=DGKQ PE=1 SV=2	102	2.3e-29	324	56.9	70.6
TRINITY_DN64066_c0_g1	sp|Q12265|KPR5_YEAST	Ribose-phosphate pyrophosphokinase 5 OS=Saccharomyces cerevisiae (strain ATCC 204508 / S288c) OX=559292 GN=PRS5 PE=1 SV=1	504	2e-104	978	46.2	59.3
TRINITY_DN64039_c0_g1	sp|P53014|MLE_CAEEL	Myosin, essential light chain OS=Caenorhabditis elegans OX=6239 GN=mlc-3 PE=4 SV=1	150	7.9e-65	633	78	90.7
TRINITY_DN64046_c0_g2	sp|Q8W3L1|MFDR_ARATH	NADPH:adrenodoxin oxidoreductase, mitochondrial OS=Arabidopsis thaliana OX=3702 GN=MFDR PE=1 SV=1	55	1.1e-11	178	54.5	76.4
TRINITY_DN64036_c0_g1	sp|O74482|YQJ9_SCHPO	Uncharacterized protein C1840.09 OS=Schizosaccharomyces pombe (strain 972 / ATCC 24843) OX=284812 GN=SPCC1840.09 PE=3 SV=1	281	5.3e-38	403	38.8	55.5
TRINITY_DN64098_c0_g1	sp|Q8GZB6|SUVH4_ARATH	Histone-lysine N-methyltransferase, H3 lysine-9 specific SUVH4 OS=Arabidopsis thaliana OX=3702 GN=SUVH4 PE=1 SV=2	478	1.2e-189	1714	64.6	79.1
TRINITY_DN64100_c0_g2	sp|Q8BWD2|IP6K3_MOUSE	Inositol hexakisphosphate kinase 3 OS=Mus musculus OX=10090 GN=Ip6k3 PE=2 SV=1	159	4.1e-09	151	27	51.6
TRINITY_DN64042_c0_g4	sp|O23255|SAHH1_ARATH	Adenosylhomocysteinase 1 OS=Arabidopsis thaliana OX=3702 GN=SAHH1 PE=1 SV=1	51	2.7e-19	239	88.2	94.1
TRINITY_DN64042_c0_g1	sp|Q01781|SAHH_PETCR	Adenosylhomocysteinase OS=Petroselinum crispum OX=4043 GN=SAHH PE=2 SV=2	249	1.2e-137	1267	95.2	98.8
TRINITY_DN64042_c0_g2	sp|P60206|CALM_AJECG	Calmodulin OS=Ajellomyces capsulatus (strain G186AR / H82 / ATCC MYA-2454 / RMSCC 2432) OX=447093 GN=CAM1 PE=2 SV=2	53	2.7e-10	161	58.5	79.2
TRINITY_DN64042_c0_g3	sp|Q01781|SAHH_PETCR	Adenosylhomocysteinase OS=Petroselinum crispum OX=4043 GN=SAHH PE=2 SV=2	698	9.1e-260	2319	69.2	69.3
TRINITY_DN64042_c1_g2	sp|Q7S7C0|CYM1_NEUCR	Mitochondrial presequence protease OS=Neurospora crassa (strain ATCC 24698 / 74-OR23-1A / CBS 708.71 / DSM 1257 / FGSC 987) OX=367110 GN=cym-1 PE=3 SV=1	492	4.5e-151	1380	56.1	73.4
TRINITY_DN64042_c1_g1	sp|Q7S7C0|CYM1_NEUCR	Mitochondrial presequence protease OS=Neurospora crassa (strain ATCC 24698 / 74-OR23-1A / CBS 708.71 / DSM 1257 / FGSC 987) OX=367110 GN=cym-1 PE=3 SV=1	518	2.3e-200	1805	63.1	80.5
TRINITY_DN64050_c0_g1	sp|O14111|PSD3_SCHPO	Phosphatidylserine decarboxylase proenzyme 3 OS=Schizosaccharomyces pombe (strain 972 / ATCC 24843) OX=284812 GN=psd3 PE=3 SV=2	198	2e-52	526	49.5	68.7
TRINITY_DN64010_c0_g1	sp|Q11186|PLPL2_CAEEL	Patanin-like phospholipase domain-containing protein atgl-1 OS=Caenorhabditis elegans OX=6239 GN=atgl-1 PE=1 SV=2	270	3.5e-31	345	35.2	52.6
TRINITY_DN64010_c0_g2	sp|Q11186|PLPL2_CAEEL	Patanin-like phospholipase domain-containing protein atgl-1 OS=Caenorhabditis elegans OX=6239 GN=atgl-1 PE=1 SV=2	33	2.3e-08	142	72.7	87.9
TRINITY_DN64019_c0_g1	sp|P37276|DYHC_DROME	Dynein heavy chain, cytoplasmic OS=Drosophila melanogaster OX=7227 GN=Dhc64C PE=2 SV=2	83	5.9e-15	199	45.8	66.3
TRINITY_DN64019_c0_g2	sp|Q14204|DYHC1_HUMAN	Cytoplasmic dynein 1 heavy chain 1 OS=Homo sapiens OX=9606 GN=DYNC1H1 PE=1 SV=5	118	4.6e-37	391	58.5	76.3
TRINITY_DN64063_c0_g2	sp|Q9C2H9|SYMM_NEUCR	Probable methionine--tRNA ligase, mitochondrial OS=Neurospora crassa (strain ATCC 24698 / 74-OR23-1A / CBS 708.71 / DSM 1257 / FGSC 987) OX=367110 GN=93G11.130 PE=3 SV=1	85	2.1e-31	341	67.1	82.4
TRINITY_DN64038_c0_g1	sp|Q9LZX1|LOR15_ARATH	Protein LURP-one-related 15 OS=Arabidopsis thaliana OX=3702 GN=At5g01750 PE=1 SV=1	95	5.1e-20	244	50.5	68.4
TRINITY_DN64068_c0_g1	sp|Q9SVH0|PP329_ARATH	Pentatricopeptide repeat-containing protein At4g20770 OS=Arabidopsis thaliana OX=3702 GN=PCMP-E35 PE=3 SV=2	604	1.4e-178	1620	51	71.7
TRINITY_DN64033_c0_g1	sp|Q9P6L5|SLA2_SCHPO	Endocytosis protein end4 OS=Schizosaccharomyces pombe (strain 972 / ATCC 24843) OX=284812 GN=end4 PE=1 SV=2	142	6.8e-34	365	59.9	77.5
TRINITY_DN64013_c0_g1	sp|Q08726|GPN2_YEAST	GPN-loop GTPase 2 OS=Saccharomyces cerevisiae (strain ATCC 204508 / S288c) OX=559292 GN=GPN2 PE=1 SV=1	199	5.4e-49	496	52.8	66.8
TRINITY_DN64081_c0_g1	sp|P14972|REP_CLVN	Replication-associated protein OS=African cassava mosaic virus (isolate Nigerian) OX=222073 GN=AC1 PE=3 SV=1	228	2.9e-74	715	57	74.1
TRINITY_DN64082_c0_g1	sp|P29951|MPI_EMENI	Mannose-6-phosphate isomerase OS=Emericella nidulans (strain FGSC A4 / ATCC 38163 / CBS 112.46 / NRRL 194 / M139) OX=227321 GN=manA PE=3 SV=2	187	1e-73	709	72.2	84
TRINITY_DN64096_c0_g1	sp|Q3T102|EIF3E_BOVIN	Eukaryotic translation initiation factor 3 subunit E OS=Bos taurus OX=9913 GN=EIF3E PE=2 SV=1	76	3.3e-25	287	68.4	82.9
TRINITY_DN64096_c0_g3	sp|Q9C5Z3|EIF3E_ARATH	Eukaryotic translation initiation factor 3 subunit E OS=Arabidopsis thaliana OX=3702 GN=TIF3E1 PE=1 SV=1	239	2e-76	733	57.3	76.6
TRINITY_DN90501_c0_g1	sp|Q9SN95|UXS5_ARATH	UDP-glucuronic acid decarboxylase 5 OS=Arabidopsis thaliana OX=3702 GN=UXS5 PE=2 SV=1	89	1.8e-41	428	89.9	97.8
TRINITY_DN90501_c0_g2	sp|Q9SN95|UXS5_ARATH	UDP-glucuronic acid decarboxylase 5 OS=Arabidopsis thaliana OX=3702 GN=UXS5 PE=2 SV=1	339	3.9e-178	1613	88.2	94.1
TRINITY_DN90479_c0_g1	sp|Q54IT3|AOFA_DICDI	Probable flavin-containing monoamine oxidase A OS=Dictyostelium discoideum OX=44689 GN=maoA PE=3 SV=1	91	1.6e-24	282	61.5	78
TRINITY_DN90479_c0_g2	sp|Q54IT3|AOFA_DICDI	Probable flavin-containing monoamine oxidase A OS=Dictyostelium discoideum OX=44689 GN=maoA PE=3 SV=1	89	1.3e-31	343	70.8	85.4
TRINITY_DN90479_c0_g3	sp|Q54IT3|AOFA_DICDI	Probable flavin-containing monoamine oxidase A OS=Dictyostelium discoideum OX=44689 GN=maoA PE=3 SV=1	82	1.3e-27	308	64.6	79.3
TRINITY_DN90492_c0_g1	sp|Q5ZL33|STRAP_CHICK	Serine-threonine kinase receptor-associated protein OS=Gallus gallus OX=9031 GN=STRAP PE=2 SV=2	55	2.4e-12	176	56.4	76.4
TRINITY_DN90450_c0_g1	sp|O74511|EKC1_SCHPO	Extragenic suppressor of kinetochore protein 1 OS=Schizosaccharomyces pombe (strain 972 / ATCC 24843) OX=284812 GN=ekc1 PE=1 SV=2	66	8.6e-12	175	50	69.7
TRINITY_DN90449_c0_g1	sp|Q92609|TBCD5_HUMAN	TBC1 domain family member 5 OS=Homo sapiens OX=9606 GN=TBC1D5 PE=1 SV=1	84	4.9e-21	252	53.6	76.2
TRINITY_DN90499_c0_g1	sp|Q5B037|AXE1_EMENI	Acetylxylan esterase A OS=Emericella nidulans (strain FGSC A4 / ATCC 38163 / CBS 112.46 / NRRL 194 / M139) OX=227321 GN=axeA PE=1 SV=2	78	3.8e-19	235	53.8	71.8
TRINITY_DN90473_c0_g1	sp|B5VE42|ECM33_YEAS6	Cell wall protein ECM33 OS=Saccharomyces cerevisiae (strain AWRI1631) OX=545124 GN=ECM33 PE=3 SV=2	70	1.3e-16	213	58.6	77.1
TRINITY_DN90436_c0_g1	sp|Q94HW2|POLR1_ARATH	Retrovirus-related Pol polyprotein from transposon RE1 OS=Arabidopsis thaliana OX=3702 GN=RE1 PE=2 SV=1	155	1.4e-08	150	29.7	54.8
TRINITY_DN90435_c0_g1	sp|Q5M934|TRUB1_RAT	Probable tRNA pseudouridine synthase 1 OS=Rattus norvegicus OX=10116 GN=Trub1 PE=2 SV=1	134	2.9e-21	255	41.8	60.4
TRINITY_DN90424_c0_g1	sp|A0A3G1DJG1|MFM2_PHOSM	MFS transporter M2 OS=Phoma sp. (strain ATCC 20986 / MF5453) OX=1828523 GN=M2 PE=2 SV=1	201	1.5e-29	328	37.8	57.2
TRINITY_DN90481_c0_g1	sp|A9WAL0|MTAP_CHLAA	S-methyl-5'-thioadenosine phosphorylase OS=Chloroflexus aurantiacus (strain ATCC 29366 / DSM 635 / J-10-fl) OX=324602 GN=mtnP PE=3 SV=1	95	7.6e-27	302	65.3	74.7
TRINITY_DN90476_c0_g1	sp|Q99161|SEC62_YARLI	Translocation protein SEC62 OS=Yarrowia lipolytica (strain CLIB 122 / E 150) OX=284591 GN=SEC62 PE=3 SV=2	95	1.8e-27	309	61.1	78.9
TRINITY_DN90476_c0_g2	sp|Q99161|SEC62_YARLI	Translocation protein SEC62 OS=Yarrowia lipolytica (strain CLIB 122 / E 150) OX=284591 GN=SEC62 PE=3 SV=2	70	5.4e-06	125	45.7	65.7
TRINITY_DN90504_c0_g1	sp|Q3SZ62|PGAM1_BOVIN	Phosphoglycerate mutase 1 OS=Bos taurus OX=9913 GN=PGAM1 PE=2 SV=3	34	3.2e-11	167	100	100
TRINITY_DN90504_c0_g3	sp|P18669|PGAM1_HUMAN	Phosphoglycerate mutase 1 OS=Homo sapiens OX=9606 GN=PGAM1 PE=1 SV=2	148	5e-86	814	100	100
TRINITY_DN90458_c0_g1	sp|Q06572|AVP_HORVU	Pyrophosphate-energized vacuolar membrane proton pump OS=Hordeum vulgare OX=4513 PE=2 SV=2	128	1.3e-53	534	85.9	93
TRINITY_DN90458_c0_g2	sp|P21616|AVP_VIGRR	Pyrophosphate-energized vacuolar membrane proton pump OS=Vigna radiata var. radiata OX=3916 PE=1 SV=4	102	4e-41	427	85.3	89.2
TRINITY_DN90470_c0_g1	sp|P93099|RL13A_CYAPA	60S ribosomal protein L13a OS=Cyanophora paradoxa OX=2762 PE=2 SV=1	134	2e-55	550	76.9	88.1
TRINITY_DN90466_c0_g1	sp|U5NH37|7DLGT_CATRO	7-deoxyloganetic acid glucosyl transferase OS=Catharanthus roseus OX=4058 GN=7DLGT PE=1 SV=1	170	7.6e-45	460	51.8	72.4
TRINITY_DN90490_c0_g1	sp|Q9V3A4|CSUP_DROME	Protein catecholamines up OS=Drosophila melanogaster OX=7227 GN=Catsup PE=2 SV=1	115	3.5e-27	306	50.4	68.7
TRINITY_DN90502_c0_g1	sp|Q92738|US6NL_HUMAN	USP6 N-terminal-like protein OS=Homo sapiens OX=9606 GN=USP6NL PE=1 SV=3	92	1.8e-17	221	48.9	62
TRINITY_DN90502_c0_g2	sp|Q5R372|RBG1L_HUMAN	Rab GTPase-activating protein 1-like OS=Homo sapiens OX=9606 GN=RABGAP1L PE=1 SV=1	80	2.7e-12	176	43.8	62.5
TRINITY_DN90432_c0_g2	sp|O13998|OLA1_SCHPO	Obg-like ATPase 1 OS=Schizosaccharomyces pombe (strain 972 / ATCC 24843) OX=284812 GN=SPAC27E2.03c PE=1 SV=1	74	6.7e-31	336	83.8	93.2
TRINITY_DN90432_c0_g3	sp|P38219|OLA1_YEAST	Obg-like ATPase 1 OS=Saccharomyces cerevisiae (strain ATCC 204508 / S288c) OX=559292 GN=OLA1 PE=1 SV=1	106	1.1e-31	344	64.2	79.2
TRINITY_DN90455_c0_g1	sp|O82318|Y2579_ARATH	Probably inactive leucine-rich repeat receptor-like protein kinase At2g25790 OS=Arabidopsis thaliana OX=3702 GN=At2g25790 PE=1 SV=1	91	8.4e-17	218	50.5	67
TRINITY_DN90455_c0_g2	sp|O82318|Y2579_ARATH	Probably inactive leucine-rich repeat receptor-like protein kinase At2g25790 OS=Arabidopsis thaliana OX=3702 GN=At2g25790 PE=1 SV=1	379	3.2e-63	624	39.1	58.8
TRINITY_DN38951_c0_g2	sp|O64700|UREG_ARATH	Urease accessory protein G OS=Arabidopsis thaliana OX=3702 GN=UREG PE=2 SV=1	247	2.7e-134	1234	92.7	97.6
TRINITY_DN38993_c0_g1	sp|Q1PFQ9|PPR62_ARATH	Pentatricopeptide repeat-containing protein At1g28690, mitochondrial OS=Arabidopsis thaliana OX=3702 GN=PCMP-E34 PE=2 SV=2	497	3.6e-110	1028	53.5	65.6
TRINITY_DN38976_c0_g1	sp|Q6P4A8|PLBL1_HUMAN	Phospholipase B-like 1 OS=Homo sapiens OX=9606 GN=PLBD1 PE=1 SV=2	83	2.4e-19	237	50.6	74.7
TRINITY_DN38904_c0_g1	sp|P59671|RL3_NEUCR	60S ribosomal protein L3 OS=Neurospora crassa (strain ATCC 24698 / 74-OR23-1A / CBS 708.71 / DSM 1257 / FGSC 987) OX=367110 GN=rpl-3 PE=3 SV=1	151	5.5e-51	512	63.6	80.1
TRINITY_DN38904_c0_g2	sp|P35684|RL3_ORYSJ	60S ribosomal protein L3 OS=Oryza sativa subsp. japonica OX=39947 GN=RPL3 PE=2 SV=2	147	2e-51	516	63.3	83
TRINITY_DN38937_c0_g1	sp|Q9LUJ4|PP248_ARATH	Pentatricopeptide repeat-containing protein At3g22670, mitochondrial OS=Arabidopsis thaliana OX=3702 GN=At3g22670 PE=2 SV=1	200	1.8e-44	463	47	66.5
TRINITY_DN38922_c0_g1	sp|A0A089FNE5|PRLL_FUNXX	MFS transporter prlL OS=Fungal sp. (strain NRRL 50135) OX=1547289 GN=prlL PE=3 SV=1	182	1.6e-30	336	40.1	59.9
TRINITY_DN38900_c0_g1	sp|Q8BH79|ANO10_MOUSE	Anoctamin-10 OS=Mus musculus OX=10090 GN=Ano10 PE=1 SV=1	107	1.3e-09	154	34.6	57.9
TRINITY_DN38975_c0_g1	sp|Q9M3D2|RL353_ARATH	60S ribosomal protein L35-3 OS=Arabidopsis thaliana OX=3702 GN=RPL35C PE=2 SV=1	120	3.8e-33	359	65.8	81.7
TRINITY_DN38926_c0_g1	sp|P78615|FAS2_EMEND	Fatty acid synthase subunit alpha OS=Emericella nidulans OX=162425 GN=fasA PE=3 SV=1	230	1.9e-111	1035	82.6	93
TRINITY_DN38916_c0_g1	sp|A8Q2H5|RSSA_BRUMA	40S ribosomal protein SA OS=Brugia malayi OX=6279 GN=Bm1_41245 PE=3 SV=2	279	6.6e-97	911	64.9	77.4
TRINITY_DN38990_c0_g1	sp|Q9QZB7|ARP10_MOUSE	Actin-related protein 10 OS=Mus musculus OX=10090 GN=Actr10 PE=1 SV=2	61	2.7e-06	124	42.6	57.4
TRINITY_DN38994_c0_g1	sp|Q9SGA6|RS191_ARATH	40S ribosomal protein S19-1 OS=Arabidopsis thaliana OX=3702 GN=RPS19A PE=2 SV=1	136	2e-48	491	63.2	80.9
TRINITY_DN38941_c0_g1	sp|Q9NVA4|T184C_HUMAN	Transmembrane protein 184C OS=Homo sapiens OX=9606 GN=TMEM184C PE=1 SV=2	287	2.1e-32	356	32.4	50.9
TRINITY_DN38985_c0_g4	sp|P54678|ATC1_DICDI	Calcium-transporting ATPase PAT1 OS=Dictyostelium discoideum OX=44689 GN=patA PE=2 SV=2	124	9e-23	268	46	63.7
TRINITY_DN38985_c0_g5	sp|P23634|AT2B4_HUMAN	Plasma membrane calcium-transporting ATPase 4 OS=Homo sapiens OX=9606 GN=ATP2B4 PE=1 SV=2	100	4.9e-30	330	66	79
TRINITY_DN38985_c0_g2	sp|Q16720|AT2B3_HUMAN	Plasma membrane calcium-transporting ATPase 3 OS=Homo sapiens OX=9606 GN=ATP2B3 PE=1 SV=3	207	1.6e-50	509	50.2	70.5
TRINITY_DN38985_c0_g3	sp|Q9HDW7|ATC2_SCHPO	Calcium-transporting ATPase 2 OS=Schizosaccharomyces pombe (strain 972 / ATCC 24843) OX=284812 GN=pmc1 PE=3 SV=1	86	8.7e-22	258	54.7	77.9
TRINITY_DN38985_c1_g1	sp|P54678|ATC1_DICDI	Calcium-transporting ATPase PAT1 OS=Dictyostelium discoideum OX=44689 GN=patA PE=2 SV=2	107	8.8e-19	233	46.7	63.6
TRINITY_DN38983_c0_g1	sp|Q9FMX6|DJC76_ARATH	Chaperone protein dnaJ C76, chloroplastic OS=Arabidopsis thaliana OX=3702 GN=DJC76 PE=2 SV=1	92	6.2e-07	130	35.9	55.4
TRINITY_DN38983_c0_g2	sp|Q9FMX6|DJC76_ARATH	Chaperone protein dnaJ C76, chloroplastic OS=Arabidopsis thaliana OX=3702 GN=DJC76 PE=2 SV=1	166	5.2e-45	461	59.6	73.5
TRINITY_DN38960_c0_g1	sp|P40797|PNUT_DROME	Protein peanut OS=Drosophila melanogaster OX=7227 GN=pnut PE=1 SV=2	224	9.6e-10	162	23.7	40.6
TRINITY_DN38940_c0_g1	sp|Q55FG3|VP13C_DICDI	Putative vacuolar protein sorting-associated protein 13C OS=Dictyostelium discoideum OX=44689 GN=tipC PE=3 SV=1	105	2.2e-22	265	49.5	68.6
TRINITY_DN38962_c0_g4	sp|Q3T0U2|RL14_BOVIN	60S ribosomal protein L14 OS=Bos taurus OX=9913 GN=RPL14 PE=2 SV=3	107	7.6e-23	268	52.3	65.4
TRINITY_DN38962_c0_g2	sp|Q9LZW4|CIPKE_ARATH	CBL-interacting serine/threonine-protein kinase 14 OS=Arabidopsis thaliana OX=3702 GN=CIPK14 PE=1 SV=1	416	1.7e-162	1479	67.1	81.3
TRINITY_DN38943_c0_g1	sp|Q5U4X7|LMBR1_XENTR	Limb region 1 protein homolog OS=Xenopus tropicalis OX=8364 GN=lmbr1 PE=2 SV=1	83	2e-09	151	44.6	62.7
TRINITY_DN38959_c0_g1	sp|Q9LNC6|TOL2_ARATH	TOM1-like protein 2 OS=Arabidopsis thaliana OX=3702 GN=TOL2 PE=1 SV=1	122	1.2e-26	308	51.6	73
TRINITY_DN38959_c0_g3	sp|Q9SS40|PT310_ARATH	Probable sugar phosphate/phosphate translocator At3g10290 OS=Arabidopsis thaliana OX=3702 GN=At3g10290 PE=3 SV=1	57	5.6e-20	245	86	93
TRINITY_DN38984_c0_g1	sp|P70168|IMB1_MOUSE	Importin subunit beta-1 OS=Mus musculus OX=10090 GN=Kpnb1 PE=1 SV=2	289	5.4e-87	825	54	74.4
TRINITY_DN38984_c0_g2	sp|Q9FJD4|IMB1_ARATH	Importin subunit beta-1 OS=Arabidopsis thaliana OX=3702 GN=KPNB1 PE=1 SV=1	410	4e-91	862	42.4	64.1
TRINITY_DN38942_c0_g1	sp|Q84MC1|GCT22_ARATH	Gamma-glutamylcyclotransferase 2-2 OS=Arabidopsis thaliana OX=3702 GN=GGCT2;2 PE=1 SV=1	35	1.1e-07	138	77.1	91.4
TRINITY_DN38907_c0_g1	sp|P34729|RAS1_PHYPO	Ras-like protein 1 OS=Physarum polycephalum OX=5791 GN=RAS1 PE=2 SV=1	189	1.1e-54	546	58.2	74.1
TRINITY_DN38979_c0_g1	sp|Q6VAA7|U88B1_STERE	UDP-glycosyltransferase 88B1 OS=Stevia rebaudiana OX=55670 GN=UGT88B1 PE=2 SV=1	465	6.8e-129	1189	53.3	67.7
TRINITY_DN38906_c0_g1	sp|Q2R1Z5|CML6_ORYSJ	Putative calmodulin-like protein 6 OS=Oryza sativa subsp. japonica OX=39947 GN=CML6 PE=3 SV=1	147	7.9e-11	166	29.3	55.8
TRINITY_DN38906_c0_g2	sp|Q2R1Z5|CML6_ORYSJ	Putative calmodulin-like protein 6 OS=Oryza sativa subsp. japonica OX=39947 GN=CML6 PE=3 SV=1	147	3.4e-10	161	28.6	55.1
TRINITY_DN38939_c0_g4	sp|O81416|GUN17_ARATH	Endoglucanase 17 OS=Arabidopsis thaliana OX=3702 GN=At4g02290 PE=2 SV=1	499	1.6e-221	1988	73.5	86.4
TRINITY_DN38939_c0_g5	sp|O81416|GUN17_ARATH	Endoglucanase 17 OS=Arabidopsis thaliana OX=3702 GN=At4g02290 PE=2 SV=1	344	4.8e-142	1303	70.9	83.4
TRINITY_DN38939_c0_g1	sp|Q42059|GUN6_ARATH	Endoglucanase 6 OS=Arabidopsis thaliana OX=3702 GN=At1g64390 PE=2 SV=2	98	4.1e-35	375	75.5	80.6
TRINITY_DN38939_c0_g2	sp|O81416|GUN17_ARATH	Endoglucanase 17 OS=Arabidopsis thaliana OX=3702 GN=At4g02290 PE=2 SV=1	39	9.8e-12	180	79.5	92.3
TRINITY_DN38939_c0_g3	sp|Q42059|GUN6_ARATH	Endoglucanase 6 OS=Arabidopsis thaliana OX=3702 GN=At1g64390 PE=2 SV=2	81	4.4e-29	323	75.3	84
TRINITY_DN38915_c0_g1	sp|Q7YZN9|ERF3_DICDI	Eukaryotic peptide chain release factor GTP-binding subunit OS=Dictyostelium discoideum OX=44689 GN=erf3 PE=2 SV=1	81	8.6e-30	327	76.5	86.4
TRINITY_DN38981_c0_g1	sp|C8VCL4|PFA3_EMENI	Palmitoyltransferase pfa3 OS=Emericella nidulans (strain FGSC A4 / ATCC 38163 / CBS 112.46 / NRRL 194 / M139) OX=227321 GN=pfa3 PE=3 SV=2	119	9.3e-28	312	56.3	63.9
TRINITY_DN38998_c0_g1	sp|Q9XWZ2|ACD11_CAEEL	Acyl-CoA dehydrogenase family member 11 OS=Caenorhabditis elegans OX=6239 GN=acdh-11 PE=1 SV=1	645	7.8e-81	775	34.6	52.2
TRINITY_DN38966_c0_g1	sp|O16140|TOP2_BOMMO	DNA topoisomerase 2 OS=Bombyx mori OX=7091 GN=TOP2 PE=2 SV=1	84	2e-23	272	63.1	75
TRINITY_DN38966_c0_g2	sp|Q23670|TOP2_CAEEL	DNA topoisomerase 2 top-2 OS=Caenorhabditis elegans OX=6239 GN=top-2 PE=1 SV=2	249	9.7e-90	848	64.3	80.3
TRINITY_DN38955_c2_g2	sp|Q95V32|RS6_SPOFR	40S ribosomal protein S6 OS=Spodoptera frugiperda OX=7108 GN=RpS6 PE=2 SV=1	118	3.1e-38	401	68.6	80.5
TRINITY_DN38955_c3_g1	sp|Q94624|RS6_MANSE	40S ribosomal protein S6 OS=Manduca sexta OX=7130 GN=RpS6 PE=2 SV=1	110	8.7e-39	407	76.4	86.4
TRINITY_DN38955_c1_g1	sp|Q9BMX5|RS6_APLCA	40S ribosomal protein S6 OS=Aplysia californica OX=6500 GN=RPS6 PE=2 SV=1	222	2.2e-86	819	73.9	84.2
TRINITY_DN38955_c0_g1	sp|Q90YR8|RS6_ICTPU	40S ribosomal protein S6 OS=Ictalurus punctatus OX=7998 GN=rps6 PE=2 SV=1	250	9.3e-82	781	64.4	80.8
TRINITY_DN38949_c1_g1	sp|Q94HW2|POLR1_ARATH	Retrovirus-related Pol polyprotein from transposon RE1 OS=Arabidopsis thaliana OX=3702 GN=RE1 PE=2 SV=1	260	5.3e-48	491	36.9	56.5
TRINITY_DN38974_c0_g1	sp|Q6GMR7|FAAH2_HUMAN	Fatty-acid amide hydrolase 2 OS=Homo sapiens OX=9606 GN=FAAH2 PE=1 SV=1	143	1.3e-31	346	46.2	68.5
TRINITY_DN38910_c0_g1	sp|Q9ZTX9|ARFD_ARATH	Auxin response factor 4 OS=Arabidopsis thaliana OX=3702 GN=ARF4 PE=1 SV=1	59	1.9e-24	281	86.4	89.8
TRINITY_DN38948_c0_g6	sp|C3PMK3|RLME_RICAE	Ribosomal RNA large subunit methyltransferase E OS=Rickettsia africae (strain ESF-5) OX=347255 GN=rlmE PE=3 SV=1	102	1.3e-16	215	45.1	64.7
TRINITY_DN38948_c0_g3	sp|Q4R4A2|ZUP1_MACFA	Zinc finger-containing ubiquitin peptidase 1 OS=Macaca fascicularis OX=9541 GN=ZUP1 PE=2 SV=1	186	2.2e-32	355	40.3	58.1
TRINITY_DN38965_c0_g2	sp|Q9ATY5|UVH3_ARATH	DNA repair protein UVH3 OS=Arabidopsis thaliana OX=3702 GN=UVH3 PE=2 SV=1	79	7.1e-18	224	51.9	75.9
TRINITY_DN38995_c0_g1	sp|Q04108|PR04_SOLLC	Pathogenesis-related leaf protein 4 OS=Solanum lycopersicum OX=4081 PE=2 SV=1	157	2.5e-49	501	58	70.7
TRINITY_DN13468_c0_g4	sp|P42158|CKL1_ARATH	Casein kinase 1-like protein 1 OS=Arabidopsis thaliana OX=3702 GN=CKL1 PE=2 SV=2	71	3e-28	313	80.3	91.5
TRINITY_DN13468_c0_g5	sp|F4KGU4|DEAHC_ARATH	ATP-dependent RNA helicase DEAH12, chloroplastic OS=Arabidopsis thaliana OX=3702 GN=At5g10370 PE=3 SV=1	197	8.6e-22	263	31	49.2
TRINITY_DN13468_c0_g1	sp|P42158|CKL1_ARATH	Casein kinase 1-like protein 1 OS=Arabidopsis thaliana OX=3702 GN=CKL1 PE=2 SV=2	318	1.1e-121	1127	69.2	80.8
TRINITY_DN13424_c1_g3	sp|Q9LMI0|TPS7_ARATH	Probable alpha,alpha-trehalose-phosphate synthase [UDP-forming] 7 OS=Arabidopsis thaliana OX=3702 GN=TPS7 PE=1 SV=1	80	1.8e-29	324	76.2	92.5
TRINITY_DN13424_c1_g2	sp|Q9LMI0|TPS7_ARATH	Probable alpha,alpha-trehalose-phosphate synthase [UDP-forming] 7 OS=Arabidopsis thaliana OX=3702 GN=TPS7 PE=1 SV=1	499	4.9e-217	1950	73.1	85.4
TRINITY_DN13424_c1_g1	sp|Q9LMI0|TPS7_ARATH	Probable alpha,alpha-trehalose-phosphate synthase [UDP-forming] 7 OS=Arabidopsis thaliana OX=3702 GN=TPS7 PE=1 SV=1	754	0	3193	77.6	89.4
TRINITY_DN13424_c0_g1	sp|Q9LMI0|TPS7_ARATH	Probable alpha,alpha-trehalose-phosphate synthase [UDP-forming] 7 OS=Arabidopsis thaliana OX=3702 GN=TPS7 PE=1 SV=1	137	3.7e-59	582	77.4	92
TRINITY_DN13482_c0_g1	sp|P38889|SKN7_YEAST	Transcription factor SKN7 OS=Saccharomyces cerevisiae (strain ATCC 204508 / S288c) OX=559292 GN=SKN7 PE=1 SV=1	112	7.6e-22	267	47.3	64.3
TRINITY_DN13490_c0_g1	sp|Q9D1Q6|ERP44_MOUSE	Endoplasmic reticulum resident protein 44 OS=Mus musculus OX=10090 GN=Erp44 PE=1 SV=1	389	1.3e-95	901	47	66.6
TRINITY_DN13496_c0_g1	sp|Q9ZT94|POLR2_ARATH	Retrovirus-related Pol polyprotein from transposon RE2 OS=Arabidopsis thaliana OX=3702 GN=RE2 PE=4 SV=1	181	4.6e-12	177	29.8	49.7
TRINITY_DN13419_c0_g2	sp|Q8LDU5|PP298_ARATH	Pentatricopeptide repeat-containing protein At4g01400, mitochondrial OS=Arabidopsis thaliana OX=3702 GN=At4g01400 PE=2 SV=2	187	1.1e-39	420	48.7	65.8
TRINITY_DN13419_c0_g3	sp|O13801|YE04_SCHPO	Uncharacterized RNA-binding protein C17H9.04c OS=Schizosaccharomyces pombe (strain 972 / ATCC 24843) OX=284812 GN=SPAC17H9.04c PE=1 SV=1	134	6.7e-08	143	34.3	36.6
TRINITY_DN13435_c0_g1	sp|V5IM94|QCR6_NEUCR	Cytochrome b-c1 complex subunit 6, mitochondrial OS=Neurospora crassa (strain ATCC 24698 / 74-OR23-1A / CBS 708.71 / DSM 1257 / FGSC 987) OX=367110 GN=qcr6 PE=1 SV=1	60	8.8e-10	160	41.7	58.3
TRINITY_DN13466_c0_g1	sp|Q9FNR1|RBG3_ARATH	Glycine-rich RNA-binding protein 3, mitochondrial OS=Arabidopsis thaliana OX=3702 GN=RBG3 PE=1 SV=1	86	4.2e-19	238	47.7	76.7
TRINITY_DN13466_c0_g3	sp|Q9FNR1|RBG3_ARATH	Glycine-rich RNA-binding protein 3, mitochondrial OS=Arabidopsis thaliana OX=3702 GN=RBG3 PE=1 SV=1	86	6.2e-19	235	48.8	74.4
TRINITY_DN13451_c0_g1	sp|Q60692|PSB6_MOUSE	Proteasome subunit beta type-6 OS=Mus musculus OX=10090 GN=Psmb6 PE=1 SV=3	202	1.3e-43	450	42.1	65.3
TRINITY_DN13407_c0_g1	sp|Q8W5R5|KN7D_ARATH	Kinesin-like protein KIN-7D, mitochondrial OS=Arabidopsis thaliana OX=3702 GN=KIN7D PE=2 SV=1	759	4.8e-218	1959	62.6	72.9
TRINITY_DN13401_c1_g1	sp|Q8LED9|CXE16_ARATH	Probable carboxylesterase 16 OS=Arabidopsis thaliana OX=3702 GN=CXE16 PE=2 SV=1	106	8.9e-21	254	54.7	67
TRINITY_DN13401_c0_g1	sp|Q8LED9|CXE16_ARATH	Probable carboxylesterase 16 OS=Arabidopsis thaliana OX=3702 GN=CXE16 PE=2 SV=1	453	1e-169	1541	68.7	75.9
TRINITY_DN13401_c0_g2	sp|Q8LED9|CXE16_ARATH	Probable carboxylesterase 16 OS=Arabidopsis thaliana OX=3702 GN=CXE16 PE=2 SV=1	247	7.9e-62	608	55.9	68.8
TRINITY_DN13469_c0_g1	sp|A8MRC7|B3GT2_ARATH	Probable beta-1,3-galactosyltransferase 2 OS=Arabidopsis thaliana OX=3702 GN=B3GALT2 PE=2 SV=1	195	3.6e-103	967	87.7	93.3
TRINITY_DN13469_c0_g2	sp|Q8LEJ9|B3GT4_ARATH	Probable beta-1,3-galactosyltransferase 4 OS=Arabidopsis thaliana OX=3702 GN=B3GALT4 PE=2 SV=1	40	1.4e-13	193	87.5	90
TRINITY_DN13469_c0_g3	sp|A8MRC7|B3GT2_ARATH	Probable beta-1,3-galactosyltransferase 2 OS=Arabidopsis thaliana OX=3702 GN=B3GALT2 PE=2 SV=1	360	1.1e-149	1369	72.2	84.7
TRINITY_DN13403_c0_g2	sp|F4IXW2|BIG5_ARATH	Brefeldin A-inhibited guanine nucleotide-exchange protein 5 OS=Arabidopsis thaliana OX=3702 GN=BIG5 PE=1 SV=2	206	3e-11	177	28.2	46.1
TRINITY_DN13491_c0_g1	sp|Q9FN02|PPP7_ARATH	Serine/threonine-protein phosphatase 7 OS=Arabidopsis thaliana OX=3702 GN=PP7 PE=1 SV=1	400	2.6e-182	1650	75.2	85.5
TRINITY_DN13476_c0_g1	sp|Q3U2U7|MET17_MOUSE	Methyltransferase-like protein 17, mitochondrial OS=Mus musculus OX=10090 GN=Mettl17 PE=2 SV=2	337	6e-29	327	29.1	48.1
TRINITY_DN13428_c0_g1	sp|Q9M9S3|WHY1_ARATH	Single-stranded DNA-binding protein WHY1, chloroplastic OS=Arabidopsis thaliana OX=3702 GN=WHY1 PE=1 SV=1	55	5.7e-20	249	81.8	92.7
TRINITY_DN13428_c0_g2	sp|Q9M9S3|WHY1_ARATH	Single-stranded DNA-binding protein WHY1, chloroplastic OS=Arabidopsis thaliana OX=3702 GN=WHY1 PE=1 SV=1	229	5.5e-89	843	69.9	85.2
TRINITY_DN13485_c0_g1	sp|A3PE89|APT_PROM0	Adenine phosphoribosyltransferase OS=Prochlorococcus marinus (strain MIT 9301) OX=167546 GN=apt PE=3 SV=1	38	6.1e-06	121	50	78.9
TRINITY_DN13485_c0_g2	sp|P91455|APT_CAEEL	Adenine phosphoribosyltransferase OS=Caenorhabditis elegans OX=6239 GN=T19B4.3 PE=2 SV=1	165	5.4e-44	453	53.3	70.3
TRINITY_DN13445_c0_g1	sp|O95372|LYPA2_HUMAN	Acyl-protein thioesterase 2 OS=Homo sapiens OX=9606 GN=LYPLA2 PE=1 SV=1	162	3e-19	241	37.7	53.7
TRINITY_DN13463_c0_g1	sp|P0CG85|UBI1P_NICSY	Polyubiquitin OS=Nicotiana sylvestris OX=4096 GN=UBI11 PE=2 SV=1	87	5.8e-42	432	100	100
TRINITY_DN13463_c0_g2	sp|P46575|RL40_EIMBO	Ubiquitin-60S ribosomal protein L40 OS=Eimeria bovis OX=5803 PE=2 SV=2	72	4.7e-32	346	97.2	97.2
TRINITY_DN13463_c0_g3	sp|P0CH11|RL401_CHLRE	Ubiquitin-60S ribosomal protein L40 OS=Chlamydomonas reinhardtii OX=3055 GN=UBI1 PE=1 SV=1	82	1.5e-35	379	93.9	96.3
TRINITY_DN13456_c0_g1	sp|Q43349|CP29A_ARATH	29 kDa ribonucleoprotein, chloroplastic OS=Arabidopsis thaliana OX=3702 GN=CP29A PE=2 SV=2	256	2.8e-14	198	43.4	59.8
TRINITY_DN13456_c0_g2	sp|Q43349|CP29A_ARATH	29 kDa ribonucleoprotein, chloroplastic OS=Arabidopsis thaliana OX=3702 GN=CP29A PE=2 SV=2	246	1.8e-13	191	43.5	56.9
TRINITY_DN13400_c0_g1	sp|Q8BQS5|PAQR2_MOUSE	Adiponectin receptor protein 2 OS=Mus musculus OX=10090 GN=Adipor2 PE=1 SV=2	254	3.6e-32	353	32.7	53.1
TRINITY_DN13448_c1_g2	sp|F4J4N3|DIR17_ARATH	Dirigent protein 17 OS=Arabidopsis thaliana OX=3702 GN=DIR17 PE=2 SV=1	42	3.5e-11	166	69	85.7
TRINITY_DN13448_c0_g1	sp|Q67YM6|DIR11_ARATH	Dirigent protein 11 OS=Arabidopsis thaliana OX=3702 GN=DIR11 PE=2 SV=1	185	9.1e-46	469	49.2	74.6
TRINITY_DN13448_c0_g2	sp|Q9SS03|DIR21_ARATH	Dirigent protein 21 OS=Arabidopsis thaliana OX=3702 GN=DIR21 PE=3 SV=1	179	1.6e-50	510	56.4	74.9
TRINITY_DN13483_c1_g1	sp|O00370|LORF2_HUMAN	LINE-1 retrotransposable element ORF2 protein OS=Homo sapiens OX=9606 PE=1 SV=1	95	3.7e-06	124	32.6	48.4
TRINITY_DN13483_c0_g1	sp|Q6NPP4|CMTA2_ARATH	Calmodulin-binding transcription activator 2 OS=Arabidopsis thaliana OX=3702 GN=CAMTA2 PE=1 SV=1	44	4.7e-12	182	68.2	81.8
TRINITY_DN13483_c0_g2	sp|Q8GSA7|CMTA3_ARATH	Calmodulin-binding transcription activator 3 OS=Arabidopsis thaliana OX=3702 GN=CAMTA3 PE=1 SV=1	929	2.2e-119	1109	33.7	49.8
TRINITY_DN13453_c0_g1	sp|O24542|AX22D_VIGRR	Auxin-induced protein 22D OS=Vigna radiata var. radiata OX=3916 GN=AUX22D PE=2 SV=1	187	1.1e-65	643	67.4	78.6
TRINITY_DN13453_c0_g2	sp|P32294|AX22B_VIGRR	Auxin-induced protein 22B OS=Vigna radiata var. radiata OX=3916 GN=AUX22B PE=2 SV=1	199	1.2e-63	625	63.3	76.4
TRINITY_DN13453_c0_g3	sp|O24542|AX22D_VIGRR	Auxin-induced protein 22D OS=Vigna radiata var. radiata OX=3916 GN=AUX22D PE=2 SV=1	190	5e-56	558	58.4	74.7
TRINITY_DN13434_c0_g1	sp|A5PJM4|FSP1_BOVIN	Ferroptosis suppressor protein 1 OS=Bos taurus OX=9913 GN=AIFM2 PE=2 SV=1	241	1e-20	255	27	52.7
TRINITY_DN13479_c1_g1	sp|Q90YU6|RL22_ICTPU	60S ribosomal protein L22 OS=Ictalurus punctatus OX=7998 GN=rpl22 PE=2 SV=3	99	2.4e-19	238	54.5	65.7
TRINITY_DN13479_c0_g1	sp|Q90YU6|RL22_ICTPU	60S ribosomal protein L22 OS=Ictalurus punctatus OX=7998 GN=rpl22 PE=2 SV=3	88	1.1e-24	283	63.6	78.4
TRINITY_DN13479_c0_g2	sp|Q98TF8|RL22_CHICK	60S ribosomal protein L22 OS=Gallus gallus OX=9031 GN=RPL22 PE=2 SV=1	65	1.5e-08	144	49.2	67.7
TRINITY_DN13436_c0_g1	sp|Q4KLB0|GLOD5_XENLA	Glyoxalase domain-containing protein 5 OS=Xenopus laevis OX=8355 GN=glod5 PE=2 SV=2	143	7.4e-31	340	51	65
TRINITY_DN13411_c0_g1	sp|Q9C9K1|CB7_ARATH	Chlorophyll a-b binding protein 7, chloroplastic OS=Arabidopsis thaliana OX=3702 GN=LHCB7 PE=2 SV=1	278	1.9e-131	1210	79.5	88.5
TRINITY_DN13430_c0_g1	sp|Q9C7R6|PUB17_ARATH	U-box domain-containing protein 17 OS=Arabidopsis thaliana OX=3702 GN=PUB17 PE=2 SV=1	703	9.1e-226	2026	59.6	74
TRINITY_DN13444_c0_g1	sp|Q9FY64|RS154_ARATH	40S ribosomal protein S15-4 OS=Arabidopsis thaliana OX=3702 GN=RPS15D PE=2 SV=1	82	1.4e-40	428	93.9	98.8
TRINITY_DN13495_c0_g1	sp|Q9SJ20|RIR1_ARATH	Ribonucleoside-diphosphate reductase large subunit OS=Arabidopsis thaliana OX=3702 GN=RNR1 PE=1 SV=1	816	0	3788	86.5	93.3
TRINITY_DN13495_c0_g2	sp|Q9SJ20|RIR1_ARATH	Ribonucleoside-diphosphate reductase large subunit OS=Arabidopsis thaliana OX=3702 GN=RNR1 PE=1 SV=1	816	0	3780	86.4	92.9
TRINITY_DN13422_c1_g1	sp|Q1LXK5|M10B2_DANRE	Putative helicase mov-10-B.2 OS=Danio rerio OX=7955 GN=mov10b.2 PE=3 SV=1	166	1.4e-17	227	31.9	54.8
TRINITY_DN13422_c0_g1	sp|Q1LXK5|M10B2_DANRE	Putative helicase mov-10-B.2 OS=Danio rerio OX=7955 GN=mov10b.2 PE=3 SV=1	122	4.1e-12	176	36.9	54.9
TRINITY_DN13422_c0_g2	sp|Q5ZKD7|MOV10_CHICK	Putative helicase MOV-10 OS=Gallus gallus OX=9031 GN=MOV10 PE=2 SV=1	176	7.4e-17	222	36.4	52.8
TRINITY_DN13425_c0_g1	sp|A0A0A6ZFY4|UGT29_PANGI	UDP-glucosyltransferase 29 OS=Panax ginseng OX=4054 GN=UGT29 PE=1 SV=1	443	1.4e-137	1266	56.2	71.1
TRINITY_DN13470_c0_g1	sp|Q6DBN1|Y4845_ARATH	BTB/POZ domain-containing protein At4g08455 OS=Arabidopsis thaliana OX=3702 GN=At4g08455 PE=1 SV=1	146	1.1e-58	583	76	93.2
TRINITY_DN13438_c0_g1	sp|Q9SDL8|F16P2_ORYCO	Fructose-1,6-bisphosphatase, cytosolic OS=Oryza coarctata OX=77588 PE=2 SV=1	330	4.2e-119	1103	63.9	77.3
TRINITY_DN13440_c0_g1	sp|P0C431|HOG1_GIBZE	Mitogen-activated protein kinase HOG1 OS=Gibberella zeae (strain PH-1 / ATCC MYA-4620 / FGSC 9075 / NRRL 31084) OX=229533 GN=HOG1 PE=3 SV=1	358	2.1e-207	1866	99.2	99.7
TRINITY_DN13426_c0_g1	sp|V9M2S5|RPV1_VITRO	Disease resistance protein RPV1 OS=Vitis rotundifolia OX=103349 GN=RPV1 PE=1 SV=1	305	7.8e-31	344	32.1	48.2
TRINITY_DN13452_c1_g1	sp|O94547|SRK1_SCHPO	Serine/threonine-protein kinase srk1 OS=Schizosaccharomyces pombe (strain 972 / ATCC 24843) OX=284812 GN=srk1 PE=1 SV=1	416	1.6e-135	1248	60.1	73.3
TRINITY_DN13452_c0_g1	sp|O94547|SRK1_SCHPO	Serine/threonine-protein kinase srk1 OS=Schizosaccharomyces pombe (strain 972 / ATCC 24843) OX=284812 GN=srk1 PE=1 SV=1	101	1.1e-18	236	50.5	60.4
TRINITY_DN13452_c0_g2	sp|O94547|SRK1_SCHPO	Serine/threonine-protein kinase srk1 OS=Schizosaccharomyces pombe (strain 972 / ATCC 24843) OX=284812 GN=srk1 PE=1 SV=1	307	6.8e-108	1006	62.2	78.2
TRINITY_DN13423_c0_g1	sp|Q2YDP3|NC2A_BOVIN	Dr1-associated corepressor OS=Bos taurus OX=9913 GN=DRAP1 PE=2 SV=1	89	1.4e-13	193	47.2	66.3
TRINITY_DN13417_c1_g2	sp|B5EFI7|ATPB_GEOBB	ATP synthase subunit beta OS=Geobacter bemidjiensis (strain Bem / ATCC BAA-1014 / DSM 16622) OX=404380 GN=atpD PE=3 SV=1	144	3.9e-59	582	75.7	88.9
TRINITY_DN13417_c2_g1	sp|Q5ZLC5|ATPB_CHICK	ATP synthase subunit beta, mitochondrial OS=Gallus gallus OX=9031 GN=ATP5F1B PE=1 SV=1	162	1.1e-68	666	80.9	90.1
TRINITY_DN13417_c0_g1	sp|Q9PTY0|ATPB_CYPCA	ATP synthase subunit beta, mitochondrial OS=Cyprinus carpio OX=7962 GN=ATP5F1B PE=2 SV=1	230	8.3e-104	969	81.7	91.3
TRINITY_DN13410_c1_g1	sp|Q9FJG0|SAU20_ARATH	Auxin-responsive protein SAUR20 OS=Arabidopsis thaliana OX=3702 GN=SAUR20 PE=2 SV=1	80	1e-22	271	63.7	80
TRINITY_DN13433_c0_g1	sp|Q9Y7R3|CND2_SCHPO	Condensin complex subunit 2 OS=Schizosaccharomyces pombe (strain 972 / ATCC 24843) OX=284812 GN=cnd2 PE=1 SV=1	582	1e-36	394	28	42.8
TRINITY_DN13433_c0_g2	sp|Q9Y7R3|CND2_SCHPO	Condensin complex subunit 2 OS=Schizosaccharomyces pombe (strain 972 / ATCC 24843) OX=284812 GN=cnd2 PE=1 SV=1	111	1.5e-29	329	56.8	74.8
TRINITY_DN13404_c0_g1	sp|Q8K2M3|SRR1L_MOUSE	SRR1-like protein OS=Mus musculus OX=10090 GN=Srrd PE=2 SV=4	140	1.1e-22	271	35.7	57.9
TRINITY_DN13420_c0_g1	sp|O94269|UBP3_SCHPO	Probable ubiquitin carboxyl-terminal hydrolase 3 OS=Schizosaccharomyces pombe (strain 972 / ATCC 24843) OX=284812 GN=ubp3 PE=3 SV=1	493	7.1e-71	691	36.9	52.3
TRINITY_DN13497_c0_g1	sp|Q4WY33|NHP6_ASPFU	Non-histone chromosomal protein 6 OS=Neosartorya fumigata (strain ATCC MYA-4609 / Af293 / CBS 101355 / FGSC A1100) OX=330879 GN=nhp6 PE=3 SV=1	48	5.6e-09	151	54.2	77.1
TRINITY_DN13464_c0_g1	sp|O13224|HSPB1_POELU	Heat shock protein beta-1 OS=Poeciliopsis lucida OX=56613 GN=hspb1 PE=2 SV=1	96	1.1e-07	139	31.3	52.1
TRINITY_DN13446_c0_g1	sp|Q9RBP5|ISOH_RHOSX	1-hydroxy-2-glutathionyl-2-methyl-3-butene dehydrogenase OS=Rhodococcus sp. (strain AD45) OX=103808 GN=isoH PE=1 SV=1	231	6.4e-30	333	35.5	56.3
TRINITY_DN13406_c0_g1	sp|Q18297|TRPA1_CAEEL	Transient receptor potential cation channel subfamily A member 1 homolog OS=Caenorhabditis elegans OX=6239 GN=trpa-1 PE=2 SV=5	227	1.2e-07	144	26.4	42.7
TRINITY_DN13459_c0_g4	sp|Q84WW1|FB140_ARATH	F-box protein At3g12350 OS=Arabidopsis thaliana OX=3702 GN=At3g12350 PE=2 SV=1	199	1.3e-42	442	46.7	60.8
TRINITY_DN13459_c0_g1	sp|Q84WW1|FB140_ARATH	F-box protein At3g12350 OS=Arabidopsis thaliana OX=3702 GN=At3g12350 PE=2 SV=1	292	4.8e-60	597	45.5	60.6
TRINITY_DN13459_c0_g3	sp|O80449|DIOX4_ARATH	Probable 2-oxoglutarate-dependent dioxygenase ANS OS=Arabidopsis thaliana OX=3702 GN=ANS PE=2 SV=1	349	1.7e-59	589	39.5	57.9
TRINITY_DN13413_c0_g1	sp|P35950|LDLR_CRIGR	Low-density lipoprotein receptor OS=Cricetulus griseus OX=10029 GN=LDLR PE=3 SV=2	544	8.5e-38	404	28.3	42.6
TRINITY_DN13462_c0_g1	sp|Q9LDE1|MY108_ARATH	Transcription factor MYB108 OS=Arabidopsis thaliana OX=3702 GN=MYB108 PE=1 SV=1	135	4.2e-70	681	90.4	96.3
TRINITY_DN13462_c0_g2	sp|Q9FGY3|MYB78_ARATH	Transcription factor MYB78 OS=Arabidopsis thaliana OX=3702 GN=MYB78 PE=2 SV=1	249	4.2e-30	338	39.8	54.2
TRINITY_DN13484_c0_g1	sp|Q8NBZ7|UXS1_HUMAN	UDP-glucuronic acid decarboxylase 1 OS=Homo sapiens OX=9606 GN=UXS1 PE=1 SV=1	336	2.6e-123	1140	60.7	78
TRINITY_DN13467_c0_g1	sp|A5ABG8|PYNE_ASPNC	Oxidase pynE OS=Aspergillus niger (strain CBS 513.88 / FGSC A1513) OX=425011 GN=pynE PE=1 SV=1	299	3.4e-31	345	34.4	48.5
TRINITY_DN13472_c0_g1	sp|Q9SHJ8|HIBC8_ARATH	3-hydroxyisobutyryl-CoA hydrolase-like protein 5 OS=Arabidopsis thaliana OX=3702 GN=At1g06550 PE=1 SV=2	336	5.7e-113	1054	61.6	76.5
TRINITY_DN13441_c0_g1	sp|P33050|PSC13_MAIZE	Pollen-specific protein C13 OS=Zea mays OX=4577 GN=MGS1 PE=2 SV=1	111	1e-18	238	42.3	63.1
TRINITY_DN13441_c0_g2	sp|Q84X40|SPER1_ARATH	Protein SPEAR1 OS=Arabidopsis thaliana OX=3702 GN=SPEAR1 PE=1 SV=1	167	1.9e-09	156	36.5	47.3
TRINITY_DN13441_c0_g3	sp|Q9C969|ISS1_ARATH	Aromatic aminotransferase ISS1 OS=Arabidopsis thaliana OX=3702 GN=ISS1 PE=1 SV=1	248	2.8e-110	1030	73.4	88.3
TRINITY_DN64200_c0_g1	sp|P29844|BIP_DROME	Endoplasmic reticulum chaperone BiP OS=Drosophila melanogaster OX=7227 GN=Hsc70-3 PE=1 SV=2	634	1.4e-237	2127	65.3	81.9
TRINITY_DN64200_c0_g2	sp|Q54BE0|HS7C3_DICDI	Heat shock cognate 70 kDa protein 3 OS=Dictyostelium discoideum OX=44689 GN=DDB_G0293674 PE=3 SV=1	80	9.6e-31	335	81.3	91.2
TRINITY_DN64200_c0_g3	sp|Q90593|BIP_CHICK	Endoplasmic reticulum chaperone BiP OS=Gallus gallus OX=9031 GN=HSPA5 PE=1 SV=1	91	6e-21	251	56	76.9
TRINITY_DN64193_c0_g1	sp|P48029|SC6A8_HUMAN	Sodium- and chloride-dependent creatine transporter 1 OS=Homo sapiens OX=9606 GN=SLC6A8 PE=1 SV=1	160	4.7e-06	128	25.6	45
TRINITY_DN64193_c0_g2	sp|P48065|S6A12_HUMAN	Sodium- and chloride-dependent betaine transporter OS=Homo sapiens OX=9606 GN=SLC6A12 PE=1 SV=2	64	8e-10	154	45.3	73.4
TRINITY_DN64193_c0_g3	sp|A7Y2W8|SC6A9_XENLA	Sodium- and chloride-dependent glycine transporter 1 OS=Xenopus laevis OX=8355 GN=slc6a9 PE=2 SV=1	135	8.9e-19	234	35.6	59.3
TRINITY_DN64191_c0_g1	sp|Q6DG36|ZNT5_DANRE	Zinc transporter 5 OS=Danio rerio OX=7955 GN=slc30a5 PE=2 SV=1	104	1.3e-30	335	62.5	76
TRINITY_DN64139_c0_g1	sp|Q0V1Z7|DRS1_PHANO	ATP-dependent RNA helicase DRS1 OS=Phaeosphaeria nodorum (strain SN15 / ATCC MYA-4574 / FGSC 10173) OX=321614 GN=DRS1 PE=3 SV=1	156	9.2e-20	243	50.6	60.3
TRINITY_DN64172_c0_g1	sp|O82238|NDS5A_ARATH	NADH dehydrogenase [ubiquinone] iron-sulfur protein 5-A OS=Arabidopsis thaliana OX=3702 GN=At2g47690 PE=3 SV=1	59	6.1e-06	124	40.7	52.5
TRINITY_DN64123_c0_g2	sp|F4J4N3|DIR17_ARATH	Dirigent protein 17 OS=Arabidopsis thaliana OX=3702 GN=DIR17 PE=2 SV=1	144	2.5e-22	268	42.4	60.4
TRINITY_DN64141_c0_g1	sp|P04989|CYSP2_DICDI	Cysteine proteinase 2 OS=Dictyostelium discoideum OX=44689 GN=cprB PE=2 SV=1	136	2.4e-22	265	42.6	58.1
TRINITY_DN64109_c0_g1	sp|Q9UT08|2AAA_SCHPO	Protein phosphatase PP2A regulatory subunit A OS=Schizosaccharomyces pombe (strain 972 / ATCC 24843) OX=284812 GN=paa1 PE=1 SV=1	69	1e-25	291	78.3	94.2
TRINITY_DN64109_c0_g3	sp|Q9UT08|2AAA_SCHPO	Protein phosphatase PP2A regulatory subunit A OS=Schizosaccharomyces pombe (strain 972 / ATCC 24843) OX=284812 GN=paa1 PE=1 SV=1	466	4.6e-53	535	72.1	79.8
TRINITY_DN64138_c0_g1	sp|Q8TFM8|THIO_FUSCU	Thioredoxin-like protein OS=Fusarium culmorum OX=5516 PE=1 SV=1	108	1.1e-25	296	51.9	71.3
TRINITY_DN64115_c0_g1	sp|Q7YR26|TOP1_CHLAE	DNA topoisomerase 1 OS=Chlorocebus aethiops OX=9534 GN=TOP1 PE=2 SV=1	360	3e-129	1190	70.8	81.7
TRINITY_DN64146_c0_g1	sp|Q9BY08|EBPL_HUMAN	Emopamil-binding protein-like OS=Homo sapiens OX=9606 GN=EBPL PE=1 SV=1	184	3.2e-36	386	40.8	58.7
TRINITY_DN64156_c0_g2	sp|Q9HGN5|YO45_SCHPO	Putative E3 ubiquitin-protein ligase C36B7.05c OS=Schizosaccharomyces pombe (strain 972 / ATCC 24843) OX=284812 GN=SPBC36B7.05c PE=1 SV=1	71	8e-08	140	40.8	53.5
TRINITY_DN64164_c0_g1	sp|G1X8P8|SPAZ_ARTOA	Cuticle-degrading serine protease OS=Arthrobotrys oligospora (strain ATCC 24927 / CBS 115.81 / DSM 1491) OX=756982 PE=1 SV=1	102	1.6e-17	224	42.2	63.7
TRINITY_DN64149_c0_g2	sp|A0A0H3JRU9|PYC_STAAM	Pyruvate carboxylase OS=Staphylococcus aureus (strain Mu50 / ATCC 700699) OX=158878 GN=pycA PE=1 SV=1	75	3.9e-10	158	44	62.7
TRINITY_DN64192_c0_g3	sp|O74521|YCPF_SCHPO	Uncharacterized protein C663.15c OS=Schizosaccharomyces pombe (strain 972 / ATCC 24843) OX=284812 GN=SPCC663.15c PE=4 SV=2	359	2.4e-18	233	27	42.1
TRINITY_DN64142_c0_g1	sp|P40010|NUG1_YEAST	Nuclear GTP-binding protein NUG1 OS=Saccharomyces cerevisiae (strain ATCC 204508 / S288c) OX=559292 GN=NUG1 PE=1 SV=1	49	3.8e-10	160	67.3	85.7
TRINITY_DN64142_c0_g2	sp|P40010|NUG1_YEAST	Nuclear GTP-binding protein NUG1 OS=Saccharomyces cerevisiae (strain ATCC 204508 / S288c) OX=559292 GN=NUG1 PE=1 SV=1	217	1.1e-55	554	53	70
TRINITY_DN64133_c0_g1	sp|Q58A42|DD3_DICDI	Protein DD3-3 OS=Dictyostelium discoideum OX=44689 GN=DD3-3 PE=2 SV=1	65	5.3e-11	165	53.8	64.6
TRINITY_DN64198_c0_g1	sp|F7BJB9|MORC3_MOUSE	MORC family CW-type zinc finger protein 3 OS=Mus musculus OX=10090 GN=Morc3 PE=1 SV=1	64	9.7e-09	154	46.9	67.2
TRINITY_DN64125_c0_g1	sp|O13801|YE04_SCHPO	Uncharacterized RNA-binding protein C17H9.04c OS=Schizosaccharomyces pombe (strain 972 / ATCC 24843) OX=284812 GN=SPAC17H9.04c PE=1 SV=1	540	1.8e-102	963	41.3	57.4
TRINITY_DN64190_c0_g3	sp|A4R8D7|MCES_MAGO7	mRNA cap guanine-N7 methyltransferase OS=Magnaporthe oryzae (strain 70-15 / ATCC MYA-4617 / FGSC 8958) OX=242507 GN=ABD1 PE=3 SV=1	126	5.1e-47	477	71.4	81
TRINITY_DN64150_c1_g2	sp|A6L7Q8|NAGB_BACV8	Glucosamine-6-phosphate deaminase OS=Bacteroides vulgatus (strain ATCC 8482 / DSM 1447 / JCM 5826 / NBRC 14291 / NCTC 11154) OX=435590 GN=nagB PE=3 SV=1	41	6.9e-07	129	61	68.3
TRINITY_DN64150_c1_g1	sp|A4FV08|GNPI1_BOVIN	Glucosamine-6-phosphate isomerase 1 OS=Bos taurus OX=9913 GN=GNPDA1 PE=2 SV=1	183	1.3e-72	701	70.5	84.2
TRINITY_DN64150_c0_g2	sp|Q16HW7|GNPI_AEDAE	Glucosamine-6-phosphate isomerase OS=Aedes aegypti OX=7159 GN=Gnpda1 PE=3 SV=1	122	1.7e-42	440	69.7	83.6
TRINITY_DN64168_c0_g1	sp|Q9SB50|AP4M_ARATH	AP-4 complex subunit mu OS=Arabidopsis thaliana OX=3702 GN=AP4M PE=2 SV=1	98	6.3e-16	208	39.8	64.3
TRINITY_DN64168_c0_g3	sp|Q9SB50|AP4M_ARATH	AP-4 complex subunit mu OS=Arabidopsis thaliana OX=3702 GN=AP4M PE=2 SV=1	242	4.6e-65	635	50	66.9
TRINITY_DN64182_c0_g1	sp|Q09923|YAKC_SCHPO	Aldo-keto reductase yakc [NADP(+)] OS=Schizosaccharomyces pombe (strain 972 / ATCC 24843) OX=284812 GN=yakc PE=1 SV=1	114	2.2e-16	213	41.2	59.6
TRINITY_DN64182_c0_g2	sp|O14295|PLR1_SCHPO	Pyridoxal reductase OS=Schizosaccharomyces pombe (strain 972 / ATCC 24843) OX=284812 GN=plr1 PE=1 SV=1	157	8e-35	373	48.4	63.1
TRINITY_DN64182_c0_g3	sp|O14295|PLR1_SCHPO	Pyridoxal reductase OS=Schizosaccharomyces pombe (strain 972 / ATCC 24843) OX=284812 GN=plr1 PE=1 SV=1	68	1.6e-11	169	51.5	66.2
TRINITY_DN64140_c0_g1	sp|Q8RY22|DEGP7_ARATH	Protease Do-like 7 OS=Arabidopsis thaliana OX=3702 GN=DEGP7 PE=2 SV=1	122	5.5e-16	209	39.3	56.6
TRINITY_DN64153_c0_g1	sp|Q8RXK2|SDN3_ARATH	Small RNA degrading nuclease 3 OS=Arabidopsis thaliana OX=3702 GN=SDN3 PE=1 SV=1	425	5.5e-116	1078	51.1	70.1
TRINITY_DN64117_c0_g1	sp|P0C2F6|RNHX1_ARATH	Putative ribonuclease H protein At1g65750 OS=Arabidopsis thaliana OX=3702 GN=At1g65750 PE=3 SV=1	625	2.8e-44	460	24	43.2
TRINITY_DN64196_c0_g1	sp|Q9JMD3|STA10_MOUSE	START domain-containing protein 10 OS=Mus musculus OX=10090 GN=Stard10 PE=1 SV=1	214	9.9e-52	521	44.9	61.7
TRINITY_DN64124_c0_g2	sp|Q9FI03|NHL26_ARATH	NDR1/HIN1-like protein 26 OS=Arabidopsis thaliana OX=3702 GN=NHL26 PE=2 SV=1	89	2.9e-23	271	65.2	78.7
TRINITY_DN64118_c0_g1	sp|Q9ZSB5|UBP10_ARATH	Ubiquitin carboxyl-terminal hydrolase 10 OS=Arabidopsis thaliana OX=3702 GN=UBP10 PE=2 SV=2	226	3.8e-21	258	35.4	50
TRINITY_DN64176_c0_g2	sp|Q0DBS1|RH51_ORYSJ	Putative DEAD-box ATP-dependent RNA helicase 51 OS=Oryza sativa subsp. japonica OX=39947 GN=Os06g0535100 PE=3 SV=2	68	7.1e-09	146	47.1	69.1
TRINITY_DN64120_c0_g1	sp|Q09860|SYC_SCHPO	Probable cysteine--tRNA ligase OS=Schizosaccharomyces pombe (strain 972 / ATCC 24843) OX=284812 GN=SPAC29E6.06c PE=3 SV=1	78	3.3e-06	124	38.5	55.1
TRINITY_DN64120_c0_g2	sp|Q7KN90|SYCC_DROME	Cysteine--tRNA ligase, cytoplasmic OS=Drosophila melanogaster OX=7227 GN=CysRS PE=1 SV=1	73	3e-09	150	41.1	63
TRINITY_DN64177_c0_g1	sp|Q6FPU0|RLP24_CANGA	Ribosome biogenesis protein RLP24 OS=Candida glabrata (strain ATCC 2001 / CBS 138 / JCM 3761 / NBRC 0622 / NRRL Y-65) OX=284593 GN=RLP24 PE=3 SV=1	112	4.8e-43	445	72.3	85.7
TRINITY_DN64204_c0_g1	sp|Q75DU9|AIM18_ASHGO	Altered inheritance of mitochondria protein 18, mitochondrial OS=Ashbya gossypii (strain ATCC 10895 / CBS 109.51 / FGSC 9923 / NRRL Y-1056) OX=284811 GN=AIM18 PE=3 SV=1	175	2e-14	197	31.4	50.9
TRINITY_DN64166_c0_g1	sp|O15440|MRP5_HUMAN	Multidrug resistance-associated protein 5 OS=Homo sapiens OX=9606 GN=ABCC5 PE=1 SV=2	84	3.9e-22	261	60.7	73.8
TRINITY_DN64166_c0_g2	sp|Q54JR2|ABCC3_DICDI	ABC transporter C family member 3 OS=Dictyostelium discoideum OX=44689 GN=abcC3 PE=3 SV=1	131	5.7e-33	356	55	71.8
TRINITY_DN64163_c0_g1	sp|Q8WT51|YL4M_CAEEL	Uncharacterized protein F35H12.5 OS=Caenorhabditis elegans OX=6239 GN=F35H12.5 PE=4 SV=1	135	1.7e-15	207	38.5	54.1
TRINITY_DN64163_c0_g2	sp|Q8WT51|YL4M_CAEEL	Uncharacterized protein F35H12.5 OS=Caenorhabditis elegans OX=6239 GN=F35H12.5 PE=4 SV=1	150	8.6e-13	183	31.3	49.3
TRINITY_DN64163_c0_g3	sp|Q9W0S7|SND1_DROME	Staphylococcal nuclease domain-containing protein 1 OS=Drosophila melanogaster OX=7227 GN=Tudor-SN PE=1 SV=1	905	3.8e-214	1926	45.9	64.1
TRINITY_DN81364_c0_g1	sp|Q9FMY4|Y5316_ARATH	Uncharacterized protein At5g23160 OS=Arabidopsis thaliana OX=3702 GN=At5g23160 PE=2 SV=1	276	5.8e-11	170	29.7	43.8
TRINITY_DN81363_c0_g1	sp|A5JYX8|NCLN_CAEEL	Nicalin OS=Caenorhabditis elegans OX=6239 GN=nra-2 PE=1 SV=1	169	2.2e-20	248	36.1	54.4
TRINITY_DN81363_c0_g2	sp|A5JYX8|NCLN_CAEEL	Nicalin OS=Caenorhabditis elegans OX=6239 GN=nra-2 PE=1 SV=1	99	3.8e-08	141	34.3	56.6
TRINITY_DN81381_c0_g5	sp|Q93VB2|AT18A_ARATH	Autophagy-related protein 18a OS=Arabidopsis thaliana OX=3702 GN=ATG18A PE=1 SV=1	345	1.1e-113	1058	60.6	75.7
TRINITY_DN81355_c0_g1	sp|Q8VHC8|MA2B1_CAVPO	Lysosomal alpha-mannosidase OS=Cavia porcellus OX=10141 GN=MAN2B1 PE=1 SV=1	140	2.1e-28	317	42.9	67.9
TRINITY_DN81407_c0_g1	sp|Q9SZR1|ACA10_ARATH	Calcium-transporting ATPase 10, plasma membrane-type OS=Arabidopsis thaliana OX=3702 GN=ACA10 PE=1 SV=2	76	1.6e-11	169	46.1	61.8
TRINITY_DN81369_c0_g1	sp|P28350|SYV_NEUCR	Valine--tRNA ligase, mitochondrial OS=Neurospora crassa (strain ATCC 24698 / 74-OR23-1A / CBS 708.71 / DSM 1257 / FGSC 987) OX=367110 GN=cyt-20 PE=1 SV=1	68	1e-29	326	80.9	91.2
TRINITY_DN81369_c0_g2	sp|P28350|SYV_NEUCR	Valine--tRNA ligase, mitochondrial OS=Neurospora crassa (strain ATCC 24698 / 74-OR23-1A / CBS 708.71 / DSM 1257 / FGSC 987) OX=367110 GN=cyt-20 PE=1 SV=1	129	3.4e-54	539	76	86
TRINITY_DN81369_c0_g3	sp|O75005|SYV_SCHPO	Valine--tRNA ligase OS=Schizosaccharomyces pombe (strain 972 / ATCC 24843) OX=284812 GN=vas2 PE=3 SV=1	55	5.9e-15	200	63.6	74.5
TRINITY_DN81377_c0_g2	sp|P9WHR2|CAEA_MYCTO	Carboxylesterase A OS=Mycobacterium tuberculosis (strain CDC 1551 / Oshkosh) OX=83331 GN=caeA PE=3 SV=1	140	4.6e-10	160	32.1	42.9
TRINITY_DN81344_c0_g2	sp|O42973|YGZ3_SCHPO	Uncharacterized protein C20F10.03 OS=Schizosaccharomyces pombe (strain 972 / ATCC 24843) OX=284812 GN=SPBC20F10.03 PE=1 SV=1	221	1.3e-11	175	29.4	48.9
TRINITY_DN81388_c0_g1	sp|Q19294|CDC23_CAEEL	Cell division cycle protein 23 homolog OS=Caenorhabditis elegans OX=6239 GN=mat-3 PE=1 SV=2	311	1.4e-46	477	35.4	56.6
TRINITY_DN81388_c0_g2	sp|Q19294|CDC23_CAEEL	Cell division cycle protein 23 homolog OS=Caenorhabditis elegans OX=6239 GN=mat-3 PE=1 SV=2	116	1.6e-13	190	37.9	62.1
TRINITY_DN81356_c0_g1	sp|O04479|AS2_ARATH	Protein ASYMMETRIC LEAVES 2 OS=Arabidopsis thaliana OX=3702 GN=AS2 PE=1 SV=1	112	1.8e-56	561	92	99.1
TRINITY_DN81382_c0_g1	sp|Q61115|PTC1_MOUSE	Protein patched homolog 1 OS=Mus musculus OX=10090 GN=Ptch1 PE=1 SV=1	150	6.5e-13	185	30.7	57.3
TRINITY_DN81342_c0_g1	sp|Q4I375|TIM16_GIBZE	Mitochondrial import inner membrane translocase subunit TIM16 OS=Gibberella zeae (strain PH-1 / ATCC MYA-4620 / FGSC 9075 / NRRL 31084) OX=229533 GN=PAM16 PE=3 SV=1	118	6.4e-53	529	88.1	94.1
TRINITY_DN81393_c0_g1	sp|Q8T9S7|PTEN_DICDI	Phosphatidylinositol 3,4,5-trisphosphate 3-phosphatase and dual-specificity protein phosphatase PTEN OS=Dictyostelium discoideum OX=44689 GN=pteN PE=2 SV=1	78	2.2e-08	142	38.5	64.1
TRINITY_DN81395_c0_g1	sp|A5UBH4|METE_HAEIE	5-methyltetrahydropteroyltriglutamate--homocysteine methyltransferase OS=Haemophilus influenzae (strain PittEE) OX=374930 GN=metE PE=3 SV=1	94	3.6e-29	322	64.9	79.8
TRINITY_DN81395_c0_g2	sp|P05694|METE_YEAST	5-methyltetrahydropteroyltriglutamate--homocysteine methyltransferase OS=Saccharomyces cerevisiae (strain ATCC 204508 / S288c) OX=559292 GN=MET6 PE=1 SV=4	67	6.6e-19	235	58.2	79.1
TRINITY_DN81310_c0_g1	sp|Q54SU3|MFAP1_DICDI	Protein MFAP1 homolog OS=Dictyostelium discoideum OX=44689 GN=mfap1 PE=3 SV=1	100	3.9e-15	202	46	67
TRINITY_DN81310_c0_g2	sp|Q54SU3|MFAP1_DICDI	Protein MFAP1 homolog OS=Dictyostelium discoideum OX=44689 GN=mfap1 PE=3 SV=1	97	7.3e-13	184	43.3	66
TRINITY_DN81310_c0_g3	sp|Q9W062|MFAP1_DROME	Microfibrillar-associated protein 1 OS=Drosophila melanogaster OX=7227 GN=Mfap1 PE=1 SV=1	31	9.2e-10	155	93.5	96.8
TRINITY_DN81386_c0_g1	sp|Q9SDX3|UGPA_MUSAC	UTP--glucose-1-phosphate uridylyltransferase OS=Musa acuminata OX=4641 GN=UGPA PE=2 SV=1	94	1.1e-41	430	89.4	95.7
TRINITY_DN81408_c0_g1	sp|Q9DB27|MCTS1_MOUSE	Malignant T-cell-amplified sequence 1 OS=Mus musculus OX=10090 GN=Mcts1 PE=1 SV=1	175	8.4e-60	589	59.4	78.3
TRINITY_DN81394_c0_g1	sp|P37686|ADH2_ECOLI	Probable alcohol dehydrogenase OS=Escherichia coli (strain K12) OX=83333 GN=yiaY PE=3 SV=4	75	2e-22	263	68	74.7
TRINITY_DN81329_c0_g1	sp|P53048|MAL11_YEAST	General alpha-glucoside permease OS=Saccharomyces cerevisiae (strain ATCC 204508 / S288c) OX=559292 GN=MAL11 PE=1 SV=1	286	1.1e-60	598	41.3	62.2
TRINITY_DN81329_c0_g2	sp|P0CD99|MPH2_YEAST	Alpha-glucosides permease MPH2 OS=Saccharomyces cerevisiae (strain ATCC 204508 / S288c) OX=559292 GN=MPH2 PE=2 SV=1	80	9e-16	206	48.7	65
TRINITY_DN81330_c0_g1	sp|Q8VWZ7|C76B6_CATRO	Geraniol 8-hydroxylase OS=Catharanthus roseus OX=4058 GN=CYP76B6 PE=1 SV=1	81	4.8e-14	191	50.6	70.4
TRINITY_DN81330_c0_g2	sp|D1MI46|C76BA_SWEMU	Geraniol 8-hydroxylase OS=Swertia mussotii OX=137888 GN=CYP76B10 PE=1 SV=1	186	1.7e-72	699	68.3	84.4
TRINITY_DN29891_c0_g2	sp|Q99315|YG31B_YEAST	Transposon Ty3-G Gag-Pol polyprotein OS=Saccharomyces cerevisiae (strain ATCC 204508 / S288c) OX=559292 GN=TY3B-G PE=1 SV=3	98	4.2e-08	148	39.8	53.1
TRINITY_DN29844_c0_g5	sp|P50256|EF1AC_PORPU	Elongation factor 1-alpha C OS=Porphyra purpurea OX=2787 GN=TEF-C PE=2 SV=1	104	1.7e-39	412	74	85.6
TRINITY_DN29844_c0_g6	sp|Q9Y713|EF1A_ASPOR	Elongation factor 1-alpha OS=Aspergillus oryzae (strain ATCC 42149 / RIB 40) OX=510516 GN=tef1 PE=3 SV=1	71	3.5e-17	218	64.8	77.5
TRINITY_DN29844_c0_g7	sp|P0CN31|EF1A_CRYNB	Elongation factor 1-alpha OS=Cryptococcus neoformans var. neoformans serotype D (strain B-3501A) OX=283643 GN=TEF1 PE=2 SV=1	78	3.1e-34	365	82.1	91
TRINITY_DN29844_c0_g1	sp|P13549|EF1A0_XENLA	Elongation factor 1-alpha, somatic form OS=Xenopus laevis OX=8355 GN=eef1as PE=2 SV=1	163	3.6e-73	704	82.2	89
TRINITY_DN29844_c0_g3	sp|P86934|EF1A1_TRYB2	Elongation factor 1-alpha 1 OS=Trypanosoma brucei brucei (strain 927/4 GUTat10.1) OX=185431 GN=TEF1 PE=1 SV=1	100	2e-30	334	70	80
TRINITY_DN29816_c0_g1	sp|Q9SXA6|ENDO1_ARATH	Endonuclease 1 OS=Arabidopsis thaliana OX=3702 GN=ENDO1 PE=1 SV=1	75	9e-31	335	74.7	82.7
TRINITY_DN29809_c0_g4	sp|Q9FMR1|RGAP1_ARATH	Rho GTPase-activating protein 1 OS=Arabidopsis thaliana OX=3702 GN=ROPGAP1 PE=2 SV=1	253	4e-108	1010	77.9	85.4
TRINITY_DN29809_c0_g5	sp|Q9FMR1|RGAP1_ARATH	Rho GTPase-activating protein 1 OS=Arabidopsis thaliana OX=3702 GN=ROPGAP1 PE=2 SV=1	288	1.8e-114	1065	73.6	84
TRINITY_DN29809_c0_g1	sp|Q9FMR1|RGAP1_ARATH	Rho GTPase-activating protein 1 OS=Arabidopsis thaliana OX=3702 GN=ROPGAP1 PE=2 SV=1	132	2.4e-49	501	75	85.6
TRINITY_DN29809_c0_g2	sp|Q9FMR1|RGAP1_ARATH	Rho GTPase-activating protein 1 OS=Arabidopsis thaliana OX=3702 GN=ROPGAP1 PE=2 SV=1	280	9.5e-114	1059	73.6	85.4
TRINITY_DN29870_c0_g1	sp|Q9UUN9|ALD2_SPOSA	Aldehyde reductase 2 OS=Sporidiobolus salmonicolor OX=5005 PE=1 SV=3	116	6.4e-24	278	50	66.4
TRINITY_DN29849_c0_g1	sp|Q4WS70|MDRA_ASPFU	Major facilitator superfamily multidrug transporter mdrA OS=Neosartorya fumigata (strain ATCC MYA-4609 / Af293 / CBS 101355 / FGSC A1100) OX=330879 GN=mdrA PE=2 SV=1	268	2.7e-90	853	64.9	76.5
TRINITY_DN29824_c0_g1	sp|A4IG53|COMTB_DANRE	Catechol O-methyltransferase B OS=Danio rerio OX=7955 GN=comtb PE=2 SV=1	160	2.2e-31	343	45	60.6
TRINITY_DN29818_c0_g1	sp|Q9LTY1|MAD1_ARATH	Mitotic spindle checkpoint protein MAD1 OS=Arabidopsis thaliana OX=3702 GN=MAD1 PE=1 SV=1	699	5.3e-182	1649	52.9	69.5
TRINITY_DN29828_c0_g4	sp|Q9P7W3|ACL1_SCHPO	Probable ATP-citrate synthase subunit 1 OS=Schizosaccharomyces pombe (strain 972 / ATCC 24843) OX=284812 GN=SPBC1703.07 PE=1 SV=1	115	6.4e-44	450	79.1	86.1
TRINITY_DN29828_c0_g1	sp|Q8X097|ACL1_NEUCR	Probable ATP-citrate synthase subunit 1 OS=Neurospora crassa (strain ATCC 24698 / 74-OR23-1A / CBS 708.71 / DSM 1257 / FGSC 987) OX=367110 GN=B14D6.310 PE=3 SV=1	103	5.1e-37	390	72.8	82.5
TRINITY_DN29828_c0_g2	sp|Q8X097|ACL1_NEUCR	Probable ATP-citrate synthase subunit 1 OS=Neurospora crassa (strain ATCC 24698 / 74-OR23-1A / CBS 708.71 / DSM 1257 / FGSC 987) OX=367110 GN=B14D6.310 PE=3 SV=1	179	1.8e-82	784	82.1	89.9
TRINITY_DN29828_c0_g3	sp|Q8X097|ACL1_NEUCR	Probable ATP-citrate synthase subunit 1 OS=Neurospora crassa (strain ATCC 24698 / 74-OR23-1A / CBS 708.71 / DSM 1257 / FGSC 987) OX=367110 GN=B14D6.310 PE=3 SV=1	70	8.2e-29	318	82.9	92.9
TRINITY_DN29808_c0_g1	sp|Q8VZ67|Y4919_ARATH	Uncharacterized zinc finger CCHC domain-containing protein At4g19190 OS=Arabidopsis thaliana OX=3702 GN=At4g19190 PE=2 SV=1	298	1.3e-119	1109	72.1	83.6
TRINITY_DN29876_c0_g1	sp|O64538|SAU40_ARATH	Auxin-responsive protein SAUR40 OS=Arabidopsis thaliana OX=3702 GN=SAUR40 PE=2 SV=1	77	1.2e-06	133	40.3	59.7
TRINITY_DN29802_c0_g1	sp|Q99L13|3HIDH_MOUSE	3-hydroxyisobutyrate dehydrogenase, mitochondrial OS=Mus musculus OX=10090 GN=Hibadh PE=1 SV=1	241	1.2e-42	443	44.8	58.9
TRINITY_DN29827_c0_g1	sp|P11076|ARF1_YEAST	ADP-ribosylation factor 1 OS=Saccharomyces cerevisiae (strain ATCC 204508 / S288c) OX=559292 GN=ARF1 PE=1 SV=3	68	1.3e-23	273	70.6	89.7
TRINITY_DN29831_c0_g1	sp|Q5A599|NIK1_CANAL	Histidine protein kinase NIK1 OS=Candida albicans (strain SC5314 / ATCC MYA-2876) OX=237561 GN=NIK1 PE=1 SV=3	112	2.5e-32	350	63.4	76.8
TRINITY_DN29838_c0_g1	sp|O01479|TMOD_CAEEL	Tropomodulin OS=Caenorhabditis elegans OX=6239 GN=unc-94 PE=1 SV=2	37	2.4e-08	142	78.4	91.9
TRINITY_DN29884_c1_g1	sp|Q9FXI9|GUN2_ARATH	Endoglucanase 2 OS=Arabidopsis thaliana OX=3702 GN=At1g19940 PE=2 SV=1	67	1.1e-16	213	56.7	79.1
TRINITY_DN29884_c0_g2	sp|Q8W0Z7|BCAL1_ARATH	Branched-chain-amino-acid aminotransferase-like protein 1 OS=Arabidopsis thaliana OX=3702 GN=At3g05190 PE=2 SV=1	554	1.6e-257	2300	77.8	86.5
TRINITY_DN29869_c0_g1	sp|Q94464|DYNA_DICDI	Dynamin-A OS=Dictyostelium discoideum OX=44689 GN=dymA PE=1 SV=2	214	1e-15	211	27.1	50.5
TRINITY_DN29869_c0_g2	sp|P39054|DYN2_MOUSE	Dynamin-2 OS=Mus musculus OX=10090 GN=Dnm2 PE=1 SV=2	245	3.5e-58	576	49	68.6
TRINITY_DN29832_c0_g1	sp|A9LNK9|CPSF_ARATH	30-kDa cleavage and polyadenylation specificity factor 30 OS=Arabidopsis thaliana OX=3702 GN=CPSF30 PE=1 SV=1	676	9.9e-171	1551	59	63.9
TRINITY_DN29872_c0_g1	sp|P35016|ENPL_CATRO	Endoplasmin homolog OS=Catharanthus roseus OX=4058 GN=HSP90 PE=2 SV=1	176	2.2e-59	587	72.2	79
TRINITY_DN29872_c0_g3	sp|P35016|ENPL_CATRO	Endoplasmin homolog OS=Catharanthus roseus OX=4058 GN=HSP90 PE=2 SV=1	100	4.8e-13	184	50	54
TRINITY_DN29845_c0_g1	sp|Q8WQI5|RS8_SPOFR	40S ribosomal protein S8 OS=Spodoptera frugiperda OX=7108 GN=RpS8 PE=2 SV=1	68	1.9e-19	237	69.1	80.9
TRINITY_DN29845_c0_g2	sp|P62247|RS8_DANRE	40S ribosomal protein S8 OS=Danio rerio OX=7955 GN=rps8 PE=2 SV=2	140	8.6e-54	536	70.7	82.1
TRINITY_DN29899_c0_g1	sp|P87122|YDL6_SCHPO	Putative cation exchanger C3A12.06c OS=Schizosaccharomyces pombe (strain 972 / ATCC 24843) OX=284812 GN=SPAC3A12.06c PE=3 SV=1	163	1e-31	346	47.2	66.9
TRINITY_DN29892_c0_g1	sp|Q6ZW49|PAXI1_HUMAN	PAX-interacting protein 1 OS=Homo sapiens OX=9606 GN=PAXIP1 PE=1 SV=2	189	6.7e-24	287	34.9	51.3
TRINITY_DN29893_c0_g1	sp|Q3SZ01|SH3Y1_BOVIN	SH3 domain-containing YSC84-like protein 1 OS=Bos taurus OX=9913 GN=SH3YL1 PE=2 SV=1	77	1.1e-06	130	35.1	58.4
TRINITY_DN29806_c0_g1	sp|A2XGQ1|NUG2_ORYSI	Nuclear/nucleolar GTPase 2 OS=Oryza sativa subsp. indica OX=39946 GN=NUG2 PE=3 SV=1	51	1.2e-14	196	68.6	80.4
TRINITY_DN29806_c0_g2	sp|Q9C3Z4|NOG2_PNECA	Nucleolar GTP-binding protein 2 OS=Pneumocystis carinii OX=4754 GN=NOG2 PE=2 SV=1	104	1.3e-38	404	62.5	82.7
TRINITY_DN29811_c0_g1	sp|Q700D5|BDG4_ARATH	Probable lysophospholipase BODYGUARD 4 OS=Arabidopsis thaliana OX=3702 GN=BDG4 PE=2 SV=1	420	1.9e-119	1107	50.5	68.6
TRINITY_DN29846_c0_g1	sp|Q9FN29|ATB52_ARATH	Homeobox-leucine zipper protein ATHB-52 OS=Arabidopsis thaliana OX=3702 GN=ATHB-52 PE=2 SV=1	170	1.6e-21	260	41.8	59.4
TRINITY_DN29843_c0_g1	sp|P80455|RS12_DROME	40S ribosomal protein S12 OS=Drosophila melanogaster OX=7227 GN=RpS12 PE=1 SV=2	121	5.3e-28	314	46.3	69.4
TRINITY_DN29843_c0_g2	sp|Q76I81|RS12_BOVIN	40S ribosomal protein S12 OS=Bos taurus OX=9913 GN=RPS12 PE=2 SV=1	116	1.4e-26	302	47.4	69.8
TRINITY_DN29839_c0_g1	sp|Q03219|YM44_YEAST	Uncharacterized protein YMR178W OS=Saccharomyces cerevisiae (strain ATCC 204508 / S288c) OX=559292 GN=YMR178W PE=1 SV=1	274	1e-50	514	40.5	61.3
TRINITY_DN29855_c0_g1	sp|P13010|XRCC5_HUMAN	X-ray repair cross-complementing protein 5 OS=Homo sapiens OX=9606 GN=XRCC5 PE=1 SV=3	251	2.7e-18	233	27.5	48.6
TRINITY_DN29859_c0_g1	sp|P31789|ENV_IPMAE	Envelope glycoprotein OS=Mouse intracisternal a-particle MIAE OX=11932 GN=env PE=2 SV=1	173	1.2e-46	478	54.9	72.8
TRINITY_DN29859_c0_g2	sp|P12894|POL_IPMAI	Intracisternal A-particle Pol-related polyprotein (Fragment) OS=Mouse intracisternal a-particle IL3 OX=11754 PE=3 SV=1	88	1.1e-48	492	100	100
TRINITY_DN29823_c0_g2	sp|P29522|EF1B2_BOMMO	Elongation factor 1-beta' OS=Bombyx mori OX=7091 PE=1 SV=2	41	6.9e-07	129	53.7	80.5
TRINITY_DN29823_c0_g3	sp|P32192|EF1D_ARTSA	Elongation factor 1-delta OS=Artemia salina OX=85549 PE=1 SV=2	76	2.2e-09	151	48.7	67.1
TRINITY_DN29879_c0_g1	sp|O14339|RL17A_SCHPO	60S ribosomal protein L17-A OS=Schizosaccharomyces pombe (strain 972 / ATCC 24843) OX=284812 GN=rpl1701 PE=3 SV=1	190	1.8e-48	492	54.2	68.9
TRINITY_DN29887_c0_g1	sp|I1RAL7|ATG33_GIBZE	Autophagy-related protein 33 OS=Gibberella zeae (strain PH-1 / ATCC MYA-4620 / FGSC 9075 / NRRL 31084) OX=229533 GN=ATG33 PE=3 SV=1	183	2.9e-23	276	39.3	55.7
TRINITY_DN29852_c0_g1	sp|Q2YDM1|ARL1_BOVIN	ADP-ribosylation factor-like protein 1 OS=Bos taurus OX=9913 GN=ARL1 PE=2 SV=1	133	1e-44	458	65.4	82.7
TRINITY_DN29856_c1_g1	sp|F4I443|BARD1_ARATH	BRCA1-associated RING domain protein 1 OS=Arabidopsis thaliana OX=3702 GN=BARD1 PE=1 SV=1	224	1.5e-54	545	47.3	62.9
TRINITY_DN29856_c0_g1	sp|F4I443|BARD1_ARATH	BRCA1-associated RING domain protein 1 OS=Arabidopsis thaliana OX=3702 GN=BARD1 PE=1 SV=1	596	8.9e-75	723	33.1	46.5
TRINITY_DN29896_c0_g2	sp|P10978|POLX_TOBAC	Retrovirus-related Pol polyprotein from transposon TNT 1-94 OS=Nicotiana tabacum OX=4097 PE=2 SV=1	83	1.3e-07	137	32.5	54.2
TRINITY_DN29878_c0_g1	sp|A7IFY1|RL3_XANP2	50S ribosomal protein L3 OS=Xanthobacter autotrophicus (strain ATCC BAA-1158 / Py2) OX=78245 GN=rplC PE=3 SV=1	223	2.9e-45	466	45.7	64.1
TRINITY_DN29882_c0_g1	sp|P62505|DAD3_SCHPO	DASH complex subunit dad3 OS=Schizosaccharomyces pombe (strain 972 / ATCC 24843) OX=284812 GN=dad3 PE=3 SV=1	73	3.4e-07	135	43.8	64.4
TRINITY_DN29886_c1_g1	sp|Q59XM0|QDR3_CANAL	MFS antiporter QDR3 OS=Candida albicans (strain SC5314 / ATCC MYA-2876) OX=237561 GN=QDR3 PE=2 SV=2	92	3.8e-09	150	39.1	59.8
TRINITY_DN29837_c0_g4	sp|Q94AW8|DNAJ3_ARATH	Chaperone protein dnaJ 3 OS=Arabidopsis thaliana OX=3702 GN=ATJ3 PE=1 SV=2	69	8.8e-09	145	37.7	58
TRINITY_DN29837_c0_g1	sp|Q03363|DNJH1_ALLPO	DnaJ protein homolog 1 (Fragment) OS=Allium porrum OX=4681 GN=DNAJ1 PE=2 SV=1	88	5.2e-06	122	33	53.4
TRINITY_DN29837_c0_g3	sp|Q03363|DNJH1_ALLPO	DnaJ protein homolog 1 (Fragment) OS=Allium porrum OX=4681 GN=DNAJ1 PE=2 SV=1	63	2.8e-08	141	38.1	61.9
TRINITY_DN29801_c0_g1	sp|O60074|DID2_SCHPO	Vacuolar protein-sorting-associated protein 46 OS=Schizosaccharomyces pombe (strain 972 / ATCC 24843) OX=284812 GN=did2 PE=3 SV=2	189	1.1e-30	339	45.5	57.1
TRINITY_DN29801_c0_g2	sp|Q3TQI7|TLS1_MOUSE	Telomere length and silencing protein 1 homolog OS=Mus musculus OX=10090 PE=1 SV=2	198	3.9e-08	146	29.8	49
TRINITY_DN29803_c0_g1	sp|Q9Y5X4|NR2E3_HUMAN	Photoreceptor-specific nuclear receptor OS=Homo sapiens OX=9606 GN=NR2E3 PE=1 SV=1	77	3.4e-14	198	44.2	61
TRINITY_DN29895_c0_g1	sp|O93884|DAS_CANBO	Dihydroxyacetone synthase OS=Candida boidinii OX=5477 GN=DAS1 PE=1 SV=3	335	4.7e-95	895	48.7	71.9
TRINITY_DN29868_c0_g1	sp|Q9P778|DPP5_SCHPO	Dipeptidyl-peptidase 5 OS=Schizosaccharomyces pombe (strain 972 / ATCC 24843) OX=284812 GN=SPBC1711.12 PE=3 SV=1	719	5.9e-125	1156	36.7	54.7
TRINITY_DN29815_c0_g1	sp|Q9SI09|XERIC_ARATH	Probable E3 ubiquitin-protein ligase XERICO OS=Arabidopsis thaliana OX=3702 GN=XERICO PE=1 SV=1	157	4.4e-26	299	40.1	57.3
TRINITY_DN13503_c0_g1	sp|Q23288|SPE39_CAEEL	Spermatogenesis-defective protein 39 OS=Caenorhabditis elegans OX=6239 GN=spe-39 PE=1 SV=1	146	5.6e-13	187	28.8	56.2
TRINITY_DN13523_c0_g1	sp|P36136|SHB17_YEAST	Sedoheptulose 1,7-bisphosphatase OS=Saccharomyces cerevisiae (strain ATCC 204508 / S288c) OX=559292 GN=SHB17 PE=1 SV=1	248	2e-35	379	31.9	51.2
TRINITY_DN13533_c0_g1	sp|O80763|NRX1_ARATH	Probable nucleoredoxin 1 OS=Arabidopsis thaliana OX=3702 GN=At1g60420 PE=1 SV=1	514	8.6e-48	490	30.5	44.6
TRINITY_DN13533_c0_g2	sp|O80763|NRX1_ARATH	Probable nucleoredoxin 1 OS=Arabidopsis thaliana OX=3702 GN=At1g60420 PE=1 SV=1	338	1.1e-42	445	33.1	51.2
TRINITY_DN13533_c0_g3	sp|O80763|NRX1_ARATH	Probable nucleoredoxin 1 OS=Arabidopsis thaliana OX=3702 GN=At1g60420 PE=1 SV=1	410	6.3e-48	491	33.4	49.5
TRINITY_DN13533_c2_g2	sp|O80763|NRX1_ARATH	Probable nucleoredoxin 1 OS=Arabidopsis thaliana OX=3702 GN=At1g60420 PE=1 SV=1	122	7.3e-09	148	28.7	48.4
TRINITY_DN13533_c2_g1	sp|O80763|NRX1_ARATH	Probable nucleoredoxin 1 OS=Arabidopsis thaliana OX=3702 GN=At1g60420 PE=1 SV=1	93	5.4e-09	148	33.3	57
TRINITY_DN13530_c0_g1	sp|Q03134|FDH_EMENI	Formate dehydrogenase OS=Emericella nidulans (strain FGSC A4 / ATCC 38163 / CBS 112.46 / NRRL 194 / M139) OX=227321 GN=aciA PE=2 SV=3	162	1.6e-77	741	85.2	92
TRINITY_DN13566_c0_g1	sp|P78586|ARG56_CANAX	Protein ARG5,6, mitochondrial OS=Candida albicans OX=5476 GN=ARG5,6 PE=3 SV=1	847	1.5e-236	2119	51.5	68.9
TRINITY_DN13516_c0_g1	sp|P33303|SFC1_YEAST	Succinate/fumarate mitochondrial transporter OS=Saccharomyces cerevisiae (strain ATCC 204508 / S288c) OX=559292 GN=SFC1 PE=1 SV=2	325	4.9e-91	861	58.2	70.5
TRINITY_DN13511_c0_g1	sp|Q9CWP6|MSPD2_MOUSE	Motile sperm domain-containing protein 2 OS=Mus musculus OX=10090 GN=Mospd2 PE=1 SV=2	213	1.4e-15	211	29.6	50.7
TRINITY_DN13507_c0_g1	sp|Q39119|VPEG_ARATH	Vacuolar-processing enzyme gamma-isozyme OS=Arabidopsis thaliana OX=3702 GN=At4g32940 PE=1 SV=2	140	3.1e-29	327	50	67.9
TRINITY_DN13507_c0_g2	sp|P49043|VPE_CITSI	Vacuolar-processing enzyme OS=Citrus sinensis OX=2711 PE=2 SV=1	69	3.6e-26	295	73.9	85.5
TRINITY_DN13508_c0_g1	sp|Q9SSG5|BOR5_ARATH	Putative boron transporter 5 OS=Arabidopsis thaliana OX=3702 GN=BOR5 PE=3 SV=1	156	5.2e-37	393	55.1	67.9
TRINITY_DN13535_c0_g1	sp|Q94AS9|CNGC4_ARATH	Cyclic nucleotide-gated ion channel 4 OS=Arabidopsis thaliana OX=3702 GN=CNGC4 PE=2 SV=2	46	1.4e-14	202	82.6	87
TRINITY_DN13535_c0_g2	sp|Q6USK2|CERK_ARATH	Ceramide kinase OS=Arabidopsis thaliana OX=3702 GN=CERK PE=1 SV=1	73	5.3e-06	131	38.4	53.4
TRINITY_DN13573_c0_g1	sp|A9UWF0|SURF1_MONBE	SURF1-like protein OS=Monosiga brevicollis OX=81824 GN=18583 PE=3 SV=1	257	1.7e-31	347	35.4	46.3
TRINITY_DN13554_c0_g1	sp|A0A0G2KQY6|S39AE_DANRE	Metal cation symporter ZIP14 OS=Danio rerio OX=7955 GN=slc39a14 PE=2 SV=1	376	4.1e-54	543	36.4	51.9
TRINITY_DN13559_c0_g1	sp|Q05609|CTR1_ARATH	Serine/threonine-protein kinase CTR1 OS=Arabidopsis thaliana OX=3702 GN=CTR1 PE=1 SV=1	490	2.6e-117	1089	49	61.2
TRINITY_DN13559_c0_g3	sp|Q8TBF5|PIGX_HUMAN	Phosphatidylinositol-glycan biosynthesis class X protein OS=Homo sapiens OX=9606 GN=PIGX PE=2 SV=3	143	9.8e-07	134	26.6	44.8
TRINITY_DN13568_c0_g1	sp|Q9SR02|MED14_ARATH	Mediator of RNA polymerase II transcription subunit 14 OS=Arabidopsis thaliana OX=3702 GN=MED14 PE=1 SV=1	86	3.6e-42	434	90.7	93
TRINITY_DN13568_c0_g2	sp|Q9SR02|MED14_ARATH	Mediator of RNA polymerase II transcription subunit 14 OS=Arabidopsis thaliana OX=3702 GN=MED14 PE=1 SV=1	123	4e-09	150	44.7	52
TRINITY_DN13510_c0_g4	sp|O24076|GBLP_MEDSA	Guanine nucleotide-binding protein subunit beta-like protein OS=Medicago sativa OX=3879 GN=GB1 PE=2 SV=1	39	1.3e-09	154	82.1	89.7
TRINITY_DN13510_c0_g1	sp|Q8RY82|FB121_ARATH	F-box protein At2g32560 OS=Arabidopsis thaliana OX=3702 GN=At2g32560 PE=2 SV=1	67	1e-15	211	58.2	74.6
TRINITY_DN13510_c0_g2	sp|Q9SU30|CPR1_ARATH	F-box protein CPR1 OS=Arabidopsis thaliana OX=3702 GN=CPR1 PE=1 SV=2	419	1.9e-48	495	30.1	49.6
TRINITY_DN13567_c0_g1	sp|P0CE10|DEAHB_ARATH	ATP-dependent RNA helicase DEAH11, chloroplastic OS=Arabidopsis thaliana OX=3702 GN=At4g01020 PE=3 SV=1	195	7.9e-16	215	28.2	43.6
TRINITY_DN13506_c0_g1	sp|P51819|HSP83_IPONI	Heat shock protein 83 OS=Ipomoea nil OX=35883 GN=HSP83A PE=2 SV=1	213	2.3e-83	793	73.2	86.4
TRINITY_DN13506_c0_g2	sp|Q76LV1|HS90B_BOVIN	Heat shock protein HSP 90-beta OS=Bos taurus OX=9913 GN=HSP90AB1 PE=2 SV=3	68	3.1e-23	270	85.3	88.2
TRINITY_DN13564_c0_g1	sp|S0ENH1|FUS7_GIBF5	Putative aldehyde dehydrogenase FUS7 OS=Gibberella fujikuroi (strain CBS 195.34 / IMI 58289 / NRRL A-6831) OX=1279085 GN=FUS7 PE=2 SV=1	467	5.5e-92	870	39	58
TRINITY_DN13550_c0_g1	sp|K4BIZ9|WRK70_SOLLC	WRKY DNA-binding transcription factor 70 OS=Solanum lycopersicum OX=4081 GN=WRKY70 PE=2 SV=1	88	3.5e-22	269	58	68.2
TRINITY_DN13585_c0_g1	sp|Q8L633|RNZ2_ARATH	tRNase Z TRZ2, chloroplastic OS=Arabidopsis thaliana OX=3702 GN=TRZ2 PE=2 SV=1	263	1.4e-90	859	63.5	73.4
TRINITY_DN13597_c0_g1	sp|Q9LMA1|FMO1_ARATH	Probable flavin-containing monooxygenase 1 OS=Arabidopsis thaliana OX=3702 GN=FMO1 PE=2 SV=1	243	3e-51	516	43.6	63.8
TRINITY_DN13597_c0_g2	sp|Q9LMA1|FMO1_ARATH	Probable flavin-containing monooxygenase 1 OS=Arabidopsis thaliana OX=3702 GN=FMO1 PE=2 SV=1	271	5.1e-53	533	38	59
TRINITY_DN13597_c0_g3	sp|Q9LMA1|FMO1_ARATH	Probable flavin-containing monooxygenase 1 OS=Arabidopsis thaliana OX=3702 GN=FMO1 PE=2 SV=1	59	1.5e-08	147	42.4	66.1
TRINITY_DN13518_c0_g1	sp|Q42699|METE_CATRO	5-methyltetrahydropteroyltriglutamate--homocysteine methyltransferase OS=Catharanthus roseus OX=4058 GN=METE PE=2 SV=1	457	1.2e-214	1930	80.1	90.4
TRINITY_DN13532_c0_g1	sp|P55737|HS902_ARATH	Heat shock protein 90-2 OS=Arabidopsis thaliana OX=3702 GN=HSP90-2 PE=1 SV=1	113	6.6e-30	329	93.8	94.7
TRINITY_DN13584_c0_g1	sp|Q3TIX9|SNUT2_MOUSE	U4/U6.U5 tri-snRNP-associated protein 2 OS=Mus musculus OX=10090 GN=Usp39 PE=1 SV=2	495	6.1e-177	1603	60.6	73.5
TRINITY_DN13546_c0_g1	sp|Q9JII7|ZFN2A_MOUSE	AN1-type zinc finger protein 2A OS=Mus musculus OX=10090 GN=Zfand2a PE=2 SV=1	158	1.3e-21	262	36.7	48.7
TRINITY_DN13537_c0_g1	sp|Q93789|LIPL1_CAEEL	Lipase lipl-1 OS=Caenorhabditis elegans OX=6239 GN=lipl-1 PE=2 SV=2	249	1e-49	503	39.4	62.2
TRINITY_DN13579_c0_g1	sp|K3VH30|FCK1_FUSPC	Bifunctional cytokinin biosynthesis protein OS=Fusarium pseudograminearum (strain CS3096) OX=1028729 GN=FCK1 PE=1 SV=1	215	3.4e-61	603	54.4	68.8
TRINITY_DN13548_c0_g1	sp|Q84WN0|Y4920_ARATH	Uncharacterized protein At4g37920 OS=Arabidopsis thaliana OX=3702 GN=At4g37920 PE=2 SV=2	348	3.1e-141	1295	72.7	85.6
TRINITY_DN13548_c0_g3	sp|Q9M9C5|Y1680_ARATH	Probable leucine-rich repeat receptor-like protein kinase At1g68400 OS=Arabidopsis thaliana OX=3702 GN=At1g68400 PE=1 SV=1	656	2.1e-165	1505	62.2	70.9
TRINITY_DN13562_c0_g1	sp|P51414|RL261_ARATH	60S ribosomal protein L26-1 OS=Arabidopsis thaliana OX=3702 GN=RPL26A PE=2 SV=2	125	1.4e-49	500	75.2	92
TRINITY_DN13561_c0_g3	sp|Q9C888|PLDA4_ARATH	Phospholipase D alpha 4 OS=Arabidopsis thaliana OX=3702 GN=PLDALPHA4 PE=2 SV=1	245	1e-35	384	40.4	56.7
TRINITY_DN13549_c0_g1	sp|Q09490|LGG1_CAEEL	Protein lgg-1 OS=Caenorhabditis elegans OX=6239 GN=lgg-1 PE=1 SV=1	118	1.1e-54	545	87.3	93.2
TRINITY_DN13565_c0_g1	sp|P16387|ODPA_YEAST	Pyruvate dehydrogenase E1 component subunit alpha, mitochondrial OS=Saccharomyces cerevisiae (strain ATCC 204508 / S288c) OX=559292 GN=PDA1 PE=1 SV=2	397	2.9e-140	1286	63.2	76.1
TRINITY_DN13565_c0_g2	sp|P16387|ODPA_YEAST	Pyruvate dehydrogenase E1 component subunit alpha, mitochondrial OS=Saccharomyces cerevisiae (strain ATCC 204508 / S288c) OX=559292 GN=PDA1 PE=1 SV=2	384	3.1e-143	1312	63.8	78.9
TRINITY_DN13521_c0_g1	sp|Q9LUB9|Y5813_ARATH	BTB/POZ domain-containing protein At5g48130 OS=Arabidopsis thaliana OX=3702 GN=At5g48130 PE=2 SV=1	88	1.1e-32	352	65.9	87.5
TRINITY_DN13521_c0_g2	sp|Q54RM2|ORC1_DICDI	Origin recognition complex subunit 1 OS=Dictyostelium discoideum OX=44689 GN=orcA PE=3 SV=1	189	3.5e-20	247	34.9	54.5
TRINITY_DN13531_c0_g1	sp|F4HVY0|CER1_ARATH	Very-long-chain aldehyde decarbonylase CER1 OS=Arabidopsis thaliana OX=3702 GN=CER1 PE=1 SV=1	310	5.4e-93	879	56.8	70
TRINITY_DN13543_c0_g1	sp|Q8T1E3|DCAM_DICDI	S-adenosylmethionine decarboxylase proenzyme OS=Dictyostelium discoideum OX=44689 GN=amd1 PE=3 SV=3	331	1.1e-83	798	47.1	64.7
TRINITY_DN13543_c0_g2	sp|Q8T1E3|DCAM_DICDI	S-adenosylmethionine decarboxylase proenzyme OS=Dictyostelium discoideum OX=44689 GN=amd1 PE=3 SV=3	113	9.4e-28	311	50.4	66.4
TRINITY_DN13543_c0_g3	sp|Q8T1E3|DCAM_DICDI	S-adenosylmethionine decarboxylase proenzyme OS=Dictyostelium discoideum OX=44689 GN=amd1 PE=3 SV=3	154	7.4e-32	348	44.8	61
TRINITY_DN13586_c0_g1	sp|Q8IXU6|S35F2_HUMAN	Solute carrier family 35 member F2 OS=Homo sapiens OX=9606 GN=SLC35F2 PE=1 SV=1	304	1.5e-46	478	35.9	61.2
TRINITY_DN13527_c0_g4	sp|P40792|RAC1_DROME	Ras-related protein Rac1 OS=Drosophila melanogaster OX=7227 GN=Rac1 PE=1 SV=2	192	7.6e-89	841	81.8	90.6
TRINITY_DN13527_c0_g1	sp|Q9C3Y4|RHOA_EMENI	GTP-binding protein rhoA OS=Emericella nidulans (strain FGSC A4 / ATCC 38163 / CBS 112.46 / NRRL 194 / M139) OX=227321 GN=rhoA PE=3 SV=1	98	1.8e-45	465	86.7	91.8
TRINITY_DN13527_c0_g2	sp|Q9C3Y4|RHOA_EMENI	GTP-binding protein rhoA OS=Emericella nidulans (strain FGSC A4 / ATCC 38163 / CBS 112.46 / NRRL 194 / M139) OX=227321 GN=rhoA PE=3 SV=1	189	1.7e-93	880	87.8	92.6
TRINITY_DN13527_c0_g3	sp|Q9C3Y4|RHOA_EMENI	GTP-binding protein rhoA OS=Emericella nidulans (strain FGSC A4 / ATCC 38163 / CBS 112.46 / NRRL 194 / M139) OX=227321 GN=rhoA PE=3 SV=1	77	1.2e-23	276	71.4	81.8
TRINITY_DN13570_c0_g1	sp|Q9FZ45|Y1686_ARATH	Uncharacterized membrane protein At1g16860 OS=Arabidopsis thaliana OX=3702 GN=At1g16860 PE=1 SV=1	486	3.1e-182	1649	67.7	77.8
TRINITY_DN13552_c1_g3	sp|P0CG70|UBI4P_NEUCR	Polyubiquitin OS=Neurospora crassa (strain ATCC 24698 / 74-OR23-1A / CBS 708.71 / DSM 1257 / FGSC 987) OX=367110 GN=ubi PE=1 SV=1	68	2.3e-28	314	91.2	95.6
TRINITY_DN13552_c1_g2	sp|P49632|RL40_CAEEL	Ubiquitin-60S ribosomal protein L40 OS=Caenorhabditis elegans OX=6239 GN=ubq-2 PE=3 SV=2	122	1.3e-61	603	95.9	97.5
TRINITY_DN13552_c1_g1	sp|P0CG55|UBB_SHEEP	Polyubiquitin-B OS=Ovis aries OX=9940 GN=UBB PE=2 SV=1	102	5.8e-49	493	97.1	97.1
TRINITY_DN13552_c0_g1	sp|P0CG53|UBB_BOVIN	Polyubiquitin-B OS=Bos taurus OX=9913 GN=UBB PE=1 SV=1	232	3e-125	1154	100	100
TRINITY_DN13540_c0_g4	sp|Q8W1Y0|SSC14_ARATH	Sister chromatid cohesion 1 protein 4 OS=Arabidopsis thaliana OX=3702 GN=SYN4 PE=2 SV=1	518	1.2e-35	386	30.3	42.7
TRINITY_DN13540_c0_g5	sp|M2Y1A3|NOR1_DOTSN	Norsolorinic acid ketoreductase nor1 OS=Dothistroma septosporum (strain NZE10 / CBS 128990) OX=675120 GN=Nor1 PE=2 SV=1	251	1.8e-42	441	41.8	57.4
TRINITY_DN13540_c0_g1	sp|Q8W1Y0|SSC14_ARATH	Sister chromatid cohesion 1 protein 4 OS=Arabidopsis thaliana OX=3702 GN=SYN4 PE=2 SV=1	45	1e-12	182	82.2	88.9
TRINITY_DN13577_c1_g1	sp|Q9FQ03|XRN3_ARATH	5'-3' exoribonuclease 3 OS=Arabidopsis thaliana OX=3702 GN=XRN3 PE=1 SV=1	342	1.5e-155	1417	77.2	88
TRINITY_DN13577_c0_g1	sp|Q9FQ03|XRN3_ARATH	5'-3' exoribonuclease 3 OS=Arabidopsis thaliana OX=3702 GN=XRN3 PE=1 SV=1	894	0	3494	73.4	83
TRINITY_DN13560_c0_g1	sp|Q11182|VPS16_CAEEL	Vacuolar protein sorting-associated protein 16 homolog OS=Caenorhabditis elegans OX=6239 GN=vps-16 PE=3 SV=2	185	6.5e-17	219	31.9	54.1
TRINITY_DN13598_c0_g1	sp|Q4UJB1|HSPC4_RICFE	Small heat shock protein C4 OS=Rickettsia felis (strain ATCC VR-1525 / URRWXCal2) OX=315456 GN=hspc4-1 PE=3 SV=1	122	1.8e-14	202	33.6	61.5
TRINITY_DN13529_c0_g1	sp|P27396|HSP11_DAUCA	17.8 kDa class I heat shock protein OS=Daucus carota OX=4039 PE=3 SV=1	108	2.6e-18	231	41.7	69.4
TRINITY_DN13534_c0_g1	sp|P23198|CBX3_MOUSE	Chromobox protein homolog 3 OS=Mus musculus OX=10090 GN=Cbx3 PE=1 SV=2	82	4e-07	137	36.6	67.1
TRINITY_DN13557_c0_g1	sp|Q2KHT7|RS27_BOVIN	40S ribosomal protein S27 OS=Bos taurus OX=9913 GN=RPS27 PE=3 SV=3	83	2.2e-35	377	85.5	90.4
TRINITY_DN13578_c0_g1	sp|Q22285|TTR46_CAEEL	Transthyretin-like protein 46 OS=Caenorhabditis elegans OX=6239 GN=ttr-46 PE=3 SV=1	125	2.6e-25	290	46.4	67.2
TRINITY_DN13578_c0_g2	sp|Q8I7H9|TTR33_CAEEL	Transthyretin-like protein 33 OS=Caenorhabditis elegans OX=6239 GN=ttr-33 PE=1 SV=1	86	7.6e-21	250	53.5	70.9
TRINITY_DN13512_c0_g1	sp|Q0CJ49|PLYD_ASPTN	Probable pectate lyase D OS=Aspergillus terreus (strain NIH 2624 / FGSC A1156) OX=341663 GN=plyD PE=3 SV=1	140	6.3e-41	428	62.1	71.4
TRINITY_DN13576_c0_g1	sp|O42976|YGZ7_SCHPO	Uncharacterized membrane protein C20F10.07 OS=Schizosaccharomyces pombe (strain 972 / ATCC 24843) OX=284812 GN=SPBC20F10.07 PE=1 SV=1	414	5.5e-49	500	30	49.3
TRINITY_DN13595_c0_g2	sp|O42909|YBI2_SCHPO	Zinc-type alcohol dehydrogenase-like protein C16A3.02c OS=Schizosaccharomyces pombe (strain 972 / ATCC 24843) OX=284812 GN=SPBC16A3.02c PE=3 SV=1	338	5.1e-39	412	33.7	48.8
TRINITY_DN13595_c0_g3	sp|Q94A38|LRP6A_ARATH	La-related protein 6A OS=Arabidopsis thaliana OX=3702 GN=LARP6A PE=2 SV=1	399	3.2e-59	588	39.1	52.4
TRINITY_DN13590_c0_g1	sp|A7RK30|QORL2_NEMVE	Quinone oxidoreductase-like protein 2 homolog OS=Nematostella vectensis OX=45351 GN=v1g238856 PE=3 SV=1	131	7.2e-21	252	38.9	61.8
TRINITY_DN13590_c0_g2	sp|Q5R4S7|QOR_PONAB	Quinone oxidoreductase OS=Pongo abelii OX=9601 GN=CRYZ PE=2 SV=1	214	4.2e-29	325	37.9	55.6
TRINITY_DN13524_c0_g1	sp|Q9LX14|UFC_ARATH	Protein UPSTREAM OF FLC OS=Arabidopsis thaliana OX=3702 GN=UFC PE=2 SV=1	291	2.9e-12	183	27.8	47.8
TRINITY_DN13574_c0_g1	sp|P91477|PSB2_CAEEL	Proteasome subunit beta type-2 OS=Caenorhabditis elegans OX=6239 GN=pbs-4 PE=3 SV=2	194	3e-50	507	44.8	68
TRINITY_DN13542_c0_g1	sp|Q1E2D2|SSH4_COCIM	Protein SSH4 OS=Coccidioides immitis (strain RS) OX=246410 GN=SSH4 PE=3 SV=1	382	1.6e-83	798	46.6	59.7
TRINITY_DN13580_c0_g1	sp|Q9LIS2|RBG4_ARATH	Glycine-rich RNA-binding protein 4, mitochondrial OS=Arabidopsis thaliana OX=3702 GN=RBG4 PE=2 SV=1	81	1.3e-17	227	53.1	71.6
TRINITY_DN13553_c0_g1	sp|Q9SJG6|PP200_ARATH	Pentatricopeptide repeat-containing protein At2g42920, chloroplastic OS=Arabidopsis thaliana OX=3702 GN=PCMP-E75 PE=2 SV=1	510	9e-138	1267	60	77.5
TRINITY_DN13541_c1_g2	sp|Q9AST6|VSP55_ARATH	Vacuolar protein sorting-associated protein 55 homolog OS=Arabidopsis thaliana OX=3702 GN=At1g32410 PE=2 SV=1	108	3.7e-26	304	52.8	75.9
TRINITY_DN13582_c0_g1	sp|Q93YR3|F10AL_ARATH	FAM10 family protein At4g22670 OS=Arabidopsis thaliana OX=3702 GN=At4g22670 PE=1 SV=1	452	1.5e-55	557	73.9	80.5
TRINITY_DN13575_c1_g1	sp|Q42404|RU17_ARATH	U1 small nuclear ribonucleoprotein 70 kDa OS=Arabidopsis thaliana OX=3702 GN=RNU1 PE=1 SV=1	75	5.5e-30	337	82.7	92
TRINITY_DN97725_c0_g1	sp|P38918|ARK73_RAT	Aflatoxin B1 aldehyde reductase member 3 OS=Rattus norvegicus OX=10116 GN=Akr7a3 PE=1 SV=2	153	1.8e-30	335	45.8	65.4
TRINITY_DN97762_c0_g1	sp|Q9SR52|UREA_ARATH	Urease OS=Arabidopsis thaliana OX=3702 GN=URE PE=3 SV=1	467	1.6e-197	1783	73.2	83.7
TRINITY_DN97805_c0_g1	sp|Q7T293|SDE2_DANRE	Replication stress response regulator SDE2 OS=Danio rerio OX=7955 GN=sde2 PE=2 SV=2	139	1.4e-12	181	31.7	54
TRINITY_DN97806_c1_g1	sp|Q3T0Q4|NDKB_BOVIN	Nucleoside diphosphate kinase B OS=Bos taurus OX=9913 GN=NME2 PE=1 SV=1	152	7.9e-59	580	72.4	81.6
TRINITY_DN97806_c0_g1	sp|P19804|NDKB_RAT	Nucleoside diphosphate kinase B OS=Rattus norvegicus OX=10116 GN=Nme2 PE=1 SV=1	152	1.1e-60	596	71.1	83.6
TRINITY_DN97795_c0_g1	sp|P59271|R27AA_ARATH	Ubiquitin-40S ribosomal protein S27a-1 OS=Arabidopsis thaliana OX=3702 GN=RPS27AA PE=2 SV=2	147	1.1e-28	321	47.6	58.5
TRINITY_DN97810_c0_g1	sp|Q6C2E3|QCR2_YARLI	Cytochrome b-c1 complex subunit 2, mitochondrial OS=Yarrowia lipolytica (strain CLIB 122 / E 150) OX=284591 GN=QCR2 PE=3 SV=1	413	8.3e-60	592	38.5	57.4
TRINITY_DN97757_c0_g1	sp|A0R6E0|TRES_MYCS2	Trehalose synthase/amylase TreS OS=Mycolicibacterium smegmatis (strain ATCC 700084 / mc(2)155) OX=246196 GN=treS PE=1 SV=1	77	8.1e-27	301	72.7	84.4
TRINITY_DN97757_c0_g2	sp|A0R6E0|TRES_MYCS2	Trehalose synthase/amylase TreS OS=Mycolicibacterium smegmatis (strain ATCC 700084 / mc(2)155) OX=246196 GN=treS PE=1 SV=1	166	2.1e-65	638	62	81.9
TRINITY_DN97757_c0_g3	sp|A0R6E0|TRES_MYCS2	Trehalose synthase/amylase TreS OS=Mycolicibacterium smegmatis (strain ATCC 700084 / mc(2)155) OX=246196 GN=treS PE=1 SV=1	124	1.2e-45	465	62.9	79.8
TRINITY_DN97737_c0_g1	sp|Q09818|YAC4_SCHPO	Putative general negative regulator of transcription C16C9.04c OS=Schizosaccharomyces pombe (strain 972 / ATCC 24843) OX=284812 GN=SPAC16C9.04c PE=3 SV=1	123	1.4e-14	197	38.2	60.2
TRINITY_DN97783_c0_g1	sp|P47207|TCPB_CAEEL	T-complex protein 1 subunit beta OS=Caenorhabditis elegans OX=6239 GN=cct-2 PE=1 SV=2	94	1.6e-32	351	70.2	85.1
TRINITY_DN97731_c0_g1	sp|P43644|DNJH_ATRNU	DnaJ protein homolog ANJ1 OS=Atriplex nummularia OX=3553 PE=2 SV=1	398	1.5e-73	711	39.2	56.3
TRINITY_DN97731_c0_g2	sp|Q5ZKH0|TF2H5_CHICK	General transcription factor IIH subunit 5 OS=Gallus gallus OX=9031 GN=GTF2H5 PE=3 SV=1	45	6.2e-07	129	60	73.3
TRINITY_DN97731_c0_g3	sp|Q03363|DNJH1_ALLPO	DnaJ protein homolog 1 (Fragment) OS=Allium porrum OX=4681 GN=DNAJ1 PE=2 SV=1	77	2e-14	194	49.4	72.7
TRINITY_DN97774_c0_g1	sp|Q8S904|MFDX2_ARATH	Adrenodoxin-like protein 2, mitochondrial OS=Arabidopsis thaliana OX=3702 GN=MFDX2 PE=2 SV=1	197	1.1e-57	573	60.4	72.1
TRINITY_DN55080_c0_g1	sp|O14311|SPT3_SCHPO	SAGA complex subunit spt3 OS=Schizosaccharomyces pombe (strain 972 / ATCC 24843) OX=284812 GN=spt3 PE=1 SV=2	68	6.5e-13	182	55.9	69.1
TRINITY_DN55017_c0_g1	sp|Q9FL51|Y5694_ARATH	Probably inactive leucine-rich repeat receptor-like protein kinase At5g06940 OS=Arabidopsis thaliana OX=3702 GN=At5g06940 PE=3 SV=1	87	6.4e-22	262	62.1	75.9
TRINITY_DN55017_c0_g2	sp|Q6JN47|EIX1_SOLLC	Receptor-like protein EIX1 OS=Solanum lycopersicum OX=4081 GN=EIX1 PE=2 SV=2	74	1.1e-08	145	48.6	59.5
TRINITY_DN55017_c0_g3	sp|Q9FL51|Y5694_ARATH	Probably inactive leucine-rich repeat receptor-like protein kinase At5g06940 OS=Arabidopsis thaliana OX=3702 GN=At5g06940 PE=3 SV=1	360	3.2e-95	899	50.6	70.3
TRINITY_DN55013_c0_g2	sp|Q15811|ITSN1_HUMAN	Intersectin-1 OS=Homo sapiens OX=9606 GN=ITSN1 PE=1 SV=3	362	3e-36	389	30.9	48.6
TRINITY_DN55035_c0_g1	sp|Q7S5E7|COX10_NEUCR	Protoheme IX farnesyltransferase, mitochondrial OS=Neurospora crassa (strain ATCC 24698 / 74-OR23-1A / CBS 708.71 / DSM 1257 / FGSC 987) OX=367110 GN=pft-1 PE=3 SV=2	240	2e-45	469	45.4	58.8
TRINITY_DN55035_c0_g2	sp|Q12887|COX10_HUMAN	Protoheme IX farnesyltransferase, mitochondrial OS=Homo sapiens OX=9606 GN=COX10 PE=1 SV=3	138	1.1e-21	262	50	58.7
TRINITY_DN55033_c0_g1	sp|P29513|TBB5_ARATH	Tubulin beta-5 chain OS=Arabidopsis thaliana OX=3702 GN=TUBB5 PE=2 SV=1	205	7e-62	607	55.6	69.8
TRINITY_DN55073_c0_g1	sp|Q6BSP7|CLF1_DEBHA	Pre-mRNA-splicing factor CLF1 OS=Debaryomyces hansenii (strain ATCC 36239 / CBS 767 / JCM 1990 / NBRC 0083 / IGC 2968) OX=284592 GN=CLF1 PE=3 SV=2	94	1.4e-09	153	39.4	57.4
TRINITY_DN55042_c0_g1	sp|O74468|SUMT_SCHPO	Probable uroporphyrinogen-III C-methyltransferase OS=Schizosaccharomyces pombe (strain 972 / ATCC 24843) OX=284812 GN=SPCC1739.06c PE=2 SV=1	283	1.1e-75	727	49.1	66.1
TRINITY_DN55042_c0_g2	sp|P36150|SUMT_YEAST	Uroporphyrinogen-III C-methyltransferase OS=Saccharomyces cerevisiae (strain ATCC 204508 / S288c) OX=559292 GN=MET1 PE=1 SV=1	244	9.3e-22	262	34.4	50.4
TRINITY_DN55084_c0_g2	sp|Q01306|CCG8_NEUCR	Clock-controlled protein 8 OS=Neurospora crassa (strain ATCC 24698 / 74-OR23-1A / CBS 708.71 / DSM 1257 / FGSC 987) OX=367110 GN=ccg-8 PE=2 SV=3	129	9.3e-09	148	31.8	46.5
TRINITY_DN55038_c0_g2	sp|P28039|AOAH_HUMAN	Acyloxyacyl hydrolase OS=Homo sapiens OX=9606 GN=AOAH PE=1 SV=1	101	1.7e-07	135	30.7	48.5
TRINITY_DN55023_c0_g4	sp|Q9LDW3|PUM11_ARATH	Pumilio homolog 11 OS=Arabidopsis thaliana OX=3702 GN=APUM11 PE=3 SV=2	67	4.6e-06	122	35.8	61.2
TRINITY_DN55023_c0_g1	sp|Q8TB72|PUM2_HUMAN	Pumilio homolog 2 OS=Homo sapiens OX=9606 GN=PUM2 PE=1 SV=2	57	6.4e-10	155	57.9	78.9
TRINITY_DN55023_c0_g2	sp|P25822|PUM_DROME	Maternal protein pumilio OS=Drosophila melanogaster OX=7227 GN=pum PE=1 SV=2	53	3.4e-14	195	69.8	84.9
TRINITY_DN55023_c0_g3	sp|E3WDQ9|PUM2_XENLA	Pumilio homolog 2 OS=Xenopus laevis OX=8355 GN=pum2 PE=1 SV=1	72	5.8e-17	220	58.3	75
TRINITY_DN55051_c0_g2	sp|O81832|Y4729_ARATH	G-type lectin S-receptor-like serine/threonine-protein kinase At4g27290 OS=Arabidopsis thaliana OX=3702 GN=At4g27290 PE=3 SV=4	77	3.8e-23	271	67.5	83.1
TRINITY_DN55056_c0_g1	sp|P47950|CYT4_NEUCR	Mitochondrial protein cyt-4 OS=Neurospora crassa (strain ATCC 24698 / 74-OR23-1A / CBS 708.71 / DSM 1257 / FGSC 987) OX=367110 GN=cyt-4 PE=3 SV=1	155	1.9e-10	162	32.9	45.8
TRINITY_DN55015_c0_g2	sp|Q9Y365|STA10_HUMAN	START domain-containing protein 10 OS=Homo sapiens OX=9606 GN=STARD10 PE=1 SV=2	88	6.3e-07	130	31.8	54.5
TRINITY_DN55030_c0_g3	sp|P51102|DFRA_ARATH	Dihydroflavonol 4-reductase OS=Arabidopsis thaliana OX=3702 GN=DFRA PE=1 SV=2	36	9.2e-12	171	88.9	91.7
TRINITY_DN55055_c0_g1	sp|Q67UX7|P2C10_ORYSJ	Probable protein phosphatase 2C 10 OS=Oryza sativa subsp. japonica OX=39947 GN=Os02g0149800 PE=2 SV=1	256	3.9e-42	438	43	55.5
TRINITY_DN55057_c0_g4	sp|Q6NU40|CTF18_XENLA	Chromosome transmission fidelity protein 18 homolog OS=Xenopus laevis OX=8355 GN=chtf18 PE=2 SV=1	634	1.1e-57	576	30.4	48.4
TRINITY_DN55057_c0_g5	sp|Q6NU40|CTF18_XENLA	Chromosome transmission fidelity protein 18 homolog OS=Xenopus laevis OX=8355 GN=chtf18 PE=2 SV=1	147	5.8e-21	253	40.8	55.1
TRINITY_DN55057_c0_g1	sp|A6MVV9|CEMA_RHDSA	Chloroplast envelope membrane protein OS=Rhodomonas salina OX=52970 GN=cemA PE=3 SV=1	240	1.3e-31	351	32.1	58.8
TRINITY_DN55057_c1_g1	sp|Q1ACJ1|CEMA_CHAVU	Chloroplast envelope membrane protein OS=Chara vulgaris OX=55564 GN=cemA PE=3 SV=1	81	1.2e-15	205	43.2	71.6
TRINITY_DN55027_c0_g1	sp|O15069|NACAD_HUMAN	NAC-alpha domain-containing protein 1 OS=Homo sapiens OX=9606 GN=NACAD PE=1 SV=3	72	7.4e-16	207	59.7	79.2
TRINITY_DN55047_c0_g1	sp|Q8X0S4|TR112_NEUCR	Multifunctional methyltransferase subunit trm112 OS=Neurospora crassa (strain ATCC 24698 / 74-OR23-1A / CBS 708.71 / DSM 1257 / FGSC 987) OX=367110 GN=rmt-1 PE=3 SV=1	44	3.4e-10	159	61.4	79.5
TRINITY_DN30738_c0_g1	sp|P34054|INDA1_HYPAT	Amino-acid permease inda1 OS=Hypocrea atroviridis OX=63577 GN=inda1 PE=2 SV=1	46	6.7e-09	147	60.9	80.4
TRINITY_DN30725_c0_g1	sp|Q10323|IMT3_SCHPO	Inositol phosphoceramide mannosyltransferase 3 OS=Schizosaccharomyces pombe (strain 972 / ATCC 24843) OX=284812 GN=SPAC17G8.11c PE=1 SV=1	74	4.1e-08	146	37.8	56.8
TRINITY_DN30799_c0_g1	sp|Q8L817|ATCA7_ARATH	Alpha carbonic anhydrase 7 OS=Arabidopsis thaliana OX=3702 GN=ACA7 PE=2 SV=1	239	1e-61	608	48.1	64.9
TRINITY_DN30789_c0_g1	sp|Q9M2S6|SDIR1_ARATH	E3 ubiquitin-protein ligase SDIR1 OS=Arabidopsis thaliana OX=3702 GN=SDIR1 PE=1 SV=1	148	4.7e-14	200	31.8	52
TRINITY_DN30789_c0_g2	sp|P0CT41|TF212_SCHPO	Transposon Tf2-12 polyprotein OS=Schizosaccharomyces pombe (strain 972 / ATCC 24843) OX=284812 GN=Tf2-12 PE=3 SV=1	912	6.2e-152	1392	34.8	54.9
TRINITY_DN30793_c0_g1	sp|P34226|SKT5_YEAST	Protein SKT5 OS=Saccharomyces cerevisiae (strain ATCC 204508 / S288c) OX=559292 GN=SKT5 PE=1 SV=1	158	3.6e-29	324	45.6	60.1
TRINITY_DN30793_c0_g2	sp|P34226|SKT5_YEAST	Protein SKT5 OS=Saccharomyces cerevisiae (strain ATCC 204508 / S288c) OX=559292 GN=SKT5 PE=1 SV=1	72	5.5e-18	229	58.3	72.2
TRINITY_DN30776_c0_g1	sp|Q04225|RRB1_YEAST	Ribosome assembly protein RRB1 OS=Saccharomyces cerevisiae (strain ATCC 204508 / S288c) OX=559292 GN=RRB1 PE=1 SV=1	323	1e-62	617	41.2	57.9
TRINITY_DN30796_c0_g1	sp|P45816|SEC14_YARLI	SEC14 cytosolic factor OS=Yarrowia lipolytica (strain CLIB 122 / E 150) OX=284591 GN=SEC14 PE=3 SV=2	225	3.9e-18	235	30.7	46.2
TRINITY_DN30775_c0_g1	sp|Q9C9H7|RLP12_ARATH	Receptor-like protein 12 OS=Arabidopsis thaliana OX=3702 GN=RLP12 PE=2 SV=2	104	2.4e-13	187	40.4	51
TRINITY_DN30746_c0_g1	sp|Q9VRP9|BRE1_DROME	E3 ubiquitin-protein ligase Bre1 OS=Drosophila melanogaster OX=7227 GN=Bre1 PE=1 SV=2	89	1.1e-08	145	38.2	62.9
TRINITY_DN30765_c0_g1	sp|V5IM94|QCR6_NEUCR	Cytochrome b-c1 complex subunit 6, mitochondrial OS=Neurospora crassa (strain ATCC 24698 / 74-OR23-1A / CBS 708.71 / DSM 1257 / FGSC 987) OX=367110 GN=qcr6 PE=1 SV=1	66	1.1e-18	235	68.2	75.8
TRINITY_DN30791_c0_g1	sp|P41003|SMC2_SCHPO	Structural maintenance of chromosomes protein 2 OS=Schizosaccharomyces pombe (strain 972 / ATCC 24843) OX=284812 GN=cut14 PE=1 SV=2	313	6e-71	687	46	62.3
TRINITY_DN30742_c0_g1	sp|Q3ZBT1|TERA_BOVIN	Transitional endoplasmic reticulum ATPase OS=Bos taurus OX=9913 GN=VCP PE=2 SV=1	110	2.4e-53	531	88.2	95.5
TRINITY_DN30704_c0_g1	sp|Q1MTP1|THP3_SCHPO	THP3 homolog C2A9.11c OS=Schizosaccharomyces pombe (strain 972 / ATCC 24843) OX=284812 GN=SPBC2A9.11c PE=3 SV=1	97	1.4e-28	318	61.9	79.4
TRINITY_DN30745_c0_g1	sp|Q22438|RM51_CAEEL	39S ribosomal protein L51, mitochondrial OS=Caenorhabditis elegans OX=6239 GN=mrpl-51 PE=3 SV=1	177	2.9e-65	636	61.6	77.4
TRINITY_DN30712_c0_g1	sp|Q2KJ63|KLKB1_BOVIN	Plasma kallikrein OS=Bos taurus OX=9913 GN=KLKB1 PE=2 SV=1	146	9.5e-15	199	36.3	56.8
TRINITY_DN30767_c0_g2	sp|Q7SYK7|AATM_DANRE	Aspartate aminotransferase, mitochondrial OS=Danio rerio OX=7955 GN=got2a PE=2 SV=1	71	1.4e-20	247	62	76.1
TRINITY_DN30767_c1_g3	sp|P12344|AATM_BOVIN	Aspartate aminotransferase, mitochondrial OS=Bos taurus OX=9913 GN=GOT2 PE=1 SV=2	406	8.7e-152	1386	61.1	78.1
TRINITY_DN30767_c1_g2	sp|P05202|AATM_MOUSE	Aspartate aminotransferase, mitochondrial OS=Mus musculus OX=10090 GN=Got2 PE=1 SV=1	426	4.6e-153	1397	62.2	75.8
TRINITY_DN30767_c1_g1	sp|Q4R559|AATM_MACFA	Aspartate aminotransferase, mitochondrial OS=Macaca fascicularis OX=9541 GN=GOT2 PE=2 SV=1	184	2.3e-55	551	55.4	71.7
TRINITY_DN30767_c2_g1	sp|P00506|AATM_PIG	Aspartate aminotransferase, mitochondrial OS=Sus scrofa OX=9823 GN=GOT2 PE=1 SV=2	89	1.9e-35	376	77.5	92.1
TRINITY_DN30767_c1_g4	sp|P08907|AATM_HORSE	Aspartate aminotransferase, mitochondrial OS=Equus caballus OX=9796 GN=GOT2 PE=1 SV=1	123	1e-31	345	57.7	70.7
TRINITY_DN30760_c0_g1	sp|P34477|UBC7_CAEEL	Probable ubiquitin-conjugating enzyme E2 7 OS=Caenorhabditis elegans OX=6239 GN=ubc-7 PE=1 SV=1	162	5.7e-66	642	69.8	87.7
TRINITY_DN30717_c0_g1	sp|Q3E9A4|GLYT5_ARATH	Probable glycosyltransferase At5g20260 OS=Arabidopsis thaliana OX=3702 GN=At5g20260 PE=3 SV=3	398	4.2e-137	1259	57.3	75.4
TRINITY_DN30710_c0_g1	sp|Q10344|TCTP_SCHPO	Translationally-controlled tumor protein homolog OS=Schizosaccharomyces pombe (strain 972 / ATCC 24843) OX=284812 GN=p23fy PE=1 SV=1	167	5.3e-27	306	40.1	61.7
TRINITY_DN30761_c0_g1	sp|Q17770|PDI2_CAEEL	Protein disulfide-isomerase 2 OS=Caenorhabditis elegans OX=6239 GN=pdi-2 PE=1 SV=1	111	1.6e-26	300	56.8	67.6
TRINITY_DN30761_c0_g2	sp|P34329|PDIA4_CAEEL	Probable protein disulfide-isomerase A4 OS=Caenorhabditis elegans OX=6239 GN=C14B9.2 PE=3 SV=2	66	1.6e-07	135	40.9	63.6
TRINITY_DN30761_c0_g3	sp|P55059|PDI_HUMIN	Protein disulfide-isomerase OS=Humicola insolens OX=34413 PE=1 SV=1	242	1.4e-58	579	46.7	66.1
TRINITY_DN30700_c0_g2	sp|Q7X3T2|AHLL_ARTSP	N-acyl homoserine lactonase OS=Arthrobacter sp. OX=1667 GN=ahlD PE=1 SV=1	266	7.6e-28	315	30.5	48.9
TRINITY_DN30706_c0_g1	sp|O81832|Y4729_ARATH	G-type lectin S-receptor-like serine/threonine-protein kinase At4g27290 OS=Arabidopsis thaliana OX=3702 GN=At4g27290 PE=3 SV=4	110	1.3e-25	292	48.2	69.1
TRINITY_DN30774_c0_g1	sp|Q5FWN8|DNJ6A_XENLA	DnaJ homolog subfamily B member 6-A OS=Xenopus laevis OX=8355 GN=dnajb6-a PE=2 SV=1	250	1.5e-26	304	36	44
TRINITY_DN30707_c0_g1	sp|Q4P384|YTH1_USTMA	mRNA 3'-end-processing protein YTH1 OS=Ustilago maydis (strain 521 / FGSC 9021) OX=237631 GN=YTH1 PE=3 SV=1	37	1.7e-08	143	64.9	81.1
TRINITY_DN30707_c0_g2	sp|P0CS65|YTH1_CRYNB	mRNA 3'-end-processing protein YTH1 OS=Cryptococcus neoformans var. neoformans serotype D (strain B-3501A) OX=283643 GN=YTH1 PE=3 SV=1	218	4.4e-57	567	58.3	68.8
TRINITY_DN30748_c0_g1	sp|Q94HW2|POLR1_ARATH	Retrovirus-related Pol polyprotein from transposon RE1 OS=Arabidopsis thaliana OX=3702 GN=RE1 PE=2 SV=1	117	1e-07	138	32.5	46.2
TRINITY_DN30744_c0_g1	sp|Q07469|BSPA_POPDE	Bark storage protein A OS=Populus deltoides OX=3696 GN=BSPA PE=2 SV=1	201	6.3e-18	231	31.3	50.2
TRINITY_DN30797_c1_g1	sp|Q04634|EF1A_TETPY	Elongation factor 1-alpha OS=Tetrahymena pyriformis OX=5908 PE=2 SV=1	81	1.1e-31	343	77.8	88.9
TRINITY_DN30729_c0_g1	sp|D2WL32|GLGB3_ARATH	1,4-alpha-glucan-branching enzyme 3, chloroplastic/amyloplastic OS=Arabidopsis thaliana OX=3702 GN=SBE3 PE=1 SV=1	106	3.8e-40	417	70.8	84
TRINITY_DN30769_c0_g1	sp|O59711|LYS9_SCHPO	Saccharopine dehydrogenase [NADP(+), L-glutamate-forming] OS=Schizosaccharomyces pombe (strain 972 / ATCC 24843) OX=284812 GN=lys9 PE=3 SV=1	438	1.3e-87	832	40.9	60.3
TRINITY_DN30798_c1_g2	sp|P38754|RL14B_YEAST	60S ribosomal protein L14-B OS=Saccharomyces cerevisiae (strain ATCC 204508 / S288c) OX=559292 GN=RPL14B PE=1 SV=1	140	4.7e-23	272	46.4	63.6
TRINITY_DN30798_c1_g1	sp|P38754|RL14B_YEAST	60S ribosomal protein L14-B OS=Saccharomyces cerevisiae (strain ATCC 204508 / S288c) OX=559292 GN=RPL14B PE=1 SV=1	141	2.4e-19	241	44	56
TRINITY_DN30798_c0_g1	sp|P38754|RL14B_YEAST	60S ribosomal protein L14-B OS=Saccharomyces cerevisiae (strain ATCC 204508 / S288c) OX=559292 GN=RPL14B PE=1 SV=1	140	3e-23	273	49.3	61.4
TRINITY_DN30798_c0_g2	sp|Q9LVA0|BAG7_ARATH	BAG family molecular chaperone regulator 7 OS=Arabidopsis thaliana OX=3702 GN=BAG7 PE=1 SV=1	88	7.7e-25	292	72.7	78.4
TRINITY_DN30734_c0_g1	sp|Q8RXX9|ATL6_ARATH	E3 ubiquitin-protein ligase ATL6 OS=Arabidopsis thaliana OX=3702 GN=ATL6 PE=1 SV=2	52	1.8e-10	164	53.8	69.2
TRINITY_DN30753_c0_g2	sp|O62146|PLBL2_CAEEL	Putative phospholipase B-like 2 OS=Caenorhabditis elegans OX=6239 GN=F09B12.3 PE=1 SV=2	86	3.6e-29	322	65.1	77.9
TRINITY_DN30740_c1_g1	sp|P49689|RS30_ARATH	40S ribosomal protein S30 OS=Arabidopsis thaliana OX=3702 GN=RPS30A PE=3 SV=3	61	5.2e-16	208	70.5	80.3
TRINITY_DN30740_c0_g1	sp|P62866|RS30_BOVIN	40S ribosomal protein S30 OS=Bos taurus OX=9913 GN=FAU PE=3 SV=1	57	2.3e-17	220	82.5	89.5
TRINITY_DN30730_c0_g3	sp|O13997|YIH1_SCHPO	Protein IMPACT homolog OS=Schizosaccharomyces pombe (strain 972 / ATCC 24843) OX=284812 GN=yih1 PE=3 SV=1	146	3.1e-19	238	37	60.3
TRINITY_DN30768_c0_g1	sp|E9P8D2|MPR1_YEASX	N-acetyltransferase MPR1 OS=Saccharomyces cerevisiae OX=4932 GN=MPR1 PE=1 SV=1	71	1.4e-14	197	54.9	69
TRINITY_DN30722_c0_g1	sp|Q10130|DHS5_CAEEL	Uncharacterized oxidoreductase dhs-5 OS=Caenorhabditis elegans OX=6239 GN=dhs-5 PE=3 SV=2	307	8.8e-96	901	56.4	74.6
TRINITY_DN30708_c0_g4	sp|Q8L799|MIOX1_ARATH	Inositol oxygenase 1 OS=Arabidopsis thaliana OX=3702 GN=MIOX1 PE=2 SV=1	161	2.8e-50	506	55.9	75.2
TRINITY_DN30708_c0_g2	sp|Q8L799|MIOX1_ARATH	Inositol oxygenase 1 OS=Arabidopsis thaliana OX=3702 GN=MIOX1 PE=2 SV=1	290	1.1e-69	677	47.6	64.1
TRINITY_DN30708_c0_g3	sp|Q8L799|MIOX1_ARATH	Inositol oxygenase 1 OS=Arabidopsis thaliana OX=3702 GN=MIOX1 PE=2 SV=1	200	5e-58	574	53	71.5
TRINITY_DN88624_c1_g1	sp|A5D7J5|RHOU_BOVIN	Rho-related GTP-binding protein RhoU OS=Bos taurus OX=9913 GN=RHOU PE=2 SV=1	171	4e-44	455	52	70.8
TRINITY_DN88663_c0_g1	sp|Q9D7P6|ISCU_MOUSE	Iron-sulfur cluster assembly enzyme ISCU, mitochondrial OS=Mus musculus OX=10090 GN=Iscu PE=1 SV=1	75	2.3e-26	297	74.7	89.3
TRINITY_DN88663_c0_g2	sp|Q6CFQ0|ISU1_YARLI	Iron sulfur cluster assembly protein 1, mitochondrial OS=Yarrowia lipolytica (strain CLIB 122 / E 150) OX=284591 GN=ISU1 PE=3 SV=1	72	3.6e-18	227	56.9	77.8
TRINITY_DN88700_c0_g1	sp|Q6EE31|TCPQ_CHICK	T-complex protein 1 subunit theta OS=Gallus gallus OX=9031 GN=CCT8 PE=1 SV=3	54	9.4e-09	145	51.9	74.1
TRINITY_DN88700_c0_g2	sp|P78921|TCPQ_SCHPO	Probable T-complex protein 1 subunit theta OS=Schizosaccharomyces pombe (strain 972 / ATCC 24843) OX=284812 GN=cct8 PE=2 SV=3	108	1.1e-24	284	50	75.9
TRINITY_DN88697_c0_g1	sp|A0A1U8QT10|ATRA_EMENI	ABC multidrug transporter atrA OS=Emericella nidulans (strain FGSC A4 / ATCC 38163 / CBS 112.46 / NRRL 194 / M139) OX=227321 GN=atrA PE=2 SV=1	83	8.7e-35	370	84.3	90.4
TRINITY_DN88697_c0_g2	sp|Q4WWW3|ATRI_ASPFU	ABC multidrug transporter atrI OS=Neosartorya fumigata (strain ATCC MYA-4609 / Af293 / CBS 101355 / FGSC A1100) OX=330879 GN=atrI PE=1 SV=1	66	6.8e-22	258	77.3	90.9
TRINITY_DN88712_c0_g1	sp|Q476M7|MHPC_CUPPJ	2-hydroxy-6-oxononadienedioate/2-hydroxy-6-oxononatrienedioate hydrolase OS=Cupriavidus pinatubonensis (strain JMP 134 / LMG 1197) OX=264198 GN=mhpC PE=3 SV=1	203	2.8e-08	146	26.1	40.9
TRINITY_DN88699_c0_g2	sp|Q54QQ0|IMDH_DICDI	Inosine-5'-monophosphate dehydrogenase OS=Dictyostelium discoideum OX=44689 GN=impdh PE=1 SV=1	80	1.2e-23	274	62.5	73.8
TRINITY_DN88699_c0_g3	sp|Q54QQ0|IMDH_DICDI	Inosine-5'-monophosphate dehydrogenase OS=Dictyostelium discoideum OX=44689 GN=impdh PE=1 SV=1	68	4.2e-22	260	67.6	85.3
TRINITY_DN88615_c0_g1	sp|Q60560|SMBP2_MESAU	DNA-binding protein SMUBP-2 OS=Mesocricetus auratus OX=10036 GN=IGHMBP2 PE=1 SV=1	169	1.6e-18	234	34.9	53.3
TRINITY_DN88668_c0_g1	sp|Q3T0V4|RS11_BOVIN	40S ribosomal protein S11 OS=Bos taurus OX=9913 GN=RPS11 PE=2 SV=3	120	4.9e-42	434	71.7	80.8
TRINITY_DN88651_c0_g1	sp|P05744|RL33A_YEAST	60S ribosomal protein L33-A OS=Saccharomyces cerevisiae (strain ATCC 204508 / S288c) OX=559292 GN=RPL33A PE=1 SV=3	106	4.9e-32	348	59.4	78.3
TRINITY_DN88634_c0_g1	sp|P78706|RCO1_NEUCR	Transcriptional repressor rco-1 OS=Neurospora crassa (strain ATCC 24698 / 74-OR23-1A / CBS 708.71 / DSM 1257 / FGSC 987) OX=367110 GN=rco-1 PE=4 SV=2	51	4.3e-16	212	80.4	84.3
TRINITY_DN88653_c0_g2	sp|I1RF63|AURS_GIBZE	Aurofusarin biosynthesis cluster protein S OS=Gibberella zeae (strain PH-1 / ATCC MYA-4620 / FGSC 9075 / NRRL 31084) OX=229533 GN=aurS PE=1 SV=1	235	3.2e-25	292	29.8	52.8
TRINITY_DN88678_c0_g1	sp|O74797|YGN3_SCHPO	UPF0587 protein C2D10.03c OS=Schizosaccharomyces pombe (strain 972 / ATCC 24843) OX=284812 GN=Ess1 PE=3 SV=1	91	1.3e-16	214	47.3	61.5
TRINITY_DN88635_c0_g1	sp|P54889|ALH13_CAEEL	Probable delta-1-pyrroline-5-carboxylate synthase OS=Caenorhabditis elegans OX=6239 GN=alh-13 PE=3 SV=2	443	6.4e-189	1706	71.6	85.6
TRINITY_DN88642_c0_g1	sp|P53320|MTM1_YEAST	Mitochondrial carrier protein MTM1 OS=Saccharomyces cerevisiae (strain ATCC 204508 / S288c) OX=559292 GN=MTM1 PE=1 SV=1	87	1.1e-11	173	47.1	58.6
TRINITY_DN88706_c0_g1	sp|O15075|DCLK1_HUMAN	Serine/threonine-protein kinase DCLK1 OS=Homo sapiens OX=9606 GN=DCLK1 PE=1 SV=2	75	1.4e-20	247	58.7	76
TRINITY_DN3996_c0_g1	sp|Q9SUH5|AUG8_ARATH	AUGMIN subunit 8 OS=Arabidopsis thaliana OX=3702 GN=AUG8 PE=1 SV=1	268	7e-36	389	47.4	62.7
TRINITY_DN3940_c0_g1	sp|Q7Y0F2|NRX12_ORYSJ	Probable nucleoredoxin 1-2 OS=Oryza sativa subsp. japonica OX=39947 GN=Os03g0405900 PE=2 SV=1	314	5.4e-28	320	31.5	49
TRINITY_DN3940_c0_g2	sp|O80763|NRX1_ARATH	Probable nucleoredoxin 1 OS=Arabidopsis thaliana OX=3702 GN=At1g60420 PE=1 SV=1	249	7.4e-19	241	29.7	49
TRINITY_DN3913_c0_g1	sp|B5FVG3|ATPJ_YARLI	ATP synthase subunit e, mitochondrial OS=Yarrowia lipolytica (strain CLIB 122 / E 150) OX=284591 GN=TIM11 PE=1 SV=1	83	2.9e-06	128	43.4	61.4
TRINITY_DN3999_c0_g1	sp|Q54YW1|ELMOA_DICDI	ELMO domain-containing protein A OS=Dictyostelium discoideum OX=44689 GN=elmoA PE=1 SV=1	218	4.2e-24	285	30.7	46.8
TRINITY_DN3961_c0_g1	sp|Q7Y211|PP285_ARATH	Pentatricopeptide repeat-containing protein At3g57430, chloroplastic OS=Arabidopsis thaliana OX=3702 GN=PCMP-H81 PE=2 SV=2	353	8.9e-103	966	47.6	72.5
TRINITY_DN3961_c0_g2	sp|Q9LV81|BRTL3_ARATH	Probable mitochondrial adenine nucleotide transporter BTL3 OS=Arabidopsis thaliana OX=3702 GN=At5g64970 PE=2 SV=1	388	4.7e-126	1164	62.1	75.3
TRINITY_DN3962_c0_g4	sp|Q9LXV5|NFYA1_ARATH	Nuclear transcription factor Y subunit A-1 OS=Arabidopsis thaliana OX=3702 GN=NFYA1 PE=2 SV=1	125	3.6e-27	312	56.8	68.8
TRINITY_DN3962_c0_g2	sp|Q9FJW4|NDUS4_ARATH	NADH dehydrogenase [ubiquinone] iron-sulfur protein 4, mitochondrial OS=Arabidopsis thaliana OX=3702 GN=FRO1 PE=1 SV=1	96	1.3e-41	436	81.3	91.7
TRINITY_DN3962_c0_g3	sp|Q8L4Y5|ARP7_ARATH	Actin-related protein 7 OS=Arabidopsis thaliana OX=3702 GN=ARP7 PE=1 SV=1	363	6.2e-168	1525	79.1	89.3
TRINITY_DN3920_c0_g1	sp|Q9FNP1|PEX1_ARATH	Peroxisome biogenesis protein 1 OS=Arabidopsis thaliana OX=3702 GN=PEX1 PE=1 SV=2	1130	0	3190	57.1	72.5
TRINITY_DN3920_c0_g2	sp|Q6DQL1|SUCA2_SOLLC	Succinate--CoA ligase [ADP-forming] subunit alpha-2, mitochondrial OS=Solanum lycopersicum OX=4081 PE=1 SV=1	57	1.6e-14	202	71.9	82.5
TRINITY_DN3920_c0_g3	sp|Q00081|GLGL1_SOLTU	Glucose-1-phosphate adenylyltransferase large subunit 1 (Fragment) OS=Solanum tuberosum OX=4113 GN=AGPS1 PE=1 SV=1	346	9.1e-164	1491	76.9	90.8
TRINITY_DN3954_c0_g1	sp|Q84WL6|WDL3_ARATH	Protein WVD2-like 3 OS=Arabidopsis thaliana OX=3702 GN=WDL3 PE=1 SV=1	202	6.5e-48	491	59.4	68.8
TRINITY_DN3993_c0_g1	sp|Q8S8M9|ALFL6_ARATH	PHD finger protein ALFIN-LIKE 6 OS=Arabidopsis thaliana OX=3702 GN=AL6 PE=1 SV=1	52	2.4e-22	267	78.8	94.2
TRINITY_DN3983_c0_g4	sp|Q9QYI5|DNJB2_MOUSE	DnaJ homolog subfamily B member 2 OS=Mus musculus OX=10090 GN=Dnajb2 PE=1 SV=3	100	1.2e-23	275	57	76
TRINITY_DN3983_c1_g1	sp|Q2V9B0|MY1R1_SOLTU	Transcription factor MYB1R1 OS=Solanum tuberosum OX=4113 PE=2 SV=1	160	4.3e-12	177	35	45.6
TRINITY_DN3983_c0_g1	sp|Q3MI00|DNJB1_BOVIN	DnaJ homolog subfamily B member 1 OS=Bos taurus OX=9913 GN=DNAJB1 PE=2 SV=3	355	4.1e-63	620	41.7	58
TRINITY_DN3983_c0_g2	sp|Q2V9B0|MY1R1_SOLTU	Transcription factor MYB1R1 OS=Solanum tuberosum OX=4113 PE=2 SV=1	452	2.6e-45	469	33.4	40.5
TRINITY_DN3983_c0_g3	sp|Q5BIP8|DNJB5_BOVIN	DnaJ homolog subfamily B member 5 OS=Bos taurus OX=9913 GN=DNAJB5 PE=2 SV=1	179	8.4e-48	486	49.7	70.4
TRINITY_DN3935_c0_g4	sp|Q8RWG1|AB1K1_ARATH	Protein ACTIVITY OF BC1 COMPLEX KINASE 1, chloroplastic OS=Arabidopsis thaliana OX=3702 GN=ABC1K1 PE=1 SV=1	391	6.7e-195	1757	85.9	92.8
TRINITY_DN3935_c0_g1	sp|A4FUF0|GLYR1_BOVIN	Putative oxidoreductase GLYR1 OS=Bos taurus OX=9913 GN=GLYR1 PE=2 SV=1	89	7.4e-07	141	34.8	50.6
TRINITY_DN3935_c0_g2	sp|Q8RWG1|AB1K1_ARATH	Protein ACTIVITY OF BC1 COMPLEX KINASE 1, chloroplastic OS=Arabidopsis thaliana OX=3702 GN=ABC1K1 PE=1 SV=1	57	2.6e-22	271	91.2	96.5
TRINITY_DN3981_c0_g2	sp|Q94HW2|POLR1_ARATH	Retrovirus-related Pol polyprotein from transposon RE1 OS=Arabidopsis thaliana OX=3702 GN=RE1 PE=2 SV=1	213	2e-09	159	27.2	43.7
TRINITY_DN3915_c0_g1	sp|A2XUW1|CDKG2_ORYSI	Cyclin-dependent kinase G-2 OS=Oryza sativa subsp. indica OX=39946 GN=CDKG-2 PE=3 SV=1	255	4.3e-114	1065	80.8	88.6
TRINITY_DN3939_c0_g4	sp|Q9LNU6|PPR53_ARATH	Pentatricopeptide repeat-containing protein At1g20230 OS=Arabidopsis thaliana OX=3702 GN=PCMP-H21 PE=2 SV=2	165	2.2e-42	443	47.3	69.1
TRINITY_DN3939_c0_g1	sp|Q9FWA6|PP207_ARATH	Pentatricopeptide repeat-containing protein At3g02330, mitochondrial OS=Arabidopsis thaliana OX=3702 GN=PCMP-E90 PE=2 SV=2	153	4.6e-32	349	43.1	66
TRINITY_DN3939_c0_g2	sp|O23429|VA724_ARATH	Vesicle-associated membrane protein 724 OS=Arabidopsis thaliana OX=3702 GN=VAMP724 PE=2 SV=2	187	2.6e-65	642	69.5	78.1
TRINITY_DN3989_c0_g1	sp|Q94516|AT5F1_DROME	ATP synthase subunit b, mitochondrial OS=Drosophila melanogaster OX=7227 GN=ATPsynB PE=2 SV=2	209	1.2e-08	150	25.8	46.4
TRINITY_DN3950_c0_g1	sp|Q99315|YG31B_YEAST	Transposon Ty3-G Gag-Pol polyprotein OS=Saccharomyces cerevisiae (strain ATCC 204508 / S288c) OX=559292 GN=TY3B-G PE=1 SV=3	283	1.7e-28	326	32.2	49.8
TRINITY_DN3987_c0_g2	sp|Q9SAB1|HSP7Q_ARATH	Heat shock 70 kDa protein 16 OS=Arabidopsis thaliana OX=3702 GN=HSP70-16 PE=2 SV=1	778	7e-265	2364	60.8	76.7
TRINITY_DN3952_c0_g1	sp|Q58D34|PI16_BOVIN	Peptidase inhibitor 16 OS=Bos taurus OX=9913 GN=PI16 PE=2 SV=1	223	1.5e-22	271	32.3	46.2
TRINITY_DN3991_c0_g1	sp|Q8LPS1|LACS6_ARATH	Long chain acyl-CoA synthetase 6, peroxisomal OS=Arabidopsis thaliana OX=3702 GN=LACS6 PE=1 SV=1	78	4.9e-31	345	78.2	85.9
TRINITY_DN3991_c0_g2	sp|Q8LPS1|LACS6_ARATH	Long chain acyl-CoA synthetase 6, peroxisomal OS=Arabidopsis thaliana OX=3702 GN=LACS6 PE=1 SV=1	60	2.7e-23	274	78.3	88.3
TRINITY_DN3986_c0_g1	sp|Q9C827|COB22_ARATH	Coatomer subunit beta'-2 OS=Arabidopsis thaliana OX=3702 GN=At1g52360 PE=1 SV=1	927	0	3210	81.3	89.3
TRINITY_DN3955_c0_g1	sp|Q9MA87|OFT23_ARATH	O-fucosyltransferase 23 OS=Arabidopsis thaliana OX=3702 GN=OFUT23 PE=2 SV=1	448	3.1e-144	1322	61.2	75.9
TRINITY_DN3946_c0_g1	sp|Q9FN15|GLD27_ARATH	Protein CONSERVED IN THE GREEN LINEAGE AND DIATOMS 27, chloroplastic OS=Arabidopsis thaliana OX=3702 GN=CGLD27 PE=2 SV=1	117	1.5e-19	246	44.4	61.5
TRINITY_DN3959_c0_g1	sp|P93033|FUM1_ARATH	Fumarate hydratase 1, mitochondrial OS=Arabidopsis thaliana OX=3702 GN=FUM1 PE=1 SV=2	59	1.5e-12	179	72.9	76.3
TRINITY_DN3963_c0_g1	sp|Q9LQL2|PTR14_ARATH	Protein NRT1/ PTR FAMILY 7.3 OS=Arabidopsis thaliana OX=3702 GN=NPF7.3 PE=1 SV=2	555	4.3e-235	2106	73.2	84.1
TRINITY_DN3963_c0_g2	sp|Q9LQL2|PTR14_ARATH	Protein NRT1/ PTR FAMILY 7.3 OS=Arabidopsis thaliana OX=3702 GN=NPF7.3 PE=1 SV=2	595	2.2e-253	2263	73.4	84
TRINITY_DN3910_c0_g1	sp|Q1KLZ2|CAS1_MALDO	L-3-cyanoalanine synthase 1, mitochondrial OS=Malus domestica OX=3750 GN=CAS1 PE=1 SV=1	275	5.6e-121	1121	79.3	89.1
TRINITY_DN3910_c0_g2	sp|Q9LP77|Y1848_ARATH	Probable inactive receptor kinase At1g48480 OS=Arabidopsis thaliana OX=3702 GN=RKL1 PE=1 SV=1	292	1.6e-109	1022	67.1	84.9
TRINITY_DN3901_c0_g1	sp|Q8VY81|NUD21_ARATH	Nudix hydrolase 21, chloroplastic OS=Arabidopsis thaliana OX=3702 GN=NUDT21 PE=2 SV=1	156	1.8e-50	511	59.6	76.3
TRINITY_DN3947_c0_g1	sp|Q9USQ4|SIM3_SCHPO	NASP-related protein sim3 OS=Schizosaccharomyces pombe (strain 972 / ATCC 24843) OX=284812 GN=sim3 PE=1 SV=1	382	9e-22	264	33.2	47.6
TRINITY_DN3947_c0_g2	sp|Q9USQ4|SIM3_SCHPO	NASP-related protein sim3 OS=Schizosaccharomyces pombe (strain 972 / ATCC 24843) OX=284812 GN=sim3 PE=1 SV=1	343	4.1e-20	250	34.4	46.6
TRINITY_DN3907_c0_g1	sp|A2XE31|ORR21_ORYSI	Two-component response regulator ORR21 OS=Oryza sativa subsp. indica OX=39946 GN=RR21 PE=3 SV=1	659	1e-115	1078	41.3	53.9
TRINITY_DN3907_c0_g2	sp|Q9ZT94|POLR2_ARATH	Retrovirus-related Pol polyprotein from transposon RE2 OS=Arabidopsis thaliana OX=3702 GN=RE2 PE=4 SV=1	459	3.6e-83	795	38.1	55.8
TRINITY_DN3907_c0_g3	sp|Q5N6V8|ORR26_ORYSJ	Two-component response regulator ORR26 OS=Oryza sativa subsp. japonica OX=39947 GN=RR26 PE=3 SV=2	132	2.5e-38	406	59.1	76.5
TRINITY_DN3931_c1_g1	sp|O80452|AMPD_ARATH	AMP deaminase OS=Arabidopsis thaliana OX=3702 GN=AMPD PE=1 SV=2	437	1.5e-246	2204	92.2	96.8
TRINITY_DN3931_c0_g1	sp|O80452|AMPD_ARATH	AMP deaminase OS=Arabidopsis thaliana OX=3702 GN=AMPD PE=1 SV=2	612	2.6e-251	2245	73.4	82.4
TRINITY_DN3931_c0_g2	sp|O80452|AMPD_ARATH	AMP deaminase OS=Arabidopsis thaliana OX=3702 GN=AMPD PE=1 SV=2	413	2e-104	978	51.3	53.5
TRINITY_DN3995_c1_g1	sp|Q75LR7|SAPK1_ORYSJ	Serine/threonine-protein kinase SAPK1 OS=Oryza sativa subsp. japonica OX=39947 GN=SAPK1 PE=1 SV=1	187	6.9e-98	918	90.9	95.7
TRINITY_DN3995_c0_g1	sp|Q39193|SRK2I_ARATH	Serine/threonine-protein kinase SRK2I OS=Arabidopsis thaliana OX=3702 GN=SRK2I PE=1 SV=1	269	3.9e-141	1296	89.6	94.8
TRINITY_DN3941_c1_g1	sp|P00427|COX6_YEAST	Cytochrome c oxidase subunit 6, mitochondrial OS=Saccharomyces cerevisiae (strain ATCC 204508 / S288c) OX=559292 GN=COX6 PE=1 SV=1	52	4.4e-13	183	65.4	80.8
TRINITY_DN3941_c0_g1	sp|Q01359|COX6_NEUCR	Cytochrome c oxidase subunit 6, mitochondrial OS=Neurospora crassa (strain ATCC 24698 / 74-OR23-1A / CBS 708.71 / DSM 1257 / FGSC 987) OX=367110 GN=cox-6 PE=1 SV=2	124	2.3e-38	404	67.7	78.2
TRINITY_DN3990_c0_g1	sp|P43311|PPO_VITVI	Polyphenol oxidase, chloroplastic OS=Vitis vinifera OX=29760 PE=1 SV=1	76	4.9e-06	128	38.2	59.2
TRINITY_DN3979_c0_g1	sp|Q680U9|TFB2_ARATH	General transcription and DNA repair factor IIH subunit TFB2 OS=Arabidopsis thaliana OX=3702 GN=TFB2 PE=2 SV=1	93	1.8e-35	383	71	87.1
TRINITY_DN3998_c0_g1	sp|Q39011|KSG7_ARATH	Shaggy-related protein kinase eta OS=Arabidopsis thaliana OX=3702 GN=ASK7 PE=1 SV=2	314	1.2e-168	1533	90.4	96.2
TRINITY_DN3923_c0_g4	sp|Q6PL11|SKP1_ORYSJ	SKP1-like protein 1 OS=Oryza sativa subsp. japonica OX=39947 GN=SKP1 PE=1 SV=1	150	8.7e-10	163	36	51.3
TRINITY_DN3923_c0_g1	sp|Q39255|SKP1A_ARATH	SKP1-like protein 1A OS=Arabidopsis thaliana OX=3702 GN=SKP1A PE=1 SV=1	145	3.4e-12	185	35.9	53.1
TRINITY_DN3951_c0_g1	sp|Q9C942|CSE_ARATH	Caffeoylshikimate esterase OS=Arabidopsis thaliana OX=3702 GN=CSE PE=1 SV=1	243	3.3e-28	320	33.3	49
TRINITY_DN3951_c0_g2	sp|P10978|POLX_TOBAC	Retrovirus-related Pol polyprotein from transposon TNT 1-94 OS=Nicotiana tabacum OX=4097 PE=2 SV=1	473	2.9e-91	865	38.7	59.6
TRINITY_DN3977_c0_g2	sp|Q9DED4|CIRBB_XENLA	Cold-inducible RNA-binding protein B OS=Xenopus laevis OX=8355 GN=cirbp-b PE=1 SV=1	71	1.3e-09	160	39.4	64.8
TRINITY_DN3906_c0_g1	sp|Q9STW5|MACP2_ARATH	MACPF domain-containing protein At4g24290 OS=Arabidopsis thaliana OX=3702 GN=At4g24290 PE=2 SV=1	374	8.5e-88	837	46.3	64.4
TRINITY_DN3972_c0_g1	sp|Q8LGU6|CD27B_ARATH	Cell division cycle protein 27 homolog B OS=Arabidopsis thaliana OX=3702 GN=CDC27B PE=1 SV=1	446	1.8e-126	1171	56.5	69.3
TRINITY_DN3971_c0_g4	sp|Q41328|PTI1_SOLLC	Pto-interacting protein 1 OS=Solanum lycopersicum OX=4081 GN=PTI1 PE=1 SV=2	57	7.8e-19	236	80.7	89.5
TRINITY_DN3971_c0_g1	sp|Q41328|PTI1_SOLLC	Pto-interacting protein 1 OS=Solanum lycopersicum OX=4081 GN=PTI1 PE=1 SV=2	348	6.5e-176	1595	85.9	93.7
TRINITY_DN3971_c0_g2	sp|Q41328|PTI1_SOLLC	Pto-interacting protein 1 OS=Solanum lycopersicum OX=4081 GN=PTI1 PE=1 SV=2	353	4.7e-172	1561	85	91.2
TRINITY_DN3971_c0_g3	sp|Q41328|PTI1_SOLLC	Pto-interacting protein 1 OS=Solanum lycopersicum OX=4081 GN=PTI1 PE=1 SV=2	348	4.8e-176	1596	86.5	93.7
TRINITY_DN3997_c0_g1	sp|Q9SEY5|AAE2_ARATH	Probable acyl-activating enzyme 2 OS=Arabidopsis thaliana OX=3702 GN=AAE2 PE=2 SV=1	558	5.6e-220	1975	66.8	78.3
TRINITY_DN3968_c0_g1	sp|Q8W4D4|BAGP1_ARATH	BAG-associated GRAM protein 1 OS=Arabidopsis thaliana OX=3702 GN=BAGP1 PE=1 SV=1	688	2.7e-219	1970	57	67.6
TRINITY_DN3918_c0_g1	sp|O49561|G2OX8_ARATH	Gibberellin 2-beta-dioxygenase 8 OS=Arabidopsis thaliana OX=3702 GN=GA2OX8 PE=1 SV=2	554	3.3e-33	364	25.8	36.1
TRINITY_DN3918_c0_g2	sp|O49561|G2OX8_ARATH	Gibberellin 2-beta-dioxygenase 8 OS=Arabidopsis thaliana OX=3702 GN=GA2OX8 PE=1 SV=2	104	2.3e-37	394	68.3	78.8
TRINITY_DN3975_c0_g4	sp|Q5I2J3|TBA_GIBZE	Tubulin alpha chain OS=Gibberella zeae (strain PH-1 / ATCC MYA-4620 / FGSC 9075 / NRRL 31084) OX=229533 GN=TUB1 PE=3 SV=2	32	2e-08	144	93.8	100
TRINITY_DN3975_c0_g1	sp|Q5I2J3|TBA_GIBZE	Tubulin alpha chain OS=Gibberella zeae (strain PH-1 / ATCC MYA-4620 / FGSC 9075 / NRRL 31084) OX=229533 GN=TUB1 PE=3 SV=2	425	1.5e-253	2263	98.8	99.3
TRINITY_DN3975_c0_g2	sp|P09204|TBA1_CHLRE	Tubulin alpha-1 chain OS=Chlamydomonas reinhardtii OX=3055 GN=TUBA1 PE=1 SV=1	368	6.1e-213	1912	96.7	98.6
TRINITY_DN3975_c0_g3	sp|O94128|TBA_ZYMTR	Tubulin alpha chain OS=Zymoseptoria tritici OX=1047171 PE=3 SV=1	307	1.3e-168	1530	93.5	97.1
TRINITY_DN3975_c3_g1	sp|P09204|TBA1_CHLRE	Tubulin alpha-1 chain OS=Chlamydomonas reinhardtii OX=3055 GN=TUBA1 PE=1 SV=1	75	5.1e-34	363	97.3	100
TRINITY_DN3975_c1_g1	sp|B9DGT7|TBA2_ARATH	Tubulin alpha-2 chain OS=Arabidopsis thaliana OX=3702 GN=TUBA2 PE=2 SV=2	234	2.2e-133	1228	98.7	99.6
TRINITY_DN3975_c2_g1	sp|O94128|TBA_ZYMTR	Tubulin alpha chain OS=Zymoseptoria tritici OX=1047171 PE=3 SV=1	163	9.5e-90	847	96.3	96.9
TRINITY_DN3976_c0_g2	sp|P56725|ZOX_PHAVU	Zeatin O-xylosyltransferase OS=Phaseolus vulgaris OX=3885 GN=ZOX1 PE=2 SV=1	457	7.9e-135	1240	52.3	70.5
TRINITY_DN3976_c2_g1	sp|Q9FYE5|UUAT1_ARATH	UDP-URONIC ACID TRANSPORTER 1 OS=Arabidopsis thaliana OX=3702 GN=UUAT1 PE=1 SV=1	306	8.8e-137	1257	82	93.1
TRINITY_DN3966_c0_g1	sp|Q6DKP5|WDR13_PANTR	WD repeat-containing protein 13 OS=Pan troglodytes OX=9598 GN=WDR13 PE=3 SV=1	205	5.5e-23	276	33.7	53.2
TRINITY_DN3957_c0_g1	sp|Q9LNQ4|ALA4_ARATH	Probable phospholipid-transporting ATPase 4 OS=Arabidopsis thaliana OX=3702 GN=ALA4 PE=3 SV=2	327	1.8e-151	1382	80.1	88.4
TRINITY_DN3927_c0_g1	sp|Q9T0H9|PA71H_ARATH	Protein PAM71-homolog, chloroplastic OS=Arabidopsis thaliana OX=3702 GN=PAM71-HL PE=1 SV=2	312	1.4e-113	1059	72.4	81.1
TRINITY_DN3988_c0_g1	sp|A0A221J5W8|ISY1_NEPCA	(S)-8-oxocitronellyl enol synthase ISY1 OS=Nepeta cataria OX=39347 GN=ISY1 PE=1 SV=1	388	7.1e-175	1585	70.4	82.5
TRINITY_DN3936_c0_g1	sp|Q94A94|DCDA2_ARATH	Diaminopimelate decarboxylase 2, chloroplastic OS=Arabidopsis thaliana OX=3702 GN=LYSA2 PE=1 SV=1	487	3.9e-227	2036	78.2	86.9
TRINITY_DN3936_c0_g2	sp|Q949X7|DCDA1_ARATH	Diaminopimelate decarboxylase 1, chloroplastic OS=Arabidopsis thaliana OX=3702 GN=LYSA1 PE=1 SV=1	486	6e-227	2035	80.2	88.1
TRINITY_DN3973_c0_g1	sp|P93295|M310_ARATH	Uncharacterized mitochondrial protein AtMg00310 OS=Arabidopsis thaliana OX=3702 GN=AtMg00310 PE=4 SV=1	146	2.6e-27	315	34.2	61.6
TRINITY_DN3903_c0_g1	sp|Q9LU92|TGT4_ARATH	Trihelix transcription factor GT-4 OS=Arabidopsis thaliana OX=3702 GN=GT-4 PE=2 SV=1	374	1e-122	1135	59.9	74.3
TRINITY_DN3984_c0_g1	sp|A0A2H3CNY6|ARMP1_ARMGA	Cytochrome P450 monooxygenase ARMGADRAFT_974139 OS=Armillaria gallica OX=47427 GN=ARMGADRAFT_974139 PE=1 SV=1	512	1.2e-89	850	35.4	57
TRINITY_DN3904_c0_g1	sp|A2RVS6|SR34A_ARATH	Serine/arginine-rich splicing factor SR34A OS=Arabidopsis thaliana OX=3702 GN=SR34A PE=2 SV=1	75	5.4e-08	144	38.7	60
TRINITY_DN3932_c0_g1	sp|Q9SHE9|LBD4_ARATH	LOB domain-containing protein 4 OS=Arabidopsis thaliana OX=3702 GN=LBD4 PE=1 SV=1	120	3.2e-28	320	58.3	69.2
TRINITY_DN3900_c0_g1	sp|Q9CAA0|COB21_ARATH	Coatomer subunit beta'-1 OS=Arabidopsis thaliana OX=3702 GN=At1g79990 PE=2 SV=2	382	5.3e-99	930	48.4	68.6
TRINITY_DN3992_c0_g5	sp|P0CT41|TF212_SCHPO	Transposon Tf2-12 polyprotein OS=Schizosaccharomyces pombe (strain 972 / ATCC 24843) OX=284812 GN=Tf2-12 PE=3 SV=1	110	1e-15	213	37.3	60.9
TRINITY_DN3992_c0_g1	sp|Q9SX73|KIP1L_ARATH	Kinase-interacting family protein OS=Arabidopsis thaliana OX=3702 GN=At1g48405 PE=2 SV=1	292	1.4e-24	289	30.8	55.1
TRINITY_DN3992_c0_g2	sp|Q9SX73|KIP1L_ARATH	Kinase-interacting family protein OS=Arabidopsis thaliana OX=3702 GN=At1g48405 PE=2 SV=1	285	2.3e-24	287	32.6	51.9
TRINITY_DN3980_c0_g1	sp|Q6AVN2|SIRP1_ORYSJ	E3 ubiquitin-protein ligase SIRP1 OS=Oryza sativa subsp. japonica OX=39947 GN=SIRP1 PE=1 SV=1	54	1.2e-08	151	46.3	63
TRINITY_DN3938_c0_g1	sp|P05747|RL29_YEAST	60S ribosomal protein L29 OS=Saccharomyces cerevisiae (strain ATCC 204508 / S288c) OX=559292 GN=RPL29 PE=1 SV=3	59	4.8e-18	228	76.3	84.7
TRINITY_DN3938_c0_g2	sp|P05747|RL29_YEAST	60S ribosomal protein L29 OS=Saccharomyces cerevisiae (strain ATCC 204508 / S288c) OX=559292 GN=RPL29 PE=1 SV=3	59	5e-19	236	78	88.1
TRINITY_DN3938_c0_g3	sp|P05747|RL29_YEAST	60S ribosomal protein L29 OS=Saccharomyces cerevisiae (strain ATCC 204508 / S288c) OX=559292 GN=RPL29 PE=1 SV=3	59	3.8e-17	219	72.9	83.1
TRINITY_DN3916_c0_g1	sp|Q9FNN3|ILP1_ARATH	Transcriptional repressor ILP1 OS=Arabidopsis thaliana OX=3702 GN=ILP1 PE=1 SV=1	254	1.4e-87	834	65.4	78.3
TRINITY_DN3944_c0_g1	sp|Q9HCG7|GBA2_HUMAN	Non-lysosomal glucosylceramidase OS=Homo sapiens OX=9606 GN=GBA2 PE=1 SV=2	871	1.1e-167	1526	39	53.5
TRINITY_DN3944_c0_g2	sp|Q9HCG7|GBA2_HUMAN	Non-lysosomal glucosylceramidase OS=Homo sapiens OX=9606 GN=GBA2 PE=1 SV=2	499	2.8e-109	1022	43.9	55.1
TRINITY_DN3965_c0_g3	sp|P0CT41|TF212_SCHPO	Transposon Tf2-12 polyprotein OS=Schizosaccharomyces pombe (strain 972 / ATCC 24843) OX=284812 GN=Tf2-12 PE=3 SV=1	913	6.9e-148	1355	35	53.5
TRINITY_DN3905_c0_g1	sp|Q9SGA6|RS191_ARATH	40S ribosomal protein S19-1 OS=Arabidopsis thaliana OX=3702 GN=RPS19A PE=2 SV=1	133	1.2e-44	458	58.6	78.9
TRINITY_DN3905_c0_g2	sp|Q9SGA6|RS191_ARATH	40S ribosomal protein S19-1 OS=Arabidopsis thaliana OX=3702 GN=RPS19A PE=2 SV=1	133	1.7e-43	448	57.1	78.2
TRINITY_DN3908_c0_g1	sp|Q9SU72|EDS1C_ARATH	Protein EDS1 OS=Arabidopsis thaliana OX=3702 GN=EDS1 PE=1 SV=1	265	3.4e-47	484	40.4	57.7
TRINITY_DN3953_c0_g1	sp|P20630|COL12_CAEEL	Cuticle collagen 12 OS=Caenorhabditis elegans OX=6239 GN=col-12 PE=3 SV=1	73	9.6e-11	169	43.8	68.5
TRINITY_DN3967_c0_g1	sp|G7IBJ4|CN15A_MEDTR	Protein CNGC15a OS=Medicago truncatula OX=3880 GN=CNGC15A PE=1 SV=1	119	2.7e-14	198	40.3	52.9
TRINITY_DN3934_c0_g1	sp|P0C2F6|RNHX1_ARATH	Putative ribonuclease H protein At1g65750 OS=Arabidopsis thaliana OX=3702 GN=At1g65750 PE=3 SV=1	132	2e-09	160	30.3	49.2
TRINITY_DN3974_c1_g3	sp|P36428|SYA_ARATH	Alanine--tRNA ligase OS=Arabidopsis thaliana OX=3702 GN=ALATS PE=1 SV=3	90	2.4e-19	239	56.7	71.1
TRINITY_DN3974_c1_g2	sp|P36428|SYA_ARATH	Alanine--tRNA ligase OS=Arabidopsis thaliana OX=3702 GN=ALATS PE=1 SV=3	85	3.1e-27	305	70.6	84.7
TRINITY_DN3974_c0_g1	sp|P36428|SYA_ARATH	Alanine--tRNA ligase OS=Arabidopsis thaliana OX=3702 GN=ALATS PE=1 SV=3	981	0	2844	58.6	72.3
TRINITY_DN3974_c0_g2	sp|P36428|SYA_ARATH	Alanine--tRNA ligase OS=Arabidopsis thaliana OX=3702 GN=ALATS PE=1 SV=3	136	2.2e-46	476	68.4	78.7
TRINITY_DN3919_c0_g1	sp|Q7LHG5|YI31B_YEAST	Transposon Ty3-I Gag-Pol polyprotein OS=Saccharomyces cerevisiae (strain ATCC 204508 / S288c) OX=559292 GN=TY3B-I PE=1 SV=2	343	1.6e-34	381	30	50.1
TRINITY_DN3909_c0_g1	sp|Q9LRR4|R13L1_ARATH	Putative disease resistance RPP13-like protein 1 OS=Arabidopsis thaliana OX=3702 GN=RPPL1 PE=3 SV=1	298	4.3e-31	347	29.9	49.3
TRINITY_DN3926_c0_g1	sp|Q9SJQ6|ROS1_ARATH	DNA glycosylase/AP lyase ROS1 OS=Arabidopsis thaliana OX=3702 GN=ROS1 PE=1 SV=2	1133	1.1e-168	1536	39	53.6
TRINITY_DN3921_c0_g1	sp|O80594|ERG28_ARATH	Ergosterol biosynthetic protein 28 OS=Arabidopsis thaliana OX=3702 GN=At1g10030 PE=2 SV=2	120	1e-52	534	81.7	91.7
TRINITY_DN3945_c0_g1	sp|Q9M209|CER7_ARATH	Exosome complex component RRP45B OS=Arabidopsis thaliana OX=3702 GN=RRP45B PE=2 SV=1	588	2.6e-122	1133	46.1	56
TRINITY_DN3964_c0_g1	sp|Q9SVV2|XTH26_ARATH	Probable xyloglucan endotransglucosylase/hydrolase protein 26 OS=Arabidopsis thaliana OX=3702 GN=XTH26 PE=2 SV=1	203	5.5e-65	638	55.2	71.4
TRINITY_DN3964_c0_g2	sp|Q54ZG7|TM234_DICDI	Transmembrane protein 234 homolog OS=Dictyostelium discoideum OX=44689 GN=DDB_G0277575 PE=3 SV=1	128	1.1e-09	159	33.6	50.8
TRINITY_DN3956_c0_g1	sp|A0A3Q7JC00|MED25_SOLLC	Mediator of RNA polymerase II transcription subunit 25 OS=Solanum lycopersicum OX=4081 GN=MED25 PE=1 SV=1	680	1.5e-199	1802	58.7	70.6
TRINITY_DN3982_c0_g4	sp|Q5PNY6|PUB21_ARATH	U-box domain-containing protein 21 OS=Arabidopsis thaliana OX=3702 GN=PUB21 PE=2 SV=1	444	6.9e-96	904	44.8	65.3
TRINITY_DN3982_c0_g2	sp|P43935|Y077_HAEIN	Uncharacterized protein HI_0077 OS=Haemophilus influenzae (strain ATCC 51907 / DSM 11121 / KW20 / Rd) OX=71421 GN=HI_0077 PE=4 SV=1	217	2.7e-32	356	37.3	53.9
TRINITY_DN72337_c0_g1	sp|Q54WR8|GNA1_DICDI	Glucosamine 6-phosphate N-acetyltransferase 1 OS=Dictyostelium discoideum OX=44689 GN=gna1 PE=3 SV=1	111	1.3e-26	301	55.9	67.6
TRINITY_DN72386_c1_g2	sp|Q01233|HSP70_NEUCR	Heat shock 70 kDa protein OS=Neurospora crassa (strain ATCC 24698 / 74-OR23-1A / CBS 708.71 / DSM 1257 / FGSC 987) OX=367110 GN=hsps-1 PE=2 SV=2	150	1.9e-44	456	62.7	78.7
TRINITY_DN72386_c1_g1	sp|P53421|HSP71_PICAN	Heat shock protein 70 1 OS=Pichia angusta OX=870730 GN=HSA1 PE=1 SV=2	273	2.5e-115	1069	75.8	87.9
TRINITY_DN72386_c0_g1	sp|P41753|HSP70_ACHKL	Heat shock 70 kDa protein OS=Achlya klebsiana OX=4767 GN=HSP70 PE=2 SV=1	70	5.9e-29	319	84.3	90
TRINITY_DN72386_c0_g2	sp|P09446|HSP1_CAEEL	Heat shock protein hsp-1 OS=Caenorhabditis elegans OX=6239 GN=hsp-1 PE=1 SV=2	618	0	2876	90.9	95
TRINITY_DN72375_c0_g1	sp|Q9ZSW9|TCTP_HEVBR	Translationally-controlled tumor protein homolog OS=Hevea brasiliensis OX=3981 GN=TCTP PE=2 SV=1	170	8.3e-22	261	41.2	58.8
TRINITY_DN72373_c0_g1	sp|O60952|LIME_DICDI	LIM domain-containing protein E OS=Dictyostelium discoideum OX=44689 GN=limE PE=1 SV=1	85	6.9e-22	260	55.3	65.9
TRINITY_DN72343_c0_g5	sp|Q5M721|PUS5_ARATH	RNA pseudouridine synthase 5 OS=Arabidopsis thaliana OX=3702 GN=At3g52260 PE=2 SV=2	363	1.1e-133	1229	64.5	79.6
TRINITY_DN72343_c0_g1	sp|Q8S950|KN7A_TOBAC	Kinesin-like protein NACK1 OS=Nicotiana tabacum OX=4097 GN=NACK1 PE=1 SV=1	66	1.4e-21	262	72.7	83.3
TRINITY_DN72381_c0_g2	sp|Q04635|ESC1_SCHPO	Protein esc1 OS=Schizosaccharomyces pombe (strain 972 / ATCC 24843) OX=284812 GN=esc1 PE=2 SV=1	75	3.8e-13	190	50.7	72
TRINITY_DN72403_c0_g1	sp|O17514|MES2_CAEEL	Histone-lysine N-methyltransferase mes-2 OS=Caenorhabditis elegans OX=6239 GN=mes-2 PE=1 SV=2	128	1.8e-14	198	36.7	53.1
TRINITY_DN72354_c0_g1	sp|Q90YU6|RL22_ICTPU	60S ribosomal protein L22 OS=Ictalurus punctatus OX=7998 GN=rpl22 PE=2 SV=3	117	2.8e-40	420	67.5	82.1
TRINITY_DN72357_c0_g2	sp|Q5A1E3|CBF1_CANAL	Transcriptional regulator CBF1 OS=Candida albicans (strain SC5314 / ATCC MYA-2876) OX=237561 GN=CBF1 PE=1 SV=2	93	1.6e-28	317	68.8	81.7
TRINITY_DN72351_c0_g2	sp|O77302|RS10_LUMRU	40S ribosomal protein S10 OS=Lumbricus rubellus OX=35632 GN=RPS10 PE=2 SV=1	153	5.4e-32	349	57.5	68.6
TRINITY_DN72317_c0_g1	sp|Q61699|HS105_MOUSE	Heat shock protein 105 kDa OS=Mus musculus OX=10090 GN=Hsph1 PE=1 SV=2	78	1.9e-15	203	50	69.2
TRINITY_DN72317_c0_g2	sp|Q6TMK3|HSP88_DICDI	Heat shock protein 88 OS=Dictyostelium discoideum OX=44689 GN=hspH PE=1 SV=1	73	4.2e-21	252	63	79.5
TRINITY_DN72317_c0_g3	sp|Q9S7C0|HSP7O_ARATH	Heat shock 70 kDa protein 14 OS=Arabidopsis thaliana OX=3702 GN=HSP70-14 PE=1 SV=1	80	9.4e-18	223	53.7	72.5
TRINITY_DN72380_c0_g1	sp|E4ZVX1|VPS10_LEPMJ	Vacuolar protein sorting/targeting protein 10 OS=Leptosphaeria maculans (strain JN3 / isolate v23.1.3 / race Av1-4-5-6-7-8) OX=985895 GN=VPS10 PE=3 SV=2	73	2.1e-08	142	41.1	60.3
TRINITY_DN72380_c0_g2	sp|E4ZVX1|VPS10_LEPMJ	Vacuolar protein sorting/targeting protein 10 OS=Leptosphaeria maculans (strain JN3 / isolate v23.1.3 / race Av1-4-5-6-7-8) OX=985895 GN=VPS10 PE=3 SV=2	163	6.8e-55	546	59.5	80.4
TRINITY_DN72340_c0_g1	sp|O94447|SLM1_SCHPO	Cytoskeletal signaling protein slm1 OS=Schizosaccharomyces pombe (strain 972 / ATCC 24843) OX=284812 GN=slm1 PE=1 SV=1	113	9.9e-10	155	31.9	54.9
TRINITY_DN72336_c0_g1	sp|B8EBN7|HCP_SHEB2	Hydroxylamine reductase OS=Shewanella baltica (strain OS223) OX=407976 GN=hcp PE=3 SV=1	112	2.1e-36	385	63.4	80.4
TRINITY_DN72336_c0_g2	sp|A0Q355|HCP_CLONN	Hydroxylamine reductase OS=Clostridium novyi (strain NT) OX=386415 GN=hcp PE=3 SV=1	75	6.3e-19	233	58.7	78.7
TRINITY_DN72378_c0_g1	sp|Q54B68|IDHB_DICDI	Isocitrate dehydrogenase [NAD] regulatory subunit B, mitochondrial OS=Dictyostelium discoideum OX=44689 GN=idhB PE=3 SV=1	113	1.9e-32	351	58.4	78.8
TRINITY_DN72392_c0_g1	sp|P48510|DSK2_YEAST	Ubiquitin domain-containing protein DSK2 OS=Saccharomyces cerevisiae (strain ATCC 204508 / S288c) OX=559292 GN=DSK2 PE=1 SV=2	43	6.9e-14	195	86	93
TRINITY_DN72338_c0_g1	sp|Q6YY75|NEK6_ORYSJ	Serine/threonine-protein kinase Nek6 OS=Oryza sativa subsp. japonica OX=39947 GN=NEK6 PE=1 SV=2	380	4.7e-22	266	29.7	44.2
TRINITY_DN72338_c0_g2	sp|Q9LT35|NEK6_ARATH	Serine/threonine-protein kinase Nek6 OS=Arabidopsis thaliana OX=3702 GN=NEK6 PE=3 SV=1	88	5.7e-38	398	79.5	94.3
TRINITY_DN72329_c0_g1	sp|Q9V8P9|TOPRS_DROME	E3 ubiquitin-protein ligase Topors OS=Drosophila melanogaster OX=7227 GN=Topors PE=1 SV=1	289	3.6e-09	155	24.2	39.1
TRINITY_DN72330_c0_g1	sp|Q32L40|TCPA_BOVIN	T-complex protein 1 subunit alpha OS=Bos taurus OX=9913 GN=TCP1 PE=1 SV=1	94	1.8e-28	316	64.9	86.2
TRINITY_DN72383_c0_g1	sp|Q5BLD8|MT21A_DANRE	Protein N-lysine methyltransferase METTL21A OS=Danio rerio OX=7955 GN=mettl21a PE=2 SV=1	59	6.4e-07	131	42.4	59.3
TRINITY_DN72326_c1_g2	sp|P13395|SPTCA_DROME	Spectrin alpha chain OS=Drosophila melanogaster OX=7227 GN=alpha-Spec PE=1 SV=2	277	2.4e-82	785	54.9	74
TRINITY_DN72326_c1_g1	sp|P13395|SPTCA_DROME	Spectrin alpha chain OS=Drosophila melanogaster OX=7227 GN=alpha-Spec PE=1 SV=2	240	9.1e-69	667	54.2	73.3
TRINITY_DN72326_c0_g1	sp|P13395|SPTCA_DROME	Spectrin alpha chain OS=Drosophila melanogaster OX=7227 GN=alpha-Spec PE=1 SV=2	350	1.5e-140	1289	70	84.6
TRINITY_DN72395_c0_g1	sp|Q5A1E3|CBF1_CANAL	Transcriptional regulator CBF1 OS=Candida albicans (strain SC5314 / ATCC MYA-2876) OX=237561 GN=CBF1 PE=1 SV=2	86	5.7e-28	314	70.9	86
TRINITY_DN72374_c0_g5	sp|Q8BGD4|SO4C1_MOUSE	Solute carrier organic anion transporter family member 4C1 OS=Mus musculus OX=10090 GN=Slco4c1 PE=1 SV=1	43	6.5e-06	123	51.2	67.4
TRINITY_DN72374_c0_g2	sp|Q96BD0|SO4A1_HUMAN	Solute carrier organic anion transporter family member 4A1 OS=Homo sapiens OX=9606 GN=SLCO4A1 PE=1 SV=2	330	3.8e-40	422	32.1	50
TRINITY_DN72341_c0_g4	sp|Q9UB00|GLCM4_CAEEL	Putative glucosylceramidase 4 OS=Caenorhabditis elegans OX=6239 GN=gba-4 PE=3 SV=2	110	2e-16	213	38.2	56.4
TRINITY_DN72341_c0_g2	sp|Q9UB00|GLCM4_CAEEL	Putative glucosylceramidase 4 OS=Caenorhabditis elegans OX=6239 GN=gba-4 PE=3 SV=2	99	4.4e-12	175	37.4	58.6
TRINITY_DN72341_c0_g3	sp|G5ECR8|GLCM3_CAEEL	Putative glucosylceramidase 3 OS=Caenorhabditis elegans OX=6239 GN=gba-3 PE=3 SV=1	110	2.8e-25	289	48.2	68.2
TRINITY_DN72348_c1_g1	sp|Q54F07|METK_DICDI	S-adenosylmethionine synthase OS=Dictyostelium discoideum OX=44689 GN=metK PE=1 SV=1	305	1.1e-127	1176	71.8	84.9
TRINITY_DN72348_c0_g2	sp|Q91X83|METK1_MOUSE	S-adenosylmethionine synthase isoform type-1 OS=Mus musculus OX=10090 GN=Mat1a PE=1 SV=1	366	1.2e-147	1349	67.2	82.8
TRINITY_DN72404_c0_g1	sp|Q6C0Y0|COFI_YARLI	Cofilin OS=Yarrowia lipolytica (strain CLIB 122 / E 150) OX=284591 GN=COF1 PE=3 SV=1	138	2e-29	326	43.5	68.1
TRINITY_DN72344_c0_g1	sp|P34328|HSP10_CAEEL	Heat shock protein Hsp-12.2 OS=Caenorhabditis elegans OX=6239 GN=hsp-12.2 PE=3 SV=1	95	1.8e-31	343	65.3	77.9
TRINITY_DN72319_c0_g1	sp|O48780|KCS11_ARATH	3-ketoacyl-CoA synthase 11 OS=Arabidopsis thaliana OX=3702 GN=KCS11 PE=1 SV=1	509	4.2e-247	2210	81.1	91.7
TRINITY_DN72331_c0_g1	sp|P56821|EIF3B_TOBAC	Eukaryotic translation initiation factor 3 subunit B OS=Nicotiana tabacum OX=4097 GN=TIF3B1 PE=2 SV=1	103	2.4e-15	204	40.8	63.1
TRINITY_DN72401_c0_g2	sp|Q19020|DYHC_CAEEL	Dynein heavy chain, cytoplasmic OS=Caenorhabditis elegans OX=6239 GN=dhc-1 PE=1 SV=1	371	2.2e-162	1476	70.6	83.8
TRINITY_DN72323_c0_g2	sp|O74746|SPF31_SCHPO	J domain-containing protein spf31 OS=Schizosaccharomyces pombe (strain 972 / ATCC 24843) OX=284812 GN=spf31 PE=4 SV=1	102	7.6e-19	234	51	66.7
TRINITY_DN72361_c0_g1	sp|P21565|SRP54_SCHPO	Signal recognition particle 54 kDa protein homolog OS=Schizosaccharomyces pombe (strain 972 / ATCC 24843) OX=284812 GN=srp54 PE=1 SV=1	504	4.9e-147	1345	54.8	74
TRINITY_DN88770_c0_g2	sp|Q9LIG6|NIFU4_ARATH	NifU-like protein 4, mitochondrial OS=Arabidopsis thaliana OX=3702 GN=NIFU4 PE=2 SV=1	71	2.6e-19	238	64.8	78.9
TRINITY_DN88769_c0_g5	sp|P49332|GSTXC_TOBAC	Probable glutathione S-transferase parC OS=Nicotiana tabacum OX=4097 GN=PARC PE=2 SV=1	148	2.3e-15	205	33.8	56.1
TRINITY_DN88769_c0_g2	sp|P10978|POLX_TOBAC	Retrovirus-related Pol polyprotein from transposon TNT 1-94 OS=Nicotiana tabacum OX=4097 PE=2 SV=1	259	1.2e-23	282	30.1	54.1
TRINITY_DN88746_c0_g1	sp|P91891|MO25_DROME	Protein Mo25 OS=Drosophila melanogaster OX=7227 GN=Mo25 PE=2 SV=2	160	1.6e-36	392	51.9	70.6
TRINITY_DN88781_c0_g3	sp|Q7TMR0|PCP_MOUSE	Lysosomal Pro-X carboxypeptidase OS=Mus musculus OX=10090 GN=Prcp PE=1 SV=2	109	1.9e-29	325	56	73.4
TRINITY_DN88726_c0_g1	sp|Q9M2V9|MAEA_ARATH	Protein MAEA homolog OS=Arabidopsis thaliana OX=3702 GN=MAEA PE=1 SV=1	74	1.5e-14	196	52.7	73
TRINITY_DN88803_c0_g1	sp|Q65XS5|BC10_ORYSJ	Glycosyltransferase BC10 OS=Oryza sativa subsp. japonica OX=39947 GN=BC10 PE=1 SV=1	318	1.2e-100	945	54.1	72
TRINITY_DN88803_c0_g2	sp|Q84W04|CNIH4_ARATH	Protein cornichon homolog 4 OS=Arabidopsis thaliana OX=3702 GN=At1g12390 PE=1 SV=1	71	2e-22	272	69	78.9
TRINITY_DN88744_c0_g1	sp|Q9VWG3|RS10B_DROME	40S ribosomal protein S10b OS=Drosophila melanogaster OX=7227 GN=RpS10b PE=1 SV=2	153	4.8e-29	324	51.6	64.7
TRINITY_DN88773_c0_g1	sp|Q55C58|VPS16_DICDI	Vacuolar protein sorting-associated protein 16 homolog OS=Dictyostelium discoideum OX=44689 GN=vps16 PE=3 SV=2	81	7.9e-18	224	51.9	69.1
TRINITY_DN88811_c0_g1	sp|P04146|COPIA_DROME	Copia protein OS=Drosophila melanogaster OX=7227 GN=GIP PE=1 SV=3	83	1.1e-08	145	38.6	65.1
TRINITY_DN88811_c0_g2	sp|P04146|COPIA_DROME	Copia protein OS=Drosophila melanogaster OX=7227 GN=GIP PE=1 SV=3	448	9.8e-21	255	25.2	38.8
TRINITY_DN88813_c0_g1	sp|Q10010|YSV4_CAEEL	Uncharacterized protein T19C3.4 OS=Caenorhabditis elegans OX=6239 GN=T19C3.4 PE=3 SV=1	182	1.1e-51	520	58.8	74.2
TRINITY_DN88812_c0_g4	sp|P62302|RS13_SOYBN	40S ribosomal protein S13 OS=Glycine max OX=3847 GN=RPS13 PE=2 SV=1	69	1.5e-28	316	85.5	94.2
TRINITY_DN88812_c1_g1	sp|P62302|RS13_SOYBN	40S ribosomal protein S13 OS=Glycine max OX=3847 GN=RPS13 PE=2 SV=1	98	1.1e-36	387	73.5	86.7
TRINITY_DN88812_c0_g1	sp|P62302|RS13_SOYBN	40S ribosomal protein S13 OS=Glycine max OX=3847 GN=RPS13 PE=2 SV=1	151	1.9e-61	603	77.5	86.8
TRINITY_DN88812_c0_g2	sp|P49393|RS13_XENLA	40S ribosomal protein S13 OS=Xenopus laevis OX=8355 GN=rps13 PE=3 SV=2	125	1.7e-51	516	78.4	91.2
TRINITY_DN88802_c0_g1	sp|O04192|MYB25_ARATH	Transcription factor MYB25 OS=Arabidopsis thaliana OX=3702 GN=MYB25 PE=2 SV=1	322	7.9e-59	584	41.3	55.9
TRINITY_DN88716_c0_g1	sp|Q5VQ78|COB21_ORYSJ	Coatomer subunit beta'-1 OS=Oryza sativa subsp. japonica OX=39947 GN=Os06g0143900 PE=2 SV=1	69	2.8e-15	201	58	75.4
TRINITY_DN88745_c0_g1	sp|O94289|LUB1_SCHPO	Ubiquitin homeostasis protein lub1 OS=Schizosaccharomyces pombe (strain 972 / ATCC 24843) OX=284812 GN=lub1 PE=1 SV=2	58	2.3e-06	124	44.8	58.6
TRINITY_DN88728_c0_g1	sp|A7UX13|EGT2_NEUCR	Hercynylcysteine sulfoxide lyase OS=Neurospora crassa (strain ATCC 24698 / 74-OR23-1A / CBS 708.71 / DSM 1257 / FGSC 987) OX=367110 GN=egt-2 PE=1 SV=1	439	7.2e-76	732	37.1	51.7
TRINITY_DN88721_c0_g1	sp|Q7S634|EFM7_NEUCR	Protein N-terminal and lysine N-methyltransferase efm7 OS=Neurospora crassa (strain ATCC 24698 / 74-OR23-1A / CBS 708.71 / DSM 1257 / FGSC 987) OX=367110 GN=nnt-1 PE=3 SV=1	166	9.3e-46	467	57.2	68.7
TRINITY_DN46027_c0_g1	sp|Q68FD5|CLH1_MOUSE	Clathrin heavy chain 1 OS=Mus musculus OX=10090 GN=Cltc PE=1 SV=3	1684	0	5378	60.3	78.4
TRINITY_DN46076_c0_g1	sp|Q0TY47|RRG9_PHANO	Required for respiratory growth protein 9, mitochondrial OS=Phaeosphaeria nodorum (strain SN15 / ATCC MYA-4574 / FGSC 10173) OX=321614 GN=RRG9 PE=3 SV=1	184	1.9e-47	482	57.1	66.3
TRINITY_DN46076_c0_g2	sp|Q0TY47|RRG9_PHANO	Required for respiratory growth protein 9, mitochondrial OS=Phaeosphaeria nodorum (strain SN15 / ATCC MYA-4574 / FGSC 10173) OX=321614 GN=RRG9 PE=3 SV=1	69	4.8e-08	141	49.3	62.3
TRINITY_DN46071_c0_g1	sp|Q5QIT3|2AB2B_ARATH	Serine/threonine protein phosphatase 2A regulatory subunit B'beta OS=Arabidopsis thaliana OX=3702 GN=B'BETA PE=1 SV=1	454	9e-202	1819	76	85.9
TRINITY_DN46071_c0_g2	sp|Q21313|EPI1_CAEEL	Laminin-like protein epi-1 OS=Caenorhabditis elegans OX=6239 GN=epi-1 PE=1 SV=1	391	8e-83	790	39.9	62.9
TRINITY_DN46068_c1_g1	sp|P0CG85|UBI1P_NICSY	Polyubiquitin OS=Nicotiana sylvestris OX=4096 GN=UBI11 PE=2 SV=1	113	1.8e-55	550	99.1	100
TRINITY_DN46068_c2_g1	sp|P22589|UBIQP_PHYIN	Polyubiquitin OS=Phytophthora infestans OX=4787 PE=1 SV=2	69	1.5e-30	333	94.2	98.6
TRINITY_DN46068_c0_g1	sp|P0CG53|UBB_BOVIN	Polyubiquitin-B OS=Bos taurus OX=9913 GN=UBB PE=1 SV=1	205	4.6e-99	928	92.2	97.6
TRINITY_DN46063_c0_g4	sp|P55737|HS902_ARATH	Heat shock protein 90-2 OS=Arabidopsis thaliana OX=3702 GN=HSP90-2 PE=1 SV=1	149	2e-53	533	66.4	84.6
TRINITY_DN46063_c0_g1	sp|P36182|HSP82_TOBAC	Heat shock protein 82 (Fragment) OS=Nicotiana tabacum OX=4097 GN=HSP82 PE=2 SV=1	69	5.1e-25	285	79.7	89.9
TRINITY_DN46063_c0_g2	sp|Q69QQ6|HSP82_ORYSJ	Heat shock protein 81-2 OS=Oryza sativa subsp. japonica OX=39947 GN=HSP81-2 PE=2 SV=1	226	4.9e-102	954	77.9	90.3
TRINITY_DN46063_c0_g3	sp|Q69QQ6|HSP82_ORYSJ	Heat shock protein 81-2 OS=Oryza sativa subsp. japonica OX=39947 GN=HSP81-2 PE=2 SV=1	370	3.3e-139	1276	77.8	88.9
TRINITY_DN46039_c0_g3	sp|B5DEQ3|XPP3_RAT	Xaa-Pro aminopeptidase 3 OS=Rattus norvegicus OX=10116 GN=Xpnpep3 PE=1 SV=1	321	1.2e-50	512	34.9	53.9
TRINITY_DN46008_c0_g2	sp|Q4I5I4|SPT5_GIBZE	Transcription elongation factor SPT5 OS=Gibberella zeae (strain PH-1 / ATCC MYA-4620 / FGSC 9075 / NRRL 31084) OX=229533 GN=SPT5 PE=3 SV=1	98	4.2e-42	434	83.7	93.9
TRINITY_DN46019_c0_g1	sp|Q9UUI7|TPSY_SCHPO	Putative alpha,alpha-trehalose-phosphate synthase [UDP-forming] 100 kDa subunit OS=Schizosaccharomyces pombe (strain 972 / ATCC 24843) OX=284812 GN=SPAC22F8.05 PE=1 SV=1	332	8.9e-38	402	32.2	53.6
TRINITY_DN46075_c0_g1	sp|Q5RKH7|S35F6_RAT	Solute carrier family 35 member F6 OS=Rattus norvegicus OX=10116 GN=Slc35f6 PE=2 SV=1	146	3.7e-21	255	41.1	62.3
TRINITY_DN46016_c0_g1	sp|P28349|NIT4_NEUCR	Nitrogen assimilation transcription factor nit-4 OS=Neurospora crassa (strain ATCC 24698 / 74-OR23-1A / CBS 708.71 / DSM 1257 / FGSC 987) OX=367110 GN=nit-4 PE=4 SV=2	88	6.1e-31	337	72.7	87.5
TRINITY_DN46013_c0_g1	sp|P28034|CAMT_PETCR	Caffeoyl-CoA O-methyltransferase OS=Petroselinum crispum OX=4043 PE=1 SV=1	30	8e-09	148	90	93.3
TRINITY_DN46025_c0_g1	sp|Q04336|YM54_YEAST	Uncharacterized protein YMR196W OS=Saccharomyces cerevisiae (strain ATCC 204508 / S288c) OX=559292 GN=YMR196W PE=1 SV=1	996	0	2743	53.5	68.8
TRINITY_DN46084_c0_g1	sp|Q3YSN4|RL33_EHRCJ	50S ribosomal protein L33 OS=Ehrlichia canis (strain Jake) OX=269484 GN=rpmG PE=3 SV=2	54	1.6e-11	174	63	79.6
TRINITY_DN46030_c0_g1	sp|Q9FNY0|E2FA_ARATH	Transcription factor E2FA OS=Arabidopsis thaliana OX=3702 GN=E2FA PE=1 SV=1	60	1.4e-13	188	63.3	75
TRINITY_DN46030_c0_g2	sp|Q9FV70|E2FC_ARATH	Transcription factor E2FC OS=Arabidopsis thaliana OX=3702 GN=E2FC PE=1 SV=1	123	1.5e-24	283	50.4	68.3
TRINITY_DN46102_c0_g1	sp|Q9SK22|RS161_ARATH	40S ribosomal protein S16-1 OS=Arabidopsis thaliana OX=3702 GN=RPS16A PE=2 SV=1	68	1.7e-17	220	64.7	82.4
TRINITY_DN46058_c0_g1	sp|Q7ZV82|RL27_DANRE	60S ribosomal protein L27 OS=Danio rerio OX=7955 GN=rpl27 PE=2 SV=3	112	2.5e-32	350	64.3	75.9
TRINITY_DN46058_c0_g2	sp|O14388|RL27A_SCHPO	60S ribosomal protein L27-A OS=Schizosaccharomyces pombe (strain 972 / ATCC 24843) OX=284812 GN=rpl2701 PE=2 SV=2	117	2.7e-34	367	62.4	78.6
TRINITY_DN46032_c0_g1	sp|P31237|ACCO_ACTDE	1-aminocyclopropane-1-carboxylate oxidase OS=Actinidia deliciosa OX=3627 GN=ACO PE=2 SV=1	58	4.9e-19	235	72.4	82.8
TRINITY_DN46043_c0_g3	sp|Q9ASS2|FREE1_ARATH	Protein FREE1 OS=Arabidopsis thaliana OX=3702 GN=FREE1 PE=1 SV=1	302	2.3e-122	1134	72.8	83.1
TRINITY_DN46006_c1_g2	sp|Q96S90|LYSM1_HUMAN	LysM and putative peptidoglycan-binding domain-containing protein 1 OS=Homo sapiens OX=9606 GN=LYSMD1 PE=1 SV=1	47	2.6e-06	132	51.1	74.5
TRINITY_DN46006_c1_g1	sp|P35049|TRYP_FUSOX	Trypsin OS=Fusarium oxysporum OX=5507 PE=1 SV=1	246	1.2e-70	684	58.9	74.4
TRINITY_DN46006_c0_g1	sp|A5DB98|IF4A_PICGU	ATP-dependent RNA helicase eIF4A OS=Meyerozyma guilliermondii (strain ATCC 6260 / CBS 566 / DSM 6381 / JCM 1539 / NBRC 10279 / NRRL Y-324) OX=294746 GN=TIF1 PE=3 SV=1	130	9.3e-06	128	28.5	48.5
TRINITY_DN46009_c0_g1	sp|O60733|PLPL9_HUMAN	85/88 kDa calcium-independent phospholipase A2 OS=Homo sapiens OX=9606 GN=PLA2G6 PE=1 SV=2	53	5.3e-06	123	47.2	60.4
TRINITY_DN46009_c0_g2	sp|A0A3L7I2I8|PLPL9_CRIGR	85/88 kDa calcium-independent phospholipase A2 OS=Cricetulus griseus OX=10029 GN=PLA2G6 PE=1 SV=1	197	5.8e-23	271	34	51.8
TRINITY_DN46009_c0_g3	sp|P97819|PLPL9_MOUSE	85/88 kDa calcium-independent phospholipase A2 OS=Mus musculus OX=10090 GN=Pla2g6 PE=1 SV=3	109	1.3e-15	208	46.8	60.6
TRINITY_DN46078_c0_g4	sp|Q40078|VATB1_HORVU	V-type proton ATPase subunit B 1 OS=Hordeum vulgare OX=4513 PE=2 SV=1	75	3.2e-28	313	81.3	88
TRINITY_DN46078_c0_g1	sp|Q40078|VATB1_HORVU	V-type proton ATPase subunit B 1 OS=Hordeum vulgare OX=4513 PE=2 SV=1	98	7.5e-46	466	87.8	93.9
TRINITY_DN46078_c0_g2	sp|P31407|VATB1_BOVIN	V-type proton ATPase subunit B, kidney isoform OS=Bos taurus OX=9913 GN=ATP6V1B1 PE=1 SV=1	189	1.6e-92	871	86.2	93.7
TRINITY_DN46078_c0_g3	sp|P16140|VATB_YEAST	V-type proton ATPase subunit B OS=Saccharomyces cerevisiae (strain ATCC 204508 / S288c) OX=559292 GN=VMA2 PE=1 SV=2	96	1.1e-49	499	96.9	99
TRINITY_DN46049_c0_g2	sp|Q8EJW4|PRPF_SHEON	2-methyl-aconitate isomerase OS=Shewanella oneidensis (strain MR-1) OX=211586 GN=prpF PE=1 SV=1	66	3.5e-07	132	53	65.2
TRINITY_DN46046_c0_g1	sp|Q21926|SYIC_CAEEL	Isoleucine--tRNA ligase, cytoplasmic OS=Caenorhabditis elegans OX=6239 GN=iars-1 PE=3 SV=1	459	3.9e-133	1225	55.6	72.1
TRINITY_DN46067_c0_g1	sp|P49180|RL35A_CAEEL	60S ribosomal protein L35a OS=Caenorhabditis elegans OX=6239 GN=rpl-33 PE=1 SV=3	125	3.4e-36	384	58.4	74.4
TRINITY_DN46093_c0_g1	sp|O60999|CUL1_DICDI	Cullin-1 OS=Dictyostelium discoideum OX=44689 GN=culA PE=1 SV=1	70	1.6e-13	186	60	72.9
TRINITY_DN46093_c0_g2	sp|O60999|CUL1_DICDI	Cullin-1 OS=Dictyostelium discoideum OX=44689 GN=culA PE=1 SV=1	207	8.6e-92	865	80.7	89.4
TRINITY_DN46002_c0_g2	sp|O74919|RNC1_SCHPO	RNA-binding protein rnc1 OS=Schizosaccharomyces pombe (strain 972 / ATCC 24843) OX=284812 GN=rnc1 PE=1 SV=1	75	4.2e-15	205	58.7	70.7
TRINITY_DN46002_c0_g3	sp|P38151|PBP2_YEAST	PAB1-binding protein 2 OS=Saccharomyces cerevisiae (strain ATCC 204508 / S288c) OX=559292 GN=PBP2 PE=1 SV=1	143	6.6e-22	263	41.3	62.9
TRINITY_DN46035_c2_g2	sp|Q1JP61|KDM8_BOVIN	Bifunctional peptidase and arginyl-hydroxylase JMJD5 OS=Bos taurus OX=9913 GN=KDM8 PE=2 SV=1	83	2.5e-15	204	47	61.4
TRINITY_DN46035_c0_g1	sp|Q00577|PURA_HUMAN	Transcriptional activator protein Pur-alpha OS=Homo sapiens OX=9606 GN=PURA PE=1 SV=2	228	4.1e-34	369	36.8	58.8
TRINITY_DN46072_c0_g1	sp|P0DN32|CUPR1_ARTBC	Probable GPI-anchored cupredoxin ARB_05732-1 OS=Arthroderma benhamiae (strain ATCC MYA-4681 / CBS 112371) OX=663331 GN=ARB_05732-1 PE=1 SV=1	152	3.9e-18	231	38.2	52
TRINITY_DN46080_c0_g1	sp|Q9GMB0|RPN1_PIG	Dolichyl-diphosphooligosaccharide--protein glycosyltransferase subunit 1 OS=Sus scrofa OX=9823 GN=RPN1 PE=1 SV=1	81	8.7e-24	275	58	76.5
TRINITY_DN46077_c0_g1	sp|Q9SS17|RS241_ARATH	40S ribosomal protein S24-1 OS=Arabidopsis thaliana OX=3702 GN=RPS24A PE=2 SV=1	73	1.9e-25	289	71.2	84.9
TRINITY_DN46010_c0_g1	sp|Q96G03|PGM2_HUMAN	Phosphoglucomutase-2 OS=Homo sapiens OX=9606 GN=PGM2 PE=1 SV=4	85	7.1e-19	233	51.8	63.5
TRINITY_DN46066_c0_g1	sp|F8WKW1|UGT2_GARJA	7-deoxyloganetin glucosyltransferase OS=Gardenia jasminoides OX=114476 GN=UGT85A24 PE=1 SV=1	87	4.8e-26	295	60.9	74.7
TRINITY_DN46089_c0_g1	sp|O14337|RM07_SCHPO	Probable 54S ribosomal protein L7, mitochondrial OS=Schizosaccharomyces pombe (strain 972 / ATCC 24843) OX=284812 GN=mrpl7 PE=3 SV=1	279	1e-32	357	34.8	52
TRINITY_DN46055_c0_g4	sp|Q9UTI9|YKZ2_SCHPO	UPF0591 membrane protein C15E1.02c OS=Schizosaccharomyces pombe (strain 972 / ATCC 24843) OX=284812 GN=SPAC15E1.02c PE=3 SV=1	146	8.5e-21	253	39	59.6
TRINITY_DN46055_c0_g1	sp|Q9UTI9|YKZ2_SCHPO	UPF0591 membrane protein C15E1.02c OS=Schizosaccharomyces pombe (strain 972 / ATCC 24843) OX=284812 GN=SPAC15E1.02c PE=3 SV=1	146	2.3e-20	249	37.7	59.6
TRINITY_DN46055_c0_g2	sp|Q9UTI9|YKZ2_SCHPO	UPF0591 membrane protein C15E1.02c OS=Schizosaccharomyces pombe (strain 972 / ATCC 24843) OX=284812 GN=SPAC15E1.02c PE=3 SV=1	146	5.2e-21	255	37.7	59.6
TRINITY_DN46055_c0_g3	sp|Q9UTI9|YKZ2_SCHPO	UPF0591 membrane protein C15E1.02c OS=Schizosaccharomyces pombe (strain 972 / ATCC 24843) OX=284812 GN=SPAC15E1.02c PE=3 SV=1	146	2.6e-20	249	37.7	59.6
TRINITY_DN46028_c0_g3	sp|Q9CZX5|PINX1_MOUSE	PIN2/TERF1-interacting telomerase inhibitor 1 OS=Mus musculus OX=10090 GN=Pinx1 PE=1 SV=2	92	1.8e-15	204	45.7	65.2
TRINITY_DN46097_c0_g1	sp|Q1RKN1|THIO_RICBR	Thioredoxin OS=Rickettsia bellii (strain RML369-C) OX=336407 GN=trxA PE=3 SV=2	85	3.1e-09	151	36.5	60
TRINITY_DN46083_c0_g1	sp|P10978|POLX_TOBAC	Retrovirus-related Pol polyprotein from transposon TNT 1-94 OS=Nicotiana tabacum OX=4097 PE=2 SV=1	82	8.2e-15	198	51.2	68.3
TRINITY_DN46034_c0_g2	sp|P10978|POLX_TOBAC	Retrovirus-related Pol polyprotein from transposon TNT 1-94 OS=Nicotiana tabacum OX=4097 PE=2 SV=1	174	1.3e-29	328	42.5	62.1
TRINITY_DN46064_c0_g1	sp|P35700|PRDX1_MOUSE	Peroxiredoxin-1 OS=Mus musculus OX=10090 GN=Prdx1 PE=1 SV=1	84	1.4e-45	463	100	100
TRINITY_DN46064_c0_g2	sp|Q06830|PRDX1_HUMAN	Peroxiredoxin-1 OS=Homo sapiens OX=9606 GN=PRDX1 PE=1 SV=1	199	6.4e-116	1074	100	100
TRINITY_DN46042_c1_g1	sp|Q9NW13|RBM28_HUMAN	RNA-binding protein 28 OS=Homo sapiens OX=9606 GN=RBM28 PE=1 SV=3	59	1.7e-10	161	50.8	71.2
TRINITY_DN46088_c0_g1	sp|Q8WUM4|PDC6I_HUMAN	Programmed cell death 6-interacting protein OS=Homo sapiens OX=9606 GN=PDCD6IP PE=1 SV=1	154	5.8e-08	141	29.2	48.1
TRINITY_DN46088_c0_g2	sp|P34552|ALXA_CAEEL	Apoptosis-linked gene 2-interacting protein X 1 OS=Caenorhabditis elegans OX=6239 GN=alx-1 PE=2 SV=3	144	5.7e-08	142	25.7	52.1
TRINITY_DN21755_c0_g1	sp|Q3T003|RL18A_BOVIN	60S ribosomal protein L18a OS=Bos taurus OX=9913 GN=RPL18A PE=2 SV=1	109	1.3e-38	404	67	81.7
TRINITY_DN21771_c0_g1	sp|Q09724|RM11_SCHPO	54S ribosomal protein L11, mitochondrial OS=Schizosaccharomyces pombe (strain 972 / ATCC 24843) OX=284812 GN=mrp11 PE=3 SV=1	211	7.5e-09	151	29.4	46.9
TRINITY_DN21737_c0_g1	sp|Q8GWR3|QKIL5_ARATH	KH domain-containing protein At1g09660/At1g09670 OS=Arabidopsis thaliana OX=3702 GN=At1g09660/At1g09670 PE=2 SV=1	463	1.4e-64	635	36.5	44.5
TRINITY_DN21737_c0_g2	sp|Q9C823|Y1523_ARATH	C-type lectin receptor-like tyrosine-protein kinase At1g52310 OS=Arabidopsis thaliana OX=3702 GN=At1g52310 PE=2 SV=1	515	6.7e-181	1638	61.9	76.1
TRINITY_DN21796_c0_g1	sp|Q27740|SODF_PLAFX	Superoxide dismutase [Fe] OS=Plasmodium falciparum (isolate HB3) OX=137071 GN=SODB PE=1 SV=1	200	1.2e-52	528	50	66
TRINITY_DN21733_c0_g1	sp|A4R962|CLU_MAGO7	Clustered mitochondria protein homolog OS=Magnaporthe oryzae (strain 70-15 / ATCC MYA-4617 / FGSC 8958) OX=242507 GN=CLU1 PE=3 SV=1	77	1.9e-15	203	50.6	75.3
TRINITY_DN21732_c0_g1	sp|A2YNY4|ORC6_ORYSI	Origin of replication complex subunit 6 OS=Oryza sativa subsp. indica OX=39946 GN=OsI_26966 PE=3 SV=1	150	2.3e-20	253	42.7	54
TRINITY_DN21794_c0_g1	sp|Q8C206|GP157_MOUSE	G-protein coupled receptor 157 OS=Mus musculus OX=10090 GN=Gpr157 PE=1 SV=1	291	3.8e-39	414	35.4	56.7
TRINITY_DN21731_c0_g1	sp|Q9FT51|AB27G_ARATH	ABC transporter G family member 27 OS=Arabidopsis thaliana OX=3702 GN=ABCG27 PE=2 SV=1	92	5.9e-13	182	40.2	62
TRINITY_DN21744_c0_g1	sp|Q9U3D4|SMS1_CAEEL	Phosphatidylcholine:ceramide cholinephosphotransferase 1 OS=Caenorhabditis elegans OX=6239 GN=sms-1 PE=1 SV=2	203	2.9e-40	421	44.8	62.1
TRINITY_DN21740_c0_g1	sp|Q93ZC9|GLAK1_ARATH	Glucuronokinase 1 OS=Arabidopsis thaliana OX=3702 GN=GLCAK1 PE=1 SV=1	361	3e-158	1441	72.6	87.5
TRINITY_DN21725_c0_g1	sp|P98021|COX2_SIMVI	Cytochrome c oxidase subunit 2 OS=Simulium vittatum OX=7192 GN=COII PE=3 SV=1	182	1e-72	700	72.5	88.5
TRINITY_DN21764_c0_g1	sp|A1A4J6|ATP9B_BOVIN	Probable phospholipid-transporting ATPase IIB OS=Bos taurus OX=9913 GN=ATP9B PE=2 SV=1	569	4e-172	1562	56.4	71.4
TRINITY_DN21764_c0_g2	sp|F1Q4S1|ATP9B_DANRE	Probable phospholipid-transporting ATPase IIB OS=Danio rerio OX=7955 GN=atp9b PE=3 SV=1	470	4.1e-176	1596	66.8	80.9
TRINITY_DN21730_c0_g1	sp|A8NWR2|ERB1_COPC7	Ribosome biogenesis protein ERB1 OS=Coprinopsis cinerea (strain Okayama-7 / 130 / ATCC MYA-4618 / FGSC 9003) OX=240176 GN=ERB1 PE=3 SV=2	658	9.9e-270	2407	67.5	80.7
TRINITY_DN21795_c0_g1	sp|O74959|YJCD_SCHPO	Uncharacterized oxidoreductase C736.13 OS=Schizosaccharomyces pombe (strain 972 / ATCC 24843) OX=284812 GN=SPCC736.13 PE=3 SV=1	302	2.8e-43	449	37.7	57.3
TRINITY_DN21726_c0_g1	sp|Q8JGS9|RS18_DANRE	40S ribosomal protein S18 OS=Danio rerio OX=7955 GN=rps18 PE=2 SV=1	153	8.6e-48	485	60.8	77.1
TRINITY_DN21766_c0_g1	sp|Q99385|VCX1_YEAST	Vacuolar calcium ion transporter OS=Saccharomyces cerevisiae (strain ATCC 204508 / S288c) OX=559292 GN=VCX1 PE=1 SV=1	425	3.1e-83	796	44.7	62.8
TRINITY_DN21745_c0_g2	sp|Q96EX2|RNFT2_HUMAN	RING finger and transmembrane domain-containing protein 2 OS=Homo sapiens OX=9606 GN=RNFT2 PE=2 SV=2	311	2.5e-32	357	28.3	52.1
TRINITY_DN21767_c0_g1	sp|P21242|PSA7_YEAST	Probable proteasome subunit alpha type-7 OS=Saccharomyces cerevisiae (strain ATCC 204508 / S288c) OX=559292 GN=PRE10 PE=1 SV=2	274	6.5e-78	747	56.2	69.3
TRINITY_DN21734_c0_g2	sp|Q74LY0|MENG_LACJO	Demethylmenaquinone methyltransferase OS=Lactobacillus johnsonii (strain CNCM I-12250 / La1 / NCC 533) OX=257314 GN=menG PE=3 SV=1	157	5.9e-06	130	33.1	49.7
TRINITY_DN21753_c0_g1	sp|Q09172|PP2C2_SCHPO	Protein phosphatase 2C homolog 2 OS=Schizosaccharomyces pombe (strain 972 / ATCC 24843) OX=284812 GN=ptc2 PE=3 SV=1	371	2.1e-83	797	46.6	60.1
TRINITY_DN21747_c0_g1	sp|P54939|TLN1_CHICK	Talin-1 OS=Gallus gallus OX=9031 GN=TLN1 PE=1 SV=2	211	7.4e-41	426	46.9	63
TRINITY_DN21774_c0_g1	sp|P42041|ALDH_ALTAL	Aldehyde dehydrogenase OS=Alternaria alternata OX=5599 GN=ALTA10 PE=1 SV=2	452	7.2e-95	895	44.2	62.2
TRINITY_DN21773_c0_g1	sp|Q8LGM7|MOCOS_SOLLC	Molybdenum cofactor sulfurase OS=Solanum lycopersicum OX=4081 GN=FLACCA PE=2 SV=1	336	1.8e-15	212	26.2	44.6
TRINITY_DN21715_c0_g1	sp|A5PJN8|SF3A2_BOVIN	Splicing factor 3A subunit 2 OS=Bos taurus OX=9913 GN=SF3A2 PE=2 SV=1	209	1.6e-69	673	60.8	75.6
TRINITY_DN21708_c0_g1	sp|Q9HD26|GOPC_HUMAN	Golgi-associated PDZ and coiled-coil motif-containing protein OS=Homo sapiens OX=9606 GN=GOPC PE=1 SV=1	150	2.1e-27	310	46	66.7
TRINITY_DN21746_c0_g1	sp|Q9LNG5|PPP7L_ARATH	Serine/threonine-protein phosphatase 7 long form homolog OS=Arabidopsis thaliana OX=3702 GN=MAIL3 PE=2 SV=1	447	8.6e-85	809	38.3	53.7
TRINITY_DN21746_c0_g2	sp|Q4P9K9|CHS8_USTMA	Chitin synthase 8 OS=Ustilago maydis (strain 521 / FGSC 9021) OX=237631 GN=CHS8 PE=3 SV=1	1575	0	3068	42.4	59.6
TRINITY_DN21769_c0_g1	sp|Q09689|IF5_SCHPO	Probable eukaryotic translation initiation factor 5 OS=Schizosaccharomyces pombe (strain 972 / ATCC 24843) OX=284812 GN=tif5 PE=3 SV=1	385	3.6e-83	794	44.7	58.7
TRINITY_DN21783_c0_g1	sp|P34328|HSP10_CAEEL	Heat shock protein Hsp-12.2 OS=Caenorhabditis elegans OX=6239 GN=hsp-12.2 PE=3 SV=1	109	3.8e-31	341	60.6	74.3
TRINITY_DN21721_c0_g2	sp|G1UJF5|ALT7_ALTAL	Sphingosine N-acyltransferase-like protein ALT7 OS=Alternaria alternata OX=5599 GN=ALT7 PE=3 SV=1	352	2.7e-82	786	44.6	63.4
TRINITY_DN21741_c0_g1	sp|Q1ZXQ5|FAD5C_DICDI	Probable Delta(5) fatty acid desaturase C OS=Dictyostelium discoideum OX=44689 GN=DDB_G0294553 PE=3 SV=1	445	3.1e-45	467	29	49
TRINITY_DN21741_c0_g2	sp|Q9CA86|PEX2_ARATH	Peroxisome biogenesis protein 2 OS=Arabidopsis thaliana OX=3702 GN=PEX2 PE=1 SV=1	322	1.6e-143	1315	75.8	86
TRINITY_DN21768_c0_g1	sp|O13941|YEPB_SCHPO	Uncharacterized beta-glucan synthesis-associated protein C23H3.11c OS=Schizosaccharomyces pombe (strain 972 / ATCC 24843) OX=284812 GN=SPAC23H3.11c PE=3 SV=1	196	1.4e-33	364	41.8	56.6
TRINITY_DN21768_c0_g2	sp|P87024|SKN1_CANAX	Beta-glucan synthesis-associated protein SKN1 OS=Candida albicans OX=5476 GN=SKN1 PE=2 SV=1	118	1.4e-22	266	50	57.6
TRINITY_DN21712_c0_g1	sp|Q94051|CAV1_CAEEL	Caveolin-1 OS=Caenorhabditis elegans OX=6239 GN=cav-1 PE=2 SV=1	175	9.5e-27	306	39.4	58.3
TRINITY_DN21797_c0_g1	sp|P0CQ33|PSF3_CRYNB	DNA replication complex GINS protein PSF3 OS=Cryptococcus neoformans var. neoformans serotype D (strain B-3501A) OX=283643 GN=PSF3 PE=3 SV=1	167	7.1e-32	350	38.3	57.5
TRINITY_DN21777_c0_g1	sp|P17549|CP53_ASPNG	Benzoate 4-monooxygenase OS=Aspergillus niger OX=5061 GN=bphA PE=1 SV=1	356	1.3e-144	1325	69.9	82.3
TRINITY_DN21777_c0_g2	sp|Q07950|YEH2_YEAST	Sterol esterase 2 OS=Saccharomyces cerevisiae (strain ATCC 204508 / S288c) OX=559292 GN=YEH2 PE=1 SV=1	425	1.3e-61	610	34.8	51.8
TRINITY_DN21791_c0_g1	sp|P33759|RT05_YEAST	37S ribosomal protein S5, mitochondrial OS=Saccharomyces cerevisiae (strain ATCC 204508 / S288c) OX=559292 GN=MRPS5 PE=1 SV=1	164	4.2e-32	354	47.6	63.4
TRINITY_DN21784_c0_g1	sp|Q55DW9|GACZ_DICDI	Rho GTPase-activating protein gacZ OS=Dictyostelium discoideum OX=44689 GN=gacZ PE=3 SV=1	175	8e-16	213	31.4	49.1
TRINITY_DN21798_c0_g1	sp|Q9GSB0|CRTP1_DICDI	Crt homolog 1 OS=Dictyostelium discoideum OX=44689 GN=crtp1 PE=2 SV=1	352	1.1e-48	496	35.8	52
TRINITY_DN21758_c0_g1	sp|Q8VYN2|VAP42_ARATH	Vesicle-associated protein 4-2 OS=Arabidopsis thaliana OX=3702 GN=PVA42 PE=1 SV=1	152	1.4e-54	546	68.4	83.6
TRINITY_DN21758_c0_g3	sp|Q8LPQ7|VAP43_ARATH	Vesicle-associated protein 4-3 OS=Arabidopsis thaliana OX=3702 GN=PVA43 PE=2 SV=1	64	4.9e-17	219	70.3	79.7
TRINITY_DN21758_c2_g3	sp|O65351|SBT17_ARATH	Subtilisin-like protease SBT1.7 OS=Arabidopsis thaliana OX=3702 GN=SBT1.7 PE=1 SV=1	741	1.4E-310	2758	71.4	82.2
TRINITY_DN21758_c1_g3	sp|Q8LPQ7|VAP43_ARATH	Vesicle-associated protein 4-3 OS=Arabidopsis thaliana OX=3702 GN=PVA43 PE=2 SV=1	166	1.5e-40	423	59	69.9
TRINITY_DN21778_c0_g1	sp|P29828|PDI_MEDSA	Protein disulfide-isomerase OS=Medicago sativa OX=3879 GN=PDI PE=2 SV=1	46	2.1e-10	159	52.2	76.1
TRINITY_DN21778_c0_g2	sp|Q86IA3|PDI1_DICDI	Protein disulfide-isomerase 1 OS=Dictyostelium discoideum OX=44689 GN=pdi1 PE=1 SV=2	256	3.3e-30	335	35.9	53.5
TRINITY_DN21778_c0_g3	sp|P34329|PDIA4_CAEEL	Probable protein disulfide-isomerase A4 OS=Caenorhabditis elegans OX=6239 GN=C14B9.2 PE=3 SV=2	147	2.6e-12	179	31.3	47.6
TRINITY_DN21759_c0_g1	sp|Q94561|PSA5_ENTHI	Proteasome subunit alpha type-5 OS=Entamoeba histolytica OX=5759 PE=3 SV=2	244	1.7e-62	613	50.8	69.7
TRINITY_DN21788_c0_g1	sp|C8V3W6|ACL4_EMENI	Probable assembly chaperone of rpl4 OS=Emericella nidulans (strain FGSC A4 / ATCC 38163 / CBS 112.46 / NRRL 194 / M139) OX=227321 GN=AN10433 PE=3 SV=1	344	3.9e-76	735	48.5	63.1
TRINITY_DN21788_c0_g2	sp|C8V3W6|ACL4_EMENI	Probable assembly chaperone of rpl4 OS=Emericella nidulans (strain FGSC A4 / ATCC 38163 / CBS 112.46 / NRRL 194 / M139) OX=227321 GN=AN10433 PE=3 SV=1	48	6.2e-06	121	54.2	68.8
TRINITY_DN21722_c0_g1	sp|Q19076|PHO1_CAEEL	Intestinal acid phosphatase OS=Caenorhabditis elegans OX=6239 GN=pho-1 PE=1 SV=1	122	8.3e-15	201	35.2	53.3
TRINITY_DN21752_c0_g4	sp|A2QHV0|SEPH_ASPNC	Cytokinesis protein sepH OS=Aspergillus niger (strain CBS 513.88 / FGSC A1513) OX=425011 GN=sepH PE=3 SV=1	107	6.6e-17	218	45.8	61.7
TRINITY_DN21752_c0_g2	sp|Q8T2I8|SEPA_DICDI	Serine/threonine-protein kinase sepA OS=Dictyostelium discoideum OX=44689 GN=sepA PE=2 SV=1	180	1.7e-55	556	58.9	72.2
TRINITY_DN21781_c0_g4	sp|O00087|DLDH_SCHPO	Dihydrolipoyl dehydrogenase, mitochondrial OS=Schizosaccharomyces pombe (strain 972 / ATCC 24843) OX=284812 GN=dld1 PE=2 SV=2	100	2.4e-28	315	61	78
TRINITY_DN21781_c0_g5	sp|O00087|DLDH_SCHPO	Dihydrolipoyl dehydrogenase, mitochondrial OS=Schizosaccharomyces pombe (strain 972 / ATCC 24843) OX=284812 GN=dld1 PE=2 SV=2	306	2.7e-117	1087	66.3	81.4
TRINITY_DN21781_c0_g6	sp|O00087|DLDH_SCHPO	Dihydrolipoyl dehydrogenase, mitochondrial OS=Schizosaccharomyces pombe (strain 972 / ATCC 24843) OX=284812 GN=dld1 PE=2 SV=2	88	1.6e-34	368	77.3	85.2
TRINITY_DN21781_c0_g7	sp|O00087|DLDH_SCHPO	Dihydrolipoyl dehydrogenase, mitochondrial OS=Schizosaccharomyces pombe (strain 972 / ATCC 24843) OX=284812 GN=dld1 PE=2 SV=2	80	6.7e-21	250	58.8	81.3
TRINITY_DN21781_c0_g1	sp|O00087|DLDH_SCHPO	Dihydrolipoyl dehydrogenase, mitochondrial OS=Schizosaccharomyces pombe (strain 972 / ATCC 24843) OX=284812 GN=dld1 PE=2 SV=2	190	1.5e-60	596	61.1	75.3
TRINITY_DN21781_c0_g2	sp|O00087|DLDH_SCHPO	Dihydrolipoyl dehydrogenase, mitochondrial OS=Schizosaccharomyces pombe (strain 972 / ATCC 24843) OX=284812 GN=dld1 PE=2 SV=2	189	4.9e-59	583	60.8	74.1
TRINITY_DN21781_c0_g3	sp|O00087|DLDH_SCHPO	Dihydrolipoyl dehydrogenase, mitochondrial OS=Schizosaccharomyces pombe (strain 972 / ATCC 24843) OX=284812 GN=dld1 PE=2 SV=2	440	4.4e-166	1510	63.4	79.3
TRINITY_DN21705_c0_g4	sp|P47924|RIBA1_ARATH	Bifunctional riboflavin biosynthesis protein RIBA 1, chloroplastic OS=Arabidopsis thaliana OX=3702 GN=RIBA1 PE=1 SV=2	445	6e-217	1949	83.1	92.8
TRINITY_DN21705_c0_g1	sp|P47924|RIBA1_ARATH	Bifunctional riboflavin biosynthesis protein RIBA 1, chloroplastic OS=Arabidopsis thaliana OX=3702 GN=RIBA1 PE=1 SV=2	622	1e-191	1732	59	65.6
TRINITY_DN21705_c0_g2	sp|P47924|RIBA1_ARATH	Bifunctional riboflavin biosynthesis protein RIBA 1, chloroplastic OS=Arabidopsis thaliana OX=3702 GN=RIBA1 PE=1 SV=2	818	1.4e-126	1172	39.6	45.7
TRINITY_DN21705_c1_g1	sp|P47924|RIBA1_ARATH	Bifunctional riboflavin biosynthesis protein RIBA 1, chloroplastic OS=Arabidopsis thaliana OX=3702 GN=RIBA1 PE=1 SV=2	81	1.2e-36	386	80.2	93.8
TRINITY_DN21761_c0_g1	sp|Q7ZXB8|PAB2B_XENLA	Polyadenylate-binding protein 2-B OS=Xenopus laevis OX=8355 GN=pabpn1-b PE=2 SV=1	46	1.2e-12	183	65.2	80.4
TRINITY_DN21761_c0_g2	sp|Q7ZXB8|PAB2B_XENLA	Polyadenylate-binding protein 2-B OS=Xenopus laevis OX=8355 GN=pabpn1-b PE=2 SV=1	88	4.1e-30	332	69.3	81.8
TRINITY_DN21750_c0_g4	sp|O23255|SAHH1_ARATH	Adenosylhomocysteinase 1 OS=Arabidopsis thaliana OX=3702 GN=SAHH1 PE=1 SV=1	216	1.6e-93	880	75.9	85.6
TRINITY_DN21750_c0_g1	sp|P68172|SAHH_NICSY	Adenosylhomocysteinase OS=Nicotiana sylvestris OX=4096 GN=SAHH PE=2 SV=1	101	4.5e-41	425	77.2	85.1
TRINITY_DN21750_c0_g2	sp|O23255|SAHH1_ARATH	Adenosylhomocysteinase 1 OS=Arabidopsis thaliana OX=3702 GN=SAHH1 PE=1 SV=1	85	9.8e-31	336	76.5	83.5
TRINITY_DN21750_c0_g3	sp|P93253|SAHH_MESCR	Adenosylhomocysteinase OS=Mesembryanthemum crystallinum OX=3544 GN=SAHH PE=2 SV=1	109	1.5e-34	369	62.4	82.6
TRINITY_DN21719_c0_g1	sp|Q8K5B2|MCFD2_MOUSE	Multiple coagulation factor deficiency protein 2 homolog OS=Mus musculus OX=10090 GN=Mcfd2 PE=1 SV=1	101	6.2e-23	271	51.5	71.3
TRINITY_DN21775_c0_g1	sp|Q6C2F4|NOP14_YARLI	Probable nucleolar complex protein 14 OS=Yarrowia lipolytica (strain CLIB 122 / E 150) OX=284591 GN=NOP14 PE=3 SV=1	921	3.5e-84	805	33	46.9
TRINITY_DN21714_c0_g1	sp|Q9P4R4|LYS9_MAGO7	Saccharopine dehydrogenase [NADP(+), L-glutamate-forming] OS=Magnaporthe oryzae (strain 70-15 / ATCC MYA-4617 / FGSC 8958) OX=242507 GN=LYS3 PE=1 SV=2	162	7.5e-59	580	66	81.5
TRINITY_DN21714_c0_g2	sp|Q9P4R4|LYS9_MAGO7	Saccharopine dehydrogenase [NADP(+), L-glutamate-forming] OS=Magnaporthe oryzae (strain 70-15 / ATCC MYA-4617 / FGSC 8958) OX=242507 GN=LYS3 PE=1 SV=2	124	1.9e-41	429	63.7	79.8
TRINITY_DN21718_c0_g1	sp|Q9P7K6|SDO1L_SCHPO	SDO1-like protein C21C3.19 OS=Schizosaccharomyces pombe (strain 972 / ATCC 24843) OX=284812 GN=SPBC21C3.19 PE=3 SV=1	92	1.1e-10	164	37	59.8
TRINITY_DN21793_c0_g4	sp|O80920|PYL4_ARATH	Abscisic acid receptor PYL4 OS=Arabidopsis thaliana OX=3702 GN=PYL4 PE=1 SV=1	165	1.9e-69	675	75.8	90.3
TRINITY_DN21793_c0_g6	sp|O80920|PYL4_ARATH	Abscisic acid receptor PYL4 OS=Arabidopsis thaliana OX=3702 GN=PYL4 PE=1 SV=1	180	4.2e-68	664	71.7	85
TRINITY_DN21793_c0_g3	sp|Q6K9N6|SUCB_ORYSJ	Succinate--CoA ligase [ADP-forming] subunit beta, mitochondrial OS=Oryza sativa subsp. japonica OX=39947 GN=Os02g0621700 PE=1 SV=1	288	4.6e-43	447	38.2	59.7
TRINITY_DN21763_c0_g2	sp|P0CB83|NDUS7_PONAB	NADH dehydrogenase [ubiquinone] iron-sulfur protein 7, mitochondrial OS=Pongo abelii OX=9601 GN=NDUFS7 PE=2 SV=1	223	4.8e-77	739	65	75.8
TRINITY_DN21789_c0_g2	sp|Q10327|YD72_SCHPO	Uncharacterized protein C32A11.02c OS=Schizosaccharomyces pombe (strain 972 / ATCC 24843) OX=284812 GN=SPAC32A11.02c PE=4 SV=1	243	2e-09	159	20.2	46.1
TRINITY_DN21738_c0_g1	sp|A7EV21|LIPA_SCLS1	Lipoyl synthase, mitochondrial OS=Sclerotinia sclerotiorum (strain ATCC 18683 / 1980 / Ss-1) OX=665079 GN=SS1G_09179 PE=3 SV=1	381	1.2e-164	1497	75.6	84.5
TRINITY_DN21754_c0_g1	sp|Q22071|MEC15_CAEEL	F-box/WD repeat-containing protein mec-15 OS=Caenorhabditis elegans OX=6239 GN=mec-15 PE=1 SV=1	377	3.1e-27	311	27.3	44
TRINITY_DN21739_c0_g1	sp|Q54H45|DRKB_DICDI	Probable serine/threonine-protein kinase drkB OS=Dictyostelium discoideum OX=44689 GN=drkB PE=3 SV=1	265	1.6e-17	229	26.4	43
TRINITY_DN21786_c0_g1	sp|P10978|POLX_TOBAC	Retrovirus-related Pol polyprotein from transposon TNT 1-94 OS=Nicotiana tabacum OX=4097 PE=2 SV=1	94	3.1e-06	131	33	50
TRINITY_DN21786_c0_g2	sp|Q9ZT94|POLR2_ARATH	Retrovirus-related Pol polyprotein from transposon RE2 OS=Arabidopsis thaliana OX=3702 GN=RE2 PE=4 SV=1	70	5e-10	156	48.6	64.3
TRINITY_DN21713_c0_g1	sp|Q8S949|KN7B_TOBAC	Kinesin-like protein NACK2 OS=Nicotiana tabacum OX=4097 GN=NACK2 PE=1 SV=1	962	0	3155	69.6	81
TRINITY_DN21727_c0_g1	sp|Q9ZR14|Y4317_ARATH	Putative B3 domain-containing protein At4g03170 OS=Arabidopsis thaliana OX=3702 GN=At4g03170 PE=3 SV=1	112	2.3e-14	200	34.8	54.5
TRINITY_DN21727_c0_g3	sp|P20825|POL2_DROME	Retrovirus-related Pol polyprotein from transposon 297 OS=Drosophila melanogaster OX=7227 GN=pol PE=4 SV=1	331	2.4e-22	272	27.2	46.5
TRINITY_DN21736_c0_g1	sp|Q06143|DIC1_YEAST	Mitochondrial dicarboxylate transporter OS=Saccharomyces cerevisiae (strain ATCC 204508 / S288c) OX=559292 GN=DIC1 PE=1 SV=1	274	2e-64	632	47.4	66.4
TRINITY_DN21785_c0_g1	sp|P34371|BAT42_CAEEL	BTB and MATH domain-containing protein 42 OS=Caenorhabditis elegans OX=6239 GN=bath-42 PE=1 SV=1	331	1.2e-97	919	53.5	71.9
TRINITY_DN21785_c0_g2	sp|P34371|BAT42_CAEEL	BTB and MATH domain-containing protein 42 OS=Caenorhabditis elegans OX=6239 GN=bath-42 PE=1 SV=1	61	3.9e-10	157	55.7	73.8
TRINITY_DN63246_c0_g1	sp|B8NM79|USTS_ASPFN	Glutathione S-transferase-like protein ustS OS=Aspergillus flavus (strain ATCC 200026 / FGSC A1120 / NRRL 3357 / JCM 12722 / SRRC 167) OX=332952 GN=ustS PE=1 SV=2	71	3.6e-08	141	42.3	53.5
TRINITY_DN63240_c0_g1	sp|Q54C49|EIF3F_DICDI	Eukaryotic translation initiation factor 3 subunit F OS=Dictyostelium discoideum OX=44689 GN=eif3f PE=3 SV=1	81	2e-21	257	53.1	80.2
TRINITY_DN63227_c0_g1	sp|A8Y0L5|GMD1_CAEBR	GDP-mannose 4,6 dehydratase 1 OS=Caenorhabditis briggsae OX=6238 GN=CBG21737 PE=3 SV=2	374	1.1e-170	1548	78.3	86.9
TRINITY_DN63253_c0_g1	sp|Q9CAL3|CRK2_ARATH	Cysteine-rich receptor-like protein kinase 2 OS=Arabidopsis thaliana OX=3702 GN=CRK2 PE=1 SV=1	531	5.9e-203	1829	65.9	79.1
TRINITY_DN63266_c0_g1	sp|Q7JQD3|GELS1_LUMTE	Gelsolin-like protein 1 OS=Lumbricus terrestris OX=6398 GN=AM PE=1 SV=1	103	3.7e-27	305	48.5	76.7
TRINITY_DN63266_c0_g2	sp|P10733|SEVE_DICDI	Severin OS=Dictyostelium discoideum OX=44689 GN=sevA PE=1 SV=1	55	1e-09	153	52.7	70.9
TRINITY_DN63285_c0_g1	sp|Q06068|HSP97_STRPU	97 kDa heat shock protein OS=Strongylocentrotus purpuratus OX=7668 PE=1 SV=2	126	5e-08	141	27.8	51.6
TRINITY_DN63285_c0_g3	sp|Q06068|HSP97_STRPU	97 kDa heat shock protein OS=Strongylocentrotus purpuratus OX=7668 PE=1 SV=2	184	5e-15	204	30.4	52.2
TRINITY_DN63223_c0_g1	sp|Q29092|ENPL_PIG	Endoplasmin OS=Sus scrofa OX=9823 GN=HSP90B1 PE=2 SV=3	80	1.2e-33	360	83.8	95
TRINITY_DN63277_c0_g4	sp|Q4P2U5|SPT16_USTMA	FACT complex subunit SPT16 OS=Ustilago maydis (strain 521 / FGSC 9021) OX=237631 GN=SPT16 PE=3 SV=1	219	9.9e-73	701	71.7	83.6
TRINITY_DN63277_c0_g5	sp|Q4WJ02|SPT16_ASPFU	FACT complex subunit spt16 OS=Neosartorya fumigata (strain ATCC MYA-4609 / Af293 / CBS 101355 / FGSC A1100) OX=330879 GN=spt16 PE=3 SV=1	76	2.2e-16	211	53.9	71.1
TRINITY_DN63277_c0_g1	sp|P0CQ22|SPT16_CRYNJ	FACT complex subunit SPT16 OS=Cryptococcus neoformans var. neoformans serotype D (strain JEC21 / ATCC MYA-565) OX=214684 GN=SPT16 PE=3 SV=1	961	1.2e-235	2112	47.9	66.3
TRINITY_DN63277_c0_g2	sp|Q4P2U5|SPT16_USTMA	FACT complex subunit SPT16 OS=Ustilago maydis (strain 521 / FGSC 9021) OX=237631 GN=SPT16 PE=3 SV=1	144	7.8e-44	450	61.1	79.9
TRINITY_DN63276_c0_g1	sp|Q0UHL8|DOHH_PHANO	Deoxyhypusine hydroxylase OS=Phaeosphaeria nodorum (strain SN15 / ATCC MYA-4574 / FGSC 10173) OX=321614 GN=LIA1 PE=3 SV=1	173	1.3e-56	562	68.8	79.2
TRINITY_DN63276_c0_g2	sp|Q2H0C0|DOHH_CHAGB	Deoxyhypusine hydroxylase OS=Chaetomium globosum (strain ATCC 6205 / CBS 148.51 / DSM 1962 / NBRC 6347 / NRRL 1970) OX=306901 GN=LIA1 PE=3 SV=1	157	1.1e-61	607	78.3	87.9
TRINITY_DN63251_c0_g1	sp|Q99315|YG31B_YEAST	Transposon Ty3-G Gag-Pol polyprotein OS=Saccharomyces cerevisiae (strain ATCC 204508 / S288c) OX=559292 GN=TY3B-G PE=1 SV=3	183	2.1e-33	366	42.6	57.4
TRINITY_DN63251_c0_g3	sp|Q9UR07|TF211_SCHPO	Transposon Tf2-11 polyprotein OS=Schizosaccharomyces pombe (strain 972 / ATCC 24843) OX=284812 GN=Tf2-11 PE=3 SV=1	97	1.5e-11	171	36.1	52.6
TRINITY_DN63303_c0_g1	sp|Q2TBQ5|RL7A_BOVIN	60S ribosomal protein L7a OS=Bos taurus OX=9913 GN=RPL7A PE=2 SV=3	78	6.7e-24	276	69.2	84.6
TRINITY_DN63288_c0_g1	sp|Q9SF15|PUB24_ARATH	E3 ubiquitin-protein ligase PUB24 OS=Arabidopsis thaliana OX=3702 GN=PUB24 PE=1 SV=1	455	4.4e-70	682	39.1	55.2
TRINITY_DN63295_c0_g2	sp|Q6K881|P4KG4_ORYSJ	Phosphatidylinositol 4-kinase gamma 4 OS=Oryza sativa subsp. japonica OX=39947 GN=PI4KG4 PE=1 SV=1	137	1.7e-24	283	43.1	61.3
TRINITY_DN63234_c0_g1	sp|Q90734|ACTN4_CHICK	Alpha-actinin-4 OS=Gallus gallus OX=9031 GN=ACTN4 PE=1 SV=1	77	1.1e-10	162	42.9	63.6
TRINITY_DN63274_c0_g1	sp|Q9FX85|PER10_ARATH	Peroxidase 10 OS=Arabidopsis thaliana OX=3702 GN=PER10 PE=1 SV=1	299	1.4e-101	952	59.9	73.9
TRINITY_DN63212_c0_g1	sp|A0A1D8PN88|GAP3_CANAL	Amino-acid permease GAP3 OS=Candida albicans (strain SC5314 / ATCC MYA-2876) OX=237561 GN=HIP1 PE=2 SV=1	95	5.7e-14	193	40	65.3
TRINITY_DN63292_c0_g1	sp|P30628|VPP1_CAEEL	Probable V-type proton ATPase 116 kDa subunit a OS=Caenorhabditis elegans OX=6239 GN=unc-32 PE=2 SV=3	116	1.3e-31	344	59.5	79.3
TRINITY_DN63292_c0_g2	sp|P30628|VPP1_CAEEL	Probable V-type proton ATPase 116 kDa subunit a OS=Caenorhabditis elegans OX=6239 GN=unc-32 PE=2 SV=3	192	9.7e-37	390	47.9	63.5
TRINITY_DN63260_c0_g1	sp|G0SCU5|SSB1_CHATD	Ribosome-associated molecular chaperone SSB1 OS=Chaetomium thermophilum (strain DSM 1495 / CBS 144.50 / IMI 039719) OX=759272 GN=SSB1 PE=1 SV=2	79	1.8e-35	377	91.1	96.2
TRINITY_DN63287_c0_g1	sp|O96774|RL3_TETTH	Ribosomal protein L3 OS=Tetrahymena thermophila OX=5911 GN=RPL3 PE=1 SV=1	102	3.7e-34	366	68.6	81.4
TRINITY_DN63264_c0_g1	sp|P06279|AMY_GEOSE	Alpha-amylase OS=Geobacillus stearothermophilus OX=1422 GN=amyS PE=1 SV=3	66	2.6e-13	184	50	69.7
TRINITY_DN63264_c0_g2	sp|P00692|AMY_BACAM	Alpha-amylase OS=Bacillus amyloliquefaciens OX=1390 PE=1 SV=1	121	7.4e-35	372	51.2	66.1
TRINITY_DN63264_c0_g3	sp|P06279|AMY_GEOSE	Alpha-amylase OS=Geobacillus stearothermophilus OX=1422 GN=amyS PE=1 SV=3	105	3.5e-17	219	38.1	63.8
TRINITY_DN63207_c0_g1	sp|Q01765|EF1A_PODCU	Elongation factor 1-alpha OS=Podospora curvicolla OX=48157 GN=TEF PE=3 SV=1	69	2e-24	280	73.9	84.1
TRINITY_DN79700_c0_g2	sp|Q9D8W5|PSD12_MOUSE	26S proteasome non-ATPase regulatory subunit 12 OS=Mus musculus OX=10090 GN=Psmd12 PE=1 SV=4	102	4e-20	244	52	64.7
TRINITY_DN79655_c0_g1	sp|Q9JMA7|CP341_MOUSE	Cytochrome P450 3A41 OS=Mus musculus OX=10090 GN=Cyp3a41a PE=1 SV=2	68	2e-14	194	45.6	73.5
TRINITY_DN79630_c0_g1	sp|P28818|RGRF1_RAT	Ras-specific guanine nucleotide-releasing factor 1 OS=Rattus norvegicus OX=10116 GN=Rasgrf1 PE=1 SV=1	92	4.8e-06	124	33.7	53.3
TRINITY_DN79630_c0_g2	sp|Q54TK8|GEFP_DICDI	Ras guanine nucleotide exchange factor P OS=Dictyostelium discoideum OX=44689 GN=gefP PE=2 SV=1	84	2.5e-08	143	34.5	54.8
TRINITY_DN79623_c0_g5	sp|P10978|POLX_TOBAC	Retrovirus-related Pol polyprotein from transposon TNT 1-94 OS=Nicotiana tabacum OX=4097 PE=2 SV=1	83	5e-15	200	53	67.5
TRINITY_DN79623_c0_g1	sp|P10978|POLX_TOBAC	Retrovirus-related Pol polyprotein from transposon TNT 1-94 OS=Nicotiana tabacum OX=4097 PE=2 SV=1	366	3e-45	467	33.6	48.1
TRINITY_DN79623_c0_g3	sp|P10978|POLX_TOBAC	Retrovirus-related Pol polyprotein from transposon TNT 1-94 OS=Nicotiana tabacum OX=4097 PE=2 SV=1	126	3.2e-21	256	45.2	62.7
TRINITY_DN79623_c1_g1	sp|Q9FH54|EF114_ARATH	Ethylene-responsive transcription factor ERF114 OS=Arabidopsis thaliana OX=3702 GN=ERF114 PE=1 SV=1	242	1.9e-37	400	45.9	56.2
TRINITY_DN79643_c0_g2	sp|I1RF61|AURF_GIBZE	Monooxygenase aurF OS=Gibberella zeae (strain PH-1 / ATCC MYA-4620 / FGSC 9075 / NRRL 31084) OX=229533 GN=aurF PE=1 SV=1	90	3.3e-15	202	41.1	58.9
TRINITY_DN79643_c0_g3	sp|I1RF61|AURF_GIBZE	Monooxygenase aurF OS=Gibberella zeae (strain PH-1 / ATCC MYA-4620 / FGSC 9075 / NRRL 31084) OX=229533 GN=aurF PE=1 SV=1	108	4.6e-16	210	38	60.2
TRINITY_DN79679_c0_g1	sp|Q9FVV6|VP52B_ARATH	Vacuolar protein sorting-associated protein 52 B OS=Arabidopsis thaliana OX=3702 GN=P2 PE=2 SV=1	165	2.4e-11	171	28.5	49.7
TRINITY_DN79679_c0_g2	sp|P0CN37|EFR3_CRYNB	Protein EFR3 OS=Cryptococcus neoformans var. neoformans serotype D (strain B-3501A) OX=283643 GN=EFR3 PE=3 SV=1	1019	1.3e-135	1250	35	50.9
TRINITY_DN79629_c0_g1	sp|Q10097|YAOI_SCHPO	Uncharacterized transporter C11D3.18C OS=Schizosaccharomyces pombe (strain 972 / ATCC 24843) OX=284812 GN=SPAC11D3.18c PE=3 SV=1	53	6.5e-07	132	45.3	60.4
TRINITY_DN79629_c0_g2	sp|Q9US37|YFZ4_SCHPO	Uncharacterized transporter C1039.04 OS=Schizosaccharomyces pombe (strain 972 / ATCC 24843) OX=284812 GN=SPAC1039.04 PE=3 SV=1	88	2.8e-15	202	51.1	71.6
TRINITY_DN79646_c0_g1	sp|Q90YR8|RS6_ICTPU	40S ribosomal protein S6 OS=Ictalurus punctatus OX=7998 GN=rps6 PE=2 SV=1	80	2.6e-07	133	47.5	65
TRINITY_DN79670_c0_g1	sp|D4AUX6|A8043_ARTBC	Uncharacterized secreted protein ARB_08043 OS=Arthroderma benhamiae (strain ATCC MYA-4681 / CBS 112371) OX=663331 GN=ARB_08043 PE=1 SV=1	97	6.3e-29	320	62.9	77.3
TRINITY_DN79670_c0_g2	sp|D4AUX6|A8043_ARTBC	Uncharacterized secreted protein ARB_08043 OS=Arthroderma benhamiae (strain ATCC MYA-4681 / CBS 112371) OX=663331 GN=ARB_08043 PE=1 SV=1	70	8.2e-18	223	50	77.1
TRINITY_DN79688_c0_g1	sp|Q9SMN0|CXE12_ARATH	Probable carboxylesterase 12 OS=Arabidopsis thaliana OX=3702 GN=CXE12 PE=1 SV=1	119	1.1e-28	320	56.3	69.7
TRINITY_DN79672_c0_g1	sp|Q20799|CMC2_CAEEL	Putative calcium-binding mitochondrial carrier F55A11.4 OS=Caenorhabditis elegans OX=6239 GN=F55A11.4 PE=5 SV=1	35	6.6e-08	138	71.4	82.9
TRINITY_DN79680_c0_g1	sp|O02056|RL4_CAEEL	60S ribosomal protein L4 OS=Caenorhabditis elegans OX=6239 GN=rpl-4 PE=1 SV=3	268	4.5e-109	1015	70.9	88.1
TRINITY_DN79654_c0_g1	sp|Q8X0J4|CYB5L_NEUCR	Putative cytochrome b5 B11H24.095 OS=Neurospora crassa (strain ATCC 24698 / 74-OR23-1A / CBS 708.71 / DSM 1257 / FGSC 987) OX=367110 GN=B11H24.095 PE=3 SV=1	66	9.4e-11	162	50	71.2
TRINITY_DN79671_c0_g1	sp|Q86C65|TOR_DICDI	Serine/threonine-protein kinase tor OS=Dictyostelium discoideum OX=44689 GN=tor PE=1 SV=1	115	8.2e-15	199	39.1	58.3
TRINITY_DN79662_c0_g1	sp|O61235|CATA2_CAEEL	Catalase-2 OS=Caenorhabditis elegans OX=6239 GN=ctl-1 PE=1 SV=3	72	1.1e-12	179	45.8	63.9
TRINITY_DN79622_c0_g2	sp|Q0UG82|INO80_PHANO	Chromatin-remodeling ATPase INO80 OS=Phaeosphaeria nodorum (strain SN15 / ATCC MYA-4574 / FGSC 10173) OX=321614 GN=INO80 PE=3 SV=2	131	4.4e-36	384	67.9	72.5
TRINITY_DN79621_c0_g1	sp|F1DBA8|MPAB_PENBR	Mycophenolic acid synthesis protein B OS=Penicillium brevicompactum OX=5074 GN=mpaB PE=3 SV=1	145	2.8e-18	230	41.4	57.2
TRINITY_DN79621_c0_g2	sp|F1DBA8|MPAB_PENBR	Mycophenolic acid synthesis protein B OS=Penicillium brevicompactum OX=5074 GN=mpaB PE=3 SV=1	89	2.1e-18	229	46.1	67.4
TRINITY_DN79618_c0_g1	sp|Q03468|ERCC6_HUMAN	DNA excision repair protein ERCC-6 OS=Homo sapiens OX=9606 GN=ERCC6 PE=1 SV=1	159	3.3e-32	350	43.4	64.2
TRINITY_DN79695_c0_g1	sp|Q27640|ALDH_ENCBU	Aldehyde dehydrogenase OS=Enchytraeus buchholzi OX=34589 GN=ALDH PE=2 SV=1	100	2.1e-22	264	60	73
TRINITY_DN79664_c0_g2	sp|Q9ZUF6|SBT18_ARATH	Subtilisin-like protease SBT1.8 OS=Arabidopsis thaliana OX=3702 GN=SBT1.8 PE=1 SV=1	735	0	2749	69.9	82.7
TRINITY_DN79664_c0_g3	sp|G4NH08|GSK1_MAGO7	Glycogen synthase kinase 1 OS=Magnaporthe oryzae (strain 70-15 / ATCC MYA-4617 / FGSC 8958) OX=242507 GN=GSK1 PE=1 SV=1	310	6.5e-41	429	34.8	50.3
TRINITY_DN79701_c0_g1	sp|O94437|YFI3_SCHPO	Abhydrolase domain-containing protein C22H12.03 OS=Schizosaccharomyces pombe (strain 972 / ATCC 24843) OX=284812 GN=SPAC22H12.03 PE=3 SV=1	224	1.8e-44	458	39.7	62.1
TRINITY_DN79657_c0_g2	sp|P25270|MRM1_YEAST	rRNA methyltransferase 1, mitochondrial OS=Saccharomyces cerevisiae (strain ATCC 204508 / S288c) OX=559292 GN=MRM1 PE=1 SV=2	215	1.8e-22	269	35.3	51.6
TRINITY_DN79681_c0_g2	sp|P0C2F6|RNHX1_ARATH	Putative ribonuclease H protein At1g65750 OS=Arabidopsis thaliana OX=3702 GN=At1g65750 PE=3 SV=1	117	2.5e-09	152	31.6	48.7
TRINITY_DN79642_c0_g1	sp|A0RYF8|Y1764_CENSY	DNA-binding protein CENSYa_1764 OS=Cenarchaeum symbiosum (strain A) OX=414004 GN=CENSYa_1764 PE=3 SV=1	67	6.9e-10	157	50.7	68.7
TRINITY_DN79660_c0_g5	sp|C8V8H5|IES1_EMENI	Ino eighty subunit 1 OS=Emericella nidulans (strain FGSC A4 / ATCC 38163 / CBS 112.46 / NRRL 194 / M139) OX=227321 GN=AN10560 PE=3 SV=1	99	9.2e-15	198	46.5	62.6
TRINITY_DN79660_c0_g1	sp|C8V8H5|IES1_EMENI	Ino eighty subunit 1 OS=Emericella nidulans (strain FGSC A4 / ATCC 38163 / CBS 112.46 / NRRL 194 / M139) OX=227321 GN=AN10560 PE=3 SV=1	77	2e-25	289	71.4	84.4
TRINITY_DN79678_c0_g1	sp|Q09127|RL10A_SCHPO	60S ribosomal protein L10-A OS=Schizosaccharomyces pombe (strain 972 / ATCC 24843) OX=284812 GN=rpl1001 PE=2 SV=2	155	1.1e-59	588	70.3	83.2
TRINITY_DN79707_c0_g1	sp|O94616|RPAC1_SCHPO	DNA-directed RNA polymerases I and III subunit RPAC1 OS=Schizosaccharomyces pombe (strain 972 / ATCC 24843) OX=284812 GN=rpc40 PE=3 SV=1	339	7e-89	842	49.6	65.8
TRINITY_DN4013_c1_g1	sp|C0HJB3|MANA_CANEN	Alpha-mannosidase OS=Canavalia ensiformis OX=3823 PE=1 SV=1	756	8e-73	708	33.2	44.6
TRINITY_DN4054_c0_g1	sp|Q4WMH0|AP1_ASPFU	AP-1-like transcription factor yap1 OS=Neosartorya fumigata (strain ATCC MYA-4609 / Af293 / CBS 101355 / FGSC A1100) OX=330879 GN=yap1 PE=3 SV=1	645	1.8e-77	747	42.2	52.9
TRINITY_DN4095_c1_g1	sp|Q65XS5|BC10_ORYSJ	Glycosyltransferase BC10 OS=Oryza sativa subsp. japonica OX=39947 GN=BC10 PE=1 SV=1	298	2.3e-39	416	35.6	51
TRINITY_DN4095_c0_g1	sp|F4JJE0|CCT2_ARATH	Choline-phosphate cytidylyltransferase 2 OS=Arabidopsis thaliana OX=3702 GN=CCT2 PE=1 SV=1	273	1.7e-110	1032	73.3	84.2
TRINITY_DN4072_c0_g1	sp|Q9C578|RCL1_ARATH	Probable RNA 3'-terminal phosphate cyclase-like protein OS=Arabidopsis thaliana OX=3702 GN=At5g22100 PE=2 SV=1	373	3.7e-144	1320	68.6	82.6
TRINITY_DN4039_c0_g1	sp|Q9C9A6|PUB10_ARATH	U-box domain-containing protein 10 OS=Arabidopsis thaliana OX=3702 GN=PUB10 PE=2 SV=1	169	1.8e-30	339	49.1	64.5
TRINITY_DN4024_c0_g4	sp|P79781|RS27A_CHICK	Ubiquitin-40S ribosomal protein S27a OS=Gallus gallus OX=9031 GN=RPS27A PE=2 SV=3	156	5.3e-59	582	89.1	92.9
TRINITY_DN4024_c5_g1	sp|P63048|RL40_BOVIN	Ubiquitin-60S ribosomal protein L40 OS=Bos taurus OX=9913 GN=UBA52 PE=1 SV=2	74	2e-34	368	100	100
TRINITY_DN4024_c0_g1	sp|P79781|RS27A_CHICK	Ubiquitin-40S ribosomal protein S27a OS=Gallus gallus OX=9031 GN=RPS27A PE=2 SV=3	154	3.9e-61	600	92.9	94.8
TRINITY_DN4024_c0_g2	sp|P59271|R27AA_ARATH	Ubiquitin-40S ribosomal protein S27a-1 OS=Arabidopsis thaliana OX=3702 GN=RPS27AA PE=2 SV=2	80	2.8e-35	374	93.8	96.3
TRINITY_DN4024_c0_g3	sp|P15357|RS27A_DROME	Ubiquitin-40S ribosomal protein S27a OS=Drosophila melanogaster OX=7227 GN=RpS27A PE=1 SV=2	156	5.4e-59	582	72.4	80.8
TRINITY_DN4024_c4_g1	sp|P0CG70|UBI4P_NEUCR	Polyubiquitin OS=Neurospora crassa (strain ATCC 24698 / 74-OR23-1A / CBS 708.71 / DSM 1257 / FGSC 987) OX=367110 GN=ubi PE=1 SV=1	285	7.1e-153	1393	98.2	98.6
TRINITY_DN4024_c4_g2	sp|P42740|UBIQP_AGLNE	Polyubiquitin OS=Aglaothamnion neglectum OX=2765 PE=2 SV=2	52	2.8e-21	253	100	100
TRINITY_DN4024_c6_g1	sp|P49633|RL40_ACACA	Ubiquitin-60S ribosomal protein L40 OS=Acanthamoeba castellanii OX=5755 PE=2 SV=2	86	4e-42	434	95.3	96.5
TRINITY_DN4024_c1_g3	sp|P59271|R27AA_ARATH	Ubiquitin-40S ribosomal protein S27a-1 OS=Arabidopsis thaliana OX=3702 GN=RPS27AA PE=2 SV=2	157	6.3e-69	667	84.7	89.8
TRINITY_DN4024_c1_g2	sp|P0CG53|UBB_BOVIN	Polyubiquitin-B OS=Bos taurus OX=9913 GN=UBB PE=1 SV=1	303	1.4e-154	1408	93.7	99
TRINITY_DN4024_c1_g1	sp|P22589|UBIQP_PHYIN	Polyubiquitin OS=Phytophthora infestans OX=4787 PE=1 SV=2	134	3.3e-68	660	98.5	100
TRINITY_DN4024_c1_g5	sp|P0CG53|UBB_BOVIN	Polyubiquitin-B OS=Bos taurus OX=9913 GN=UBB PE=1 SV=1	82	7.7e-36	379	92.7	98.8
TRINITY_DN4024_c1_g4	sp|P46575|RL40_EIMBO	Ubiquitin-60S ribosomal protein L40 OS=Eimeria bovis OX=5803 PE=2 SV=2	49	1.8e-18	229	91.8	100
TRINITY_DN4012_c0_g5	sp|Q9SF32|IQD1_ARATH	Protein IQ-DOMAIN 1 OS=Arabidopsis thaliana OX=3702 GN=IQD1 PE=1 SV=1	81	1.3e-06	133	38.3	54.3
TRINITY_DN4012_c0_g1	sp|Q9SF32|IQD1_ARATH	Protein IQ-DOMAIN 1 OS=Arabidopsis thaliana OX=3702 GN=IQD1 PE=1 SV=1	93	1e-06	138	36.6	53.8
TRINITY_DN4012_c0_g2	sp|P08770|TRA1_MAIZE	Putative AC transposase OS=Zea mays OX=4577 PE=2 SV=2	139	4.4e-16	217	38.8	58.3
TRINITY_DN4012_c0_g3	sp|Q9ZW88|FBL34_ARATH	F-box/LRR-repeat protein At1g67190 OS=Arabidopsis thaliana OX=3702 GN=At1g67190 PE=2 SV=1	422	4e-178	1615	72.7	86
TRINITY_DN4012_c2_g2	sp|Q67XD9|CINV2_ARATH	Alkaline/neutral invertase CINV2 OS=Arabidopsis thaliana OX=3702 GN=CINV2 PE=1 SV=1	366	7e-203	1826	86.9	96.7
TRINITY_DN4012_c2_g1	sp|Q67XD9|CINV2_ARATH	Alkaline/neutral invertase CINV2 OS=Arabidopsis thaliana OX=3702 GN=CINV2 PE=1 SV=1	825	4.5e-252	2253	55.9	61.8
TRINITY_DN4040_c0_g1	sp|Q8VYR4|CSLG2_ARATH	Cellulose synthase-like protein G2 OS=Arabidopsis thaliana OX=3702 GN=CSLG2 PE=2 SV=1	709	2.9e-129	1193	35.5	56.3
TRINITY_DN4067_c0_g1	sp|P42749|UBC5_ARATH	Ubiquitin-conjugating enzyme E2 5 OS=Arabidopsis thaliana OX=3702 GN=UBC5 PE=2 SV=2	104	2e-49	504	89.4	92.3
TRINITY_DN4067_c0_g3	sp|P16577|UBC4_WHEAT	Ubiquitin-conjugating enzyme E2-23 kDa OS=Triticum aestivum OX=4565 GN=UBC4 PE=1 SV=1	184	6.5e-65	635	66.3	78.3
TRINITY_DN4027_c0_g1	sp|Q4R7L8|NUD12_MACFA	Peroxisomal NADH pyrophosphatase NUDT12 OS=Macaca fascicularis OX=9541 GN=NUDT12 PE=2 SV=1	84	1e-21	264	60.7	81
TRINITY_DN4008_c0_g1	sp|Q9SA96|AROD1_ARATH	Arogenate dehydratase/prephenate dehydratase 1, chloroplastic OS=Arabidopsis thaliana OX=3702 GN=ADT1 PE=1 SV=1	277	3.7e-95	899	60.3	76.9
TRINITY_DN4016_c0_g2	sp|Q40784|AAPC_CENCI	Putative glucose-6-phosphate 1-epimerase OS=Cenchrus ciliaris OX=35872 PE=2 SV=1	297	2e-93	883	55.9	72.1
TRINITY_DN4020_c1_g1	sp|Q9SIP0|RAA5D_ARATH	Ras-related protein RABA5d OS=Arabidopsis thaliana OX=3702 GN=RABA5D PE=1 SV=1	112	3e-48	492	83	92
TRINITY_DN4020_c0_g1	sp|Q6AVI0|RSLE2_ORYSJ	Zinc finger BED domain-containing protein RICESLEEPER 2 OS=Oryza sativa subsp. japonica OX=39947 GN=Os03g0733400 PE=2 SV=1	238	1.8e-36	393	39.5	58.8
TRINITY_DN4033_c0_g1	sp|P17094|RL31_ARATH	60S ribosomal protein L3-1 OS=Arabidopsis thaliana OX=3702 GN=ARP1 PE=1 SV=5	304	1.5e-160	1462	89.1	96.1
TRINITY_DN4033_c0_g2	sp|P35684|RL3_ORYSJ	60S ribosomal protein L3 OS=Oryza sativa subsp. japonica OX=39947 GN=RPL3 PE=2 SV=2	239	2.9e-119	1106	84.5	95
TRINITY_DN4033_c0_g3	sp|P17094|RL31_ARATH	60S ribosomal protein L3-1 OS=Arabidopsis thaliana OX=3702 GN=ARP1 PE=1 SV=5	479	9.2e-194	1749	71.6	77
TRINITY_DN4005_c0_g1	sp|B3H5K9|NEDD1_ARATH	Protein NEDD1 OS=Arabidopsis thaliana OX=3702 GN=NEDD1 PE=2 SV=1	338	1.9e-42	444	42	54.4
TRINITY_DN4093_c0_g1	sp|P40025|PHM8_YEAST	Phosphate metabolism protein 8 OS=Saccharomyces cerevisiae (strain ATCC 204508 / S288c) OX=559292 GN=PHM8 PE=1 SV=1	180	1.8e-13	195	28.3	47.8
TRINITY_DN4086_c0_g1	sp|Q9LU44|SF1_ARATH	Splicing factor-like protein 1 OS=Arabidopsis thaliana OX=3702 GN=SF1 PE=1 SV=1	137	5.5e-20	252	41.6	64.2
TRINITY_DN4091_c0_g1	sp|Q9M1H3|AB4F_ARATH	ABC transporter F family member 4 OS=Arabidopsis thaliana OX=3702 GN=ABCF4 PE=2 SV=1	595	1.4e-123	1144	45	61.7
TRINITY_DN4089_c0_g1	sp|Q94JX5|WLIM1_ARATH	LIM domain-containing protein WLIM1 OS=Arabidopsis thaliana OX=3702 GN=WLIM1 PE=1 SV=1	89	2.8e-38	408	79.8	91
TRINITY_DN4035_c0_g4	sp|Q6IVC3|TGA22_ORYSJ	Transcription factor TGA2.2 OS=Oryza sativa subsp. japonica OX=39947 GN=TGA2.2 PE=1 SV=1	333	5e-119	1104	70	79
TRINITY_DN4035_c0_g2	sp|Q9LZD3|E70A1_ARATH	Exocyst complex component EXO70A1 OS=Arabidopsis thaliana OX=3702 GN=EXO70A1 PE=1 SV=1	557	6.8e-52	527	28	47.8
TRINITY_DN4035_c0_g3	sp|Q9LN01|PPR21_ARATH	Pentatricopeptide repeat-containing protein At1g08070, chloroplastic OS=Arabidopsis thaliana OX=3702 GN=PCMP-H12 PE=2 SV=1	388	8.6e-118	1094	49	69.8
TRINITY_DN4083_c0_g1	sp|Q9LPN5|VP601_ARATH	Vacuolar protein sorting-associated protein 60.1 OS=Arabidopsis thaliana OX=3702 GN=VPS60-1 PE=1 SV=1	110	1.4e-38	410	75.5	84.5
TRINITY_DN4083_c0_g2	sp|Q94CC0|Y5994_ARATH	Uncharacterized protein At5g49945 OS=Arabidopsis thaliana OX=3702 GN=At5g49945 PE=2 SV=1	410	3.9e-111	1036	53.4	68
TRINITY_DN4083_c0_g3	sp|Q09196|MLR4_SCHPO	Myosin regulatory light chain cdc4 OS=Schizosaccharomyces pombe (strain 972 / ATCC 24843) OX=284812 GN=cdc4 PE=1 SV=1	134	2.7e-44	456	61.2	78.4
TRINITY_DN4077_c0_g1	sp|Q9LQZ7|BBX21_ARATH	B-box zinc finger protein 21 OS=Arabidopsis thaliana OX=3702 GN=BBX21 PE=1 SV=1	209	5.6e-57	569	57.9	67.9
TRINITY_DN4077_c0_g2	sp|Q9LQZ7|BBX21_ARATH	B-box zinc finger protein 21 OS=Arabidopsis thaliana OX=3702 GN=BBX21 PE=1 SV=1	277	6.1e-65	638	50.9	62.8
TRINITY_DN4034_c0_g1	sp|Q9FMM0|UBC18_ARATH	Probable ubiquitin-conjugating enzyme E2 18 OS=Arabidopsis thaliana OX=3702 GN=UBC18 PE=2 SV=1	116	2.1e-58	575	88.8	95.7
TRINITY_DN4092_c0_g4	sp|Q9SE33|RAR1_ARATH	Cysteine and histidine-rich domain-containing protein RAR1 OS=Arabidopsis thaliana OX=3702 GN=RAR1 PE=1 SV=1	157	7e-49	498	61.1	73.9
TRINITY_DN4092_c0_g1	sp|P43297|RD21A_ARATH	Cysteine proteinase RD21A OS=Arabidopsis thaliana OX=3702 GN=RD21A PE=1 SV=1	408	1.9e-148	1358	66.7	77.2
TRINITY_DN4092_c0_g3	sp|P43297|RD21A_ARATH	Cysteine proteinase RD21A OS=Arabidopsis thaliana OX=3702 GN=RD21A PE=1 SV=1	285	1e-102	964	68.1	80.7
TRINITY_DN4096_c0_g1	sp|Q8VWF1|SH3P2_ARATH	SH3 domain-containing protein 2 OS=Arabidopsis thaliana OX=3702 GN=SH3P2 PE=1 SV=1	333	1.7e-129	1195	74.5	85.6
TRINITY_DN4096_c0_g3	sp|Q8VWF1|SH3P2_ARATH	SH3 domain-containing protein 2 OS=Arabidopsis thaliana OX=3702 GN=SH3P2 PE=1 SV=1	79	1.3e-32	352	87.3	94.9
TRINITY_DN4030_c0_g1	sp|Q8GY91|APX6_ARATH	Putative L-ascorbate peroxidase 6 OS=Arabidopsis thaliana OX=3702 GN=APX6 PE=2 SV=1	168	9e-67	652	69.6	84.5
TRINITY_DN4060_c1_g2	sp|Q9FMK7|BT1_ARATH	BTB/POZ and TAZ domain-containing protein 1 OS=Arabidopsis thaliana OX=3702 GN=BT1 PE=1 SV=1	168	4.1e-57	571	68.5	80.4
TRINITY_DN4073_c2_g2	sp|F4JT78|RPP2A_ARATH	Disease resistance protein RPP2A OS=Arabidopsis thaliana OX=3702 GN=RPP2A PE=2 SV=1	132	4e-10	159	34.8	47.7
TRINITY_DN4073_c0_g1	sp|Q40392|TMVRN_NICGU	TMV resistance protein N OS=Nicotiana glutinosa OX=35889 GN=N PE=1 SV=1	681	6.1e-115	1073	36.1	57.4
TRINITY_DN4073_c0_g3	sp|Q40392|TMVRN_NICGU	TMV resistance protein N OS=Nicotiana glutinosa OX=35889 GN=N PE=1 SV=1	67	8.4e-06	123	41.8	65.7
TRINITY_DN4073_c3_g1	sp|A0A290U7C4|ROQ1_NICBE	Disease resistance protein Roq1 OS=Nicotiana benthamiana OX=4100 GN=ROQ1 PE=1 SV=1	127	5.3e-17	220	40.2	59.8
TRINITY_DN4073_c1_g3	sp|V9M2S5|RPV1_VITRO	Disease resistance protein RPV1 OS=Vitis rotundifolia OX=103349 GN=RPV1 PE=1 SV=1	239	2.9e-40	422	39.3	57.3
TRINITY_DN4073_c1_g2	sp|Q40392|TMVRN_NICGU	TMV resistance protein N OS=Nicotiana glutinosa OX=35889 GN=N PE=1 SV=1	539	8.6e-53	533	30.4	50.5
TRINITY_DN4073_c2_g1	sp|Q40392|TMVRN_NICGU	TMV resistance protein N OS=Nicotiana glutinosa OX=35889 GN=N PE=1 SV=1	68	1.5e-08	143	47.1	67.6
TRINITY_DN4010_c0_g1	sp|Q97YJ9|ILVC2_SACS2	Putative ketol-acid reductoisomerase 2 OS=Saccharolobus solfataricus (strain ATCC 35092 / DSM 1617 / JCM 11322 / P2) OX=273057 GN=ilvC2 PE=1 SV=1	254	7.1e-39	412	37.8	56.7
TRINITY_DN4032_c1_g1	sp|Q7DLS1|PSB7B_ARATH	Proteasome subunit beta type-7-B OS=Arabidopsis thaliana OX=3702 GN=PBB2 PE=1 SV=2	274	1.5e-132	1219	83.9	91.6
TRINITY_DN4032_c0_g2	sp|F4IHS2|SYD_ARATH	Chromatin structure-remodeling complex protein SYD OS=Arabidopsis thaliana OX=3702 GN=SYD PE=1 SV=1	1513	0	3538	54.5	64.4
TRINITY_DN4032_c0_g3	sp|Q9SFU6|CALS9_ARATH	Callose synthase 9 OS=Arabidopsis thaliana OX=3702 GN=CALS9 PE=2 SV=2	1843	0	6988	73.4	85.1
TRINITY_DN4051_c0_g1	sp|Q9LVQ7|IDD1_ARATH	Zinc finger protein ENHYDROUS OS=Arabidopsis thaliana OX=3702 GN=ENY PE=1 SV=1	523	5.1e-122	1131	57.6	64.1
TRINITY_DN4079_c0_g1	sp|Q9SRU7|TRM2_ARATH	Probable tRNA (guanine(26)-N(2))-dimethyltransferase 2 OS=Arabidopsis thaliana OX=3702 GN=At3g02320 PE=2 SV=3	358	1.2e-150	1375	74.3	86.3
TRINITY_DN4079_c0_g3	sp|Q9SRU7|TRM2_ARATH	Probable tRNA (guanine(26)-N(2))-dimethyltransferase 2 OS=Arabidopsis thaliana OX=3702 GN=At3g02320 PE=2 SV=3	566	9.5e-247	2206	73.5	85.3
TRINITY_DN4079_c1_g2	sp|P16181|RS111_ARATH	40S ribosomal protein S11-1 OS=Arabidopsis thaliana OX=3702 GN=RPS11A PE=2 SV=1	32	7.8e-07	132	78.1	90.6
TRINITY_DN4079_c1_g1	sp|Q9SRU7|TRM2_ARATH	Probable tRNA (guanine(26)-N(2))-dimethyltransferase 2 OS=Arabidopsis thaliana OX=3702 GN=At3g02320 PE=2 SV=3	163	3.4e-74	718	78.5	88.3
TRINITY_DN4094_c0_g1	sp|Q8W191|HYH_ARATH	Transcription factor HY5-like OS=Arabidopsis thaliana OX=3702 GN=HYH PE=1 SV=1	78	1.2e-26	307	83.3	93.6
TRINITY_DN4011_c0_g2	sp|Q9LDD5|PYRP2_ARATH	5-amino-6-(5-phospho-D-ribitylamino)uracil phosphatase, chloroplastic OS=Arabidopsis thaliana OX=3702 GN=PYRP2 PE=1 SV=1	362	3.5e-128	1184	64.4	79
TRINITY_DN4011_c0_g3	sp|Q9LDD5|PYRP2_ARATH	5-amino-6-(5-phospho-D-ribitylamino)uracil phosphatase, chloroplastic OS=Arabidopsis thaliana OX=3702 GN=PYRP2 PE=1 SV=1	378	4.8e-134	1234	64.8	77.5
TRINITY_DN4055_c0_g1	sp|Q9FHY8|HLB1_ARATH	Protein HLB1 OS=Arabidopsis thaliana OX=3702 GN=HLB1 PE=1 SV=1	293	1e-66	654	66.2	76.5
TRINITY_DN4042_c2_g1	sp|Q8LDW8|GLO2D_ARATH	Probable hydroxyacylglutathione hydrolase 2, chloroplastic OS=Arabidopsis thaliana OX=3702 GN=GLX2-4 PE=2 SV=1	262	5.3e-43	449	40.5	46.9
TRINITY_DN4098_c0_g1	sp|Q4V398|RRT1_ARATH	Rhamnogalacturonan I rhamnosyltransferase 1 OS=Arabidopsis thaliana OX=3702 GN=RRT1 PE=1 SV=1	365	1e-150	1378	69.6	81.9
TRINITY_DN4049_c0_g1	sp|C0LGG9|Y5344_ARATH	Probable LRR receptor-like serine/threonine-protein kinase At1g53440 OS=Arabidopsis thaliana OX=3702 GN=At1g53440 PE=2 SV=2	738	1e-166	1518	48	57.7
TRINITY_DN4049_c0_g2	sp|C0LGN2|Y3148_ARATH	Probable leucine-rich repeat receptor-like serine/threonine-protein kinase At3g14840 OS=Arabidopsis thaliana OX=3702 GN=LRR-RLK PE=1 SV=1	1027	8.4e-202	1820	53.3	66.2
TRINITY_DN4057_c0_g2	sp|Q9M3D7|LRK14_ARATH	Putative L-type lectin-domain containing receptor kinase I.4 OS=Arabidopsis thaliana OX=3702 GN=LECRK14 PE=3 SV=1	132	1.3e-16	224	36.4	59.8
TRINITY_DN4097_c0_g1	sp|A2AIL4|NDUF6_MOUSE	NADH dehydrogenase (ubiquinone) complex I, assembly factor 6 OS=Mus musculus OX=10090 GN=Ndufaf6 PE=1 SV=1	304	3.4e-47	484	36.2	58.2
TRINITY_DN4036_c0_g1	sp|P13727|PRG2_HUMAN	Bone marrow proteoglycan OS=Homo sapiens OX=9606 GN=PRG2 PE=1 SV=2	87	1.1e-50	508	98.9	100
TRINITY_DN4036_c0_g2	sp|P13727|PRG2_HUMAN	Bone marrow proteoglycan OS=Homo sapiens OX=9606 GN=PRG2 PE=1 SV=2	75	1.8e-26	298	100	100
TRINITY_DN4052_c0_g2	sp|F4JW79|RDM3_ARATH	Protein RNA-directed DNA methylation 3 OS=Arabidopsis thaliana OX=3702 GN=RDM3 PE=1 SV=1	835	3.5e-160	1461	43	58.3
TRINITY_DN4075_c0_g1	sp|Q42191|OXA1_ARATH	Mitochondrial inner membrane protein OXA1 OS=Arabidopsis thaliana OX=3702 GN=OXA1 PE=2 SV=2	443	8.2e-103	964	49	63.9
TRINITY_DN4075_c0_g2	sp|Q42191|OXA1_ARATH	Mitochondrial inner membrane protein OXA1 OS=Arabidopsis thaliana OX=3702 GN=OXA1 PE=2 SV=2	446	2.9e-104	977	49.8	65.5
TRINITY_DN4065_c0_g1	sp|B2WBP3|RCF1_PYRTR	Respiratory supercomplex factor 1, mitochondrial OS=Pyrenophora tritici-repentis (strain Pt-1C-BFP) OX=426418 GN=rcf1 PE=3 SV=1	123	1.9e-33	363	54.5	74.8
TRINITY_DN4018_c0_g1	sp|O48650|SUI1_SALBA	Protein translation factor SUI1 homolog OS=Salix bakko OX=72444 PE=3 SV=1	102	7.6e-26	297	54.9	74.5
TRINITY_DN4058_c0_g1	sp|Q1HE26|SMAD4_BOVIN	Mothers against decapentaplegic homolog 4 OS=Bos taurus OX=9913 GN=SMAD4 PE=2 SV=1	80	3.8e-17	219	52.5	75
TRINITY_DN4058_c0_g2	sp|Q9SF16|TCPH_ARATH	T-complex protein 1 subunit eta OS=Arabidopsis thaliana OX=3702 GN=CCT7 PE=1 SV=1	171	7.6e-81	771	91.8	95.3
TRINITY_DN4028_c0_g1	sp|Q9S752|LOFG2_ARATH	Probable E3 ubiquitin-protein ligase LOG2 OS=Arabidopsis thaliana OX=3702 GN=LOG2 PE=1 SV=1	264	2.5e-96	908	65.9	79.9
TRINITY_DN4028_c0_g2	sp|Q9S752|LOFG2_ARATH	Probable E3 ubiquitin-protein ligase LOG2 OS=Arabidopsis thaliana OX=3702 GN=LOG2 PE=1 SV=1	264	1.8e-103	970	70.1	83
TRINITY_DN4028_c0_g3	sp|Q9S752|LOFG2_ARATH	Probable E3 ubiquitin-protein ligase LOG2 OS=Arabidopsis thaliana OX=3702 GN=LOG2 PE=1 SV=1	344	1.5e-97	919	60.5	69.5
TRINITY_DN4066_c0_g1	sp|Q0WT48|DNJ21_ARATH	DnaJ protein ERDJ2A OS=Arabidopsis thaliana OX=3702 GN=ERDJ2A PE=1 SV=1	54	5.4e-14	194	72.2	81.5
TRINITY_DN4009_c0_g5	sp|Q9MB73|LGT_CITUN	Limonoid UDP-glucosyltransferase OS=Citrus unshiu OX=55188 PE=2 SV=1	470	7.1e-174	1577	61.9	77.7
TRINITY_DN4009_c0_g3	sp|Q21122|F2612_CAEEL	6-phosphofructo-2-kinase/fructose-2,6-bisphosphatase OS=Caenorhabditis elegans OX=6239 GN=pfkb-1.2 PE=3 SV=2	461	4.4e-161	1466	61.2	74.6
TRINITY_DN4076_c0_g1	sp|F4JQ95|DGK7_ARATH	Diacylglycerol kinase 7 OS=Arabidopsis thaliana OX=3702 GN=DGK7 PE=1 SV=1	198	2.5e-93	882	72.7	88.9
TRINITY_DN4076_c1_g2	sp|F4JQ95|DGK7_ARATH	Diacylglycerol kinase 7 OS=Arabidopsis thaliana OX=3702 GN=DGK7 PE=1 SV=1	45	1.9e-07	141	62.2	77.8
TRINITY_DN4038_c0_g1	sp|F4HW02|GAT1_ARATH	GABA transporter 1 OS=Arabidopsis thaliana OX=3702 GN=GAT1 PE=1 SV=1	207	1.5e-59	593	54.1	72.5
TRINITY_DN4038_c0_g2	sp|Q03835|GLRX3_YEAST	Monothiol glutaredoxin-3 OS=Saccharomyces cerevisiae (strain ATCC 204508 / S288c) OX=559292 GN=GRX3 PE=1 SV=2	254	2.5e-44	458	37.8	57.1
TRINITY_DN4064_c0_g2	sp|P48785|PRH_ARATH	Pathogenesis-related homeodomain protein OS=Arabidopsis thaliana OX=3702 GN=PRH PE=2 SV=1	452	6.1e-122	1131	50.9	66.6
TRINITY_DN4064_c0_g3	sp|Q0G9R2|NU4C_DAUCA	NAD(P)H-quinone oxidoreductase chain 4, chloroplastic OS=Daucus carota OX=4039 GN=ndhD PE=3 SV=1	485	2.5e-270	2411	98.6	99
TRINITY_DN4070_c0_g2	sp|C0LGT1|Y5129_ARATH	Probable LRR receptor-like serine/threonine-protein kinase At5g10290 OS=Arabidopsis thaliana OX=3702 GN=At5g10290 PE=1 SV=1	714	8.3e-208	1873	68.9	74.9
TRINITY_DN4048_c0_g1	sp|P92520|M820_ARATH	Uncharacterized mitochondrial protein AtMg00820 OS=Arabidopsis thaliana OX=3702 GN=AtMg00820 PE=4 SV=1	107	3.1e-18	231	43	59.8
TRINITY_DN4048_c0_g2	sp|Q9ZT94|POLR2_ARATH	Retrovirus-related Pol polyprotein from transposon RE2 OS=Arabidopsis thaliana OX=3702 GN=RE2 PE=4 SV=1	393	2.5e-39	418	32.3	47.6
TRINITY_DN4048_c0_g3	sp|Q94HW2|POLR1_ARATH	Retrovirus-related Pol polyprotein from transposon RE1 OS=Arabidopsis thaliana OX=3702 GN=RE1 PE=2 SV=1	330	1.5e-54	547	38.8	55.8
TRINITY_DN4090_c2_g6	sp|O04997|SODCP_SOLCS	Superoxide dismutase [Cu-Zn], chloroplastic OS=Solidago canadensis var. scabra OX=59294 GN=SODCP PE=2 SV=1	188	3.2e-84	802	85.6	91
TRINITY_DN4090_c2_g4	sp|B0X1Q4|RUMI_CULQU	O-glucosyltransferase rumi homolog OS=Culex quinquefasciatus OX=7176 GN=CPIJ013394 PE=3 SV=1	246	4.5e-14	197	24.4	40.2
TRINITY_DN4000_c1_g1	sp|Q6MVH7|IPYR_NEUCR	Inorganic pyrophosphatase OS=Neurospora crassa (strain ATCC 24698 / 74-OR23-1A / CBS 708.71 / DSM 1257 / FGSC 987) OX=367110 GN=ipp-1 PE=3 SV=1	287	5.1e-142	1301	81.9	88.5
TRINITY_DN4000_c0_g1	sp|Q6MVH7|IPYR_NEUCR	Inorganic pyrophosphatase OS=Neurospora crassa (strain ATCC 24698 / 74-OR23-1A / CBS 708.71 / DSM 1257 / FGSC 987) OX=367110 GN=ipp-1 PE=3 SV=1	101	6.9e-43	441	76.2	87.1
TRINITY_DN4023_c0_g1	sp|Q652V8|HSP16_ORYSJ	16.0 kDa heat shock protein, peroxisomal OS=Oryza sativa subsp. japonica OX=39947 GN=HSP16.0 PE=2 SV=1	155	1.6e-09	156	32.9	46.5
TRINITY_DN4050_c0_g1	sp|Q9LZ06|GSTL3_ARATH	Glutathione S-transferase L3 OS=Arabidopsis thaliana OX=3702 GN=GSTL3 PE=2 SV=1	197	1.6e-61	608	58.4	73.1
TRINITY_DN4080_c0_g1	sp|P38557|TBG1_ARATH	Tubulin gamma-1 chain OS=Arabidopsis thaliana OX=3702 GN=TUBG1 PE=1 SV=1	554	3.2e-209	1884	70	73.8
TRINITY_DN4059_c0_g1	sp|Q9CAP8|LACS9_ARATH	Long chain acyl-CoA synthetase 9, chloroplastic OS=Arabidopsis thaliana OX=3702 GN=LACS9 PE=1 SV=1	641	8.7e-290	2579	75	85.5
TRINITY_DN4059_c0_g2	sp|Q9CAP8|LACS9_ARATH	Long chain acyl-CoA synthetase 9, chloroplastic OS=Arabidopsis thaliana OX=3702 GN=LACS9 PE=1 SV=1	696	0	2798	73.9	86.1
TRINITY_DN4014_c0_g2	sp|Q9LSZ9|LCB2A_ARATH	Long chain base biosynthesis protein 2a OS=Arabidopsis thaliana OX=3702 GN=LCB2a PE=1 SV=1	212	7.7e-43	444	46.7	55.7
TRINITY_DN4002_c0_g1	sp|Q9SV43|PLP7_ARATH	Patatin-like protein 7 OS=Arabidopsis thaliana OX=3702 GN=PLP7 PE=2 SV=1	412	5e-84	802	47.1	63.1
TRINITY_DN4002_c0_g2	sp|Q9SV43|PLP7_ARATH	Patatin-like protein 7 OS=Arabidopsis thaliana OX=3702 GN=PLP7 PE=2 SV=1	430	5.8e-90	853	47	63
TRINITY_DN4053_c1_g3	sp|Q8S403|PHO1_ARATH	Phosphate transporter PHO1 OS=Arabidopsis thaliana OX=3702 GN=PHO1 PE=1 SV=1	78	9.2e-11	169	47.4	65.4
TRINITY_DN4087_c0_g1	sp|Q9EPQ7|STAR5_MOUSE	StAR-related lipid transfer protein 5 OS=Mus musculus OX=10090 GN=Stard5 PE=1 SV=2	188	1.4e-11	176	27.1	46.8
TRINITY_DN4043_c0_g1	sp|Q5FW46|F214A_XENTR	Protein FAM214A OS=Xenopus tropicalis OX=8364 GN=fam214a PE=2 SV=1	336	4.3e-09	158	27.4	42
TRINITY_DN4043_c0_g2	sp|Q5BIM2|F214B_BOVIN	Protein FAM214B OS=Bos taurus OX=9913 GN=FAM214B PE=2 SV=1	162	9.7e-09	155	32.7	45.1
TRINITY_DN4047_c1_g1	sp|Q93YW0|EXEC1_ARATH	Protein EXECUTER 1, chloroplastic OS=Arabidopsis thaliana OX=3702 GN=EX1 PE=1 SV=1	75	8.5e-10	156	42.7	60
TRINITY_DN4047_c0_g2	sp|Q93YW0|EXEC1_ARATH	Protein EXECUTER 1, chloroplastic OS=Arabidopsis thaliana OX=3702 GN=EX1 PE=1 SV=1	529	2.2e-41	435	30.1	44.8
TRINITY_DN4068_c1_g3	sp|Q751L1|RL43_ASHGO	60S ribosomal protein L43 OS=Ashbya gossypii (strain ATCC 10895 / CBS 109.51 / FGSC 9923 / NRRL Y-1056) OX=284811 GN=RPL43 PE=3 SV=1	91	3.5e-34	368	78	84.6
TRINITY_DN4068_c1_g2	sp|Q751L1|RL43_ASHGO	60S ribosomal protein L43 OS=Ashbya gossypii (strain ATCC 10895 / CBS 109.51 / FGSC 9923 / NRRL Y-1056) OX=284811 GN=RPL43 PE=3 SV=1	91	1.3e-34	371	78	84.6
TRINITY_DN4068_c1_g1	sp|Q751L1|RL43_ASHGO	60S ribosomal protein L43 OS=Ashbya gossypii (strain ATCC 10895 / CBS 109.51 / FGSC 9923 / NRRL Y-1056) OX=284811 GN=RPL43 PE=3 SV=1	91	1.1e-34	370	78	84.6
TRINITY_DN4068_c0_g1	sp|Q751L1|RL43_ASHGO	60S ribosomal protein L43 OS=Ashbya gossypii (strain ATCC 10895 / CBS 109.51 / FGSC 9923 / NRRL Y-1056) OX=284811 GN=RPL43 PE=3 SV=1	91	1.5e-32	353	71.4	84.6
TRINITY_DN4068_c0_g2	sp|Q9U2A8|RL37A_CAEEL	60S ribosomal protein L37a OS=Caenorhabditis elegans OX=6239 GN=rpl-43 PE=3 SV=3	90	1.9e-33	359	75.6	85.6
TRINITY_DN4017_c1_g2	sp|P10978|POLX_TOBAC	Retrovirus-related Pol polyprotein from transposon TNT 1-94 OS=Nicotiana tabacum OX=4097 PE=2 SV=1	160	1.1e-20	257	35.6	51.9
TRINITY_DN4017_c1_g1	sp|P92520|M820_ARATH	Uncharacterized mitochondrial protein AtMg00820 OS=Arabidopsis thaliana OX=3702 GN=AtMg00820 PE=4 SV=1	96	2.7e-23	272	53.1	67.7
TRINITY_DN4017_c0_g1	sp|Q40784|AAPC_CENCI	Putative glucose-6-phosphate 1-epimerase OS=Cenchrus ciliaris OX=35872 PE=2 SV=1	238	6.1e-25	292	35.3	42
TRINITY_DN4017_c0_g2	sp|Q40784|AAPC_CENCI	Putative glucose-6-phosphate 1-epimerase OS=Cenchrus ciliaris OX=35872 PE=2 SV=1	153	3.3e-54	544	65.4	79.7
TRINITY_DN4015_c0_g1	sp|Q9ZRT5|GSTT1_ARATH	Glutathione S-transferase T1 OS=Arabidopsis thaliana OX=3702 GN=GSTT1 PE=2 SV=1	216	1.3e-30	343	37	48.6
TRINITY_DN4022_c0_g1	sp|P0C8R0|PP416_ARATH	Putative pentatricopeptide repeat-containing protein At5g43820 OS=Arabidopsis thaliana OX=3702 GN=At5g43820 PE=3 SV=1	276	2.2e-54	548	41.3	63.4
TRINITY_DN4006_c0_g1	sp|Q54YW1|ELMOA_DICDI	ELMO domain-containing protein A OS=Dictyostelium discoideum OX=44689 GN=elmoA PE=1 SV=1	209	2.8e-24	287	33	49.3
TRINITY_DN4061_c0_g1	sp|Q9MBA3|RAD17_ARATH	Cell cycle checkpoint protein RAD17 OS=Arabidopsis thaliana OX=3702 GN=RAD17 PE=1 SV=1	576	6.3e-153	1397	51.7	67.7
TRINITY_DN4041_c0_g1	sp|Q8GXH3|OSB2_ARATH	Protein OSB2, chloroplastic OS=Arabidopsis thaliana OX=3702 GN=OSB2 PE=1 SV=2	105	1.9e-33	366	58.1	77.1
TRINITY_DN4088_c0_g4	sp|Q24JY1|RL23A_BOVIN	60S ribosomal protein L23a OS=Bos taurus OX=9913 GN=RPL23A PE=2 SV=1	86	1.1e-26	302	72.1	82.6
TRINITY_DN4088_c0_g1	sp|Q9M3C3|R23A2_ARATH	60S ribosomal protein L23a-2 OS=Arabidopsis thaliana OX=3702 GN=RPL23AB PE=2 SV=1	62	2e-15	205	67.7	77.4
TRINITY_DN4088_c0_g2	sp|Q24JY1|RL23A_BOVIN	60S ribosomal protein L23a OS=Bos taurus OX=9913 GN=RPL23A PE=2 SV=1	109	8.9e-43	442	80.7	87.2
TRINITY_DN4088_c0_g3	sp|Q24JY1|RL23A_BOVIN	60S ribosomal protein L23a OS=Bos taurus OX=9913 GN=RPL23A PE=2 SV=1	115	4.3e-45	462	80	86.1
TRINITY_DN4074_c0_g4	sp|P14080|PAPA2_CARPA	Chymopapain OS=Carica papaya OX=3649 PE=1 SV=2	58	1.4e-07	135	44.8	63.8
TRINITY_DN4074_c1_g1	sp|Q86GF7|CRUST_PANBO	Crustapain OS=Pandalus borealis OX=6703 GN=Cys PE=1 SV=1	327	3.1e-43	448	37	49.2
TRINITY_DN4074_c0_g1	sp|P10056|PAPA3_CARPA	Caricain OS=Carica papaya OX=3649 PE=1 SV=2	138	1.3e-28	319	44.9	65.9
TRINITY_DN4074_c0_g2	sp|P00786|CATH_RAT	Pro-cathepsin H OS=Rattus norvegicus OX=10116 GN=Ctsh PE=1 SV=1	230	1.8e-26	302	31.7	51.7
TRINITY_DN4074_c0_g3	sp|Q9FMH8|RD21B_ARATH	Probable cysteine protease RD21B OS=Arabidopsis thaliana OX=3702 GN=RD21B PE=1 SV=1	133	6.6e-25	287	45.1	59.4
TRINITY_DN4037_c0_g1	sp|Q500V5|AGDP1_ARATH	Protein AGENET DOMAIN (AGD)-CONTAINING P1 OS=Arabidopsis thaliana OX=3702 GN=AGDP1 PE=1 SV=1	248	1.5e-29	330	30.6	48.8
TRINITY_DN4037_c0_g2	sp|Q500V5|AGDP1_ARATH	Protein AGENET DOMAIN (AGD)-CONTAINING P1 OS=Arabidopsis thaliana OX=3702 GN=AGDP1 PE=1 SV=1	478	7e-76	733	36.2	54.4
TRINITY_DN4099_c0_g1	sp|Q9ZVD5|AGO4_ARATH	Protein argonaute 4 OS=Arabidopsis thaliana OX=3702 GN=AGO4 PE=1 SV=2	908	0	3029	63.4	77
TRINITY_DN12687_c0_g1	sp|Q20BM9|CSPL1_PANGI	CASP-like protein 1 OS=Panax ginseng OX=4054 PE=2 SV=1	148	2.5e-33	362	58.1	72.3
TRINITY_DN12652_c0_g1	sp|Q39817|CALX_SOYBN	Calnexin homolog OS=Glycine max OX=3847 PE=2 SV=1	466	6.9e-149	1362	84.1	91.2
TRINITY_DN12630_c0_g1	sp|Q9M015|Y5161_ARATH	Uncharacterized protein At5g01610 OS=Arabidopsis thaliana OX=3702 GN=At5g01610 PE=1 SV=1	109	3.6e-11	171	31.2	55
TRINITY_DN12660_c0_g1	sp|Q21902|MCM5_CAEEL	DNA replication licensing factor mcm-5 OS=Caenorhabditis elegans OX=6239 GN=mcm-5 PE=3 SV=1	505	2.3e-170	1546	62.2	77.8
TRINITY_DN12637_c0_g1	sp|Q6C4R5|SPC3_YARLI	Microsomal signal peptidase subunit 3 OS=Yarrowia lipolytica (strain CLIB 122 / E 150) OX=284591 GN=SPC3 PE=3 SV=1	150	3.4e-17	222	33.3	53.3
TRINITY_DN12642_c0_g1	sp|Q9SA69|Y1301_ARATH	BTB/POZ domain-containing protein At1g03010 OS=Arabidopsis thaliana OX=3702 GN=At1g03010 PE=2 SV=1	607	2e-225	2022	68.5	82.2
TRINITY_DN12693_c0_g1	sp|O16797|RL3_DROME	60S ribosomal protein L3 OS=Drosophila melanogaster OX=7227 GN=RpL3 PE=1 SV=3	46	1.9e-10	160	67.4	76.1
TRINITY_DN12693_c0_g2	sp|P22738|RL32_ARATH	60S ribosomal protein L3-2 OS=Arabidopsis thaliana OX=3702 GN=ARP2 PE=2 SV=4	147	1.5e-61	603	74.1	85
TRINITY_DN12615_c0_g1	sp|A8MQR0|WIT2_ARATH	WPP domain-interacting tail-anchored protein 2 OS=Arabidopsis thaliana OX=3702 GN=WIT2 PE=1 SV=1	76	5.8e-12	182	46.1	69.7
TRINITY_DN12615_c0_g2	sp|A8MQR0|WIT2_ARATH	WPP domain-interacting tail-anchored protein 2 OS=Arabidopsis thaliana OX=3702 GN=WIT2 PE=1 SV=1	590	4.5e-75	726	34.7	53.2
TRINITY_DN12643_c1_g2	sp|P52285|SKP1A_DICDI	SCF ubiquitin ligase complex protein SKP1a OS=Dictyostelium discoideum OX=44689 GN=fpaA PE=1 SV=1	123	8.3e-43	441	68.3	86.2
TRINITY_DN12643_c1_g1	sp|Q557E4|SKP1B_DICDI	SCF ubiquitin ligase complex protein SKP1b OS=Dictyostelium discoideum OX=44689 GN=fpaB-1 PE=1 SV=1	162	4.8e-63	617	72.2	87
TRINITY_DN12643_c0_g1	sp|P52285|SKP1A_DICDI	SCF ubiquitin ligase complex protein SKP1a OS=Dictyostelium discoideum OX=44689 GN=fpaA PE=1 SV=1	132	6.5e-43	442	65.9	79.5
TRINITY_DN12678_c0_g1	sp|P25698|EF1A_SOYBN	Elongation factor 1-alpha OS=Glycine max OX=3847 GN=TEFS1 PE=3 SV=2	61	1.7e-28	320	100	100
TRINITY_DN12678_c0_g2	sp|Q9FKM2|VDAC4_ARATH	Mitochondrial outer membrane protein porin 4 OS=Arabidopsis thaliana OX=3702 GN=VDAC4 PE=1 SV=1	276	1.4e-86	823	58	75
TRINITY_DN12686_c0_g1	sp|P33723|YPT1_NEUCR	GTP-binding protein ypt1 OS=Neurospora crassa (strain ATCC 24698 / 74-OR23-1A / CBS 708.71 / DSM 1257 / FGSC 987) OX=367110 GN=ypt-1 PE=3 SV=1	92	1.5e-48	490	100	100
TRINITY_DN12665_c0_g1	sp|Q9UDY4|DNJB4_HUMAN	DnaJ homolog subfamily B member 4 OS=Homo sapiens OX=9606 GN=DNAJB4 PE=1 SV=1	182	6.3e-16	215	32.4	54.4
TRINITY_DN12641_c0_g2	sp|O02161|TIM44_CAEEL	Probable mitochondrial import inner membrane translocase subunit tin-44 OS=Caenorhabditis elegans OX=6239 GN=tin-44 PE=3 SV=1	157	7.7e-56	554	59.9	82.2
TRINITY_DN12603_c0_g1	sp|O13962|YE42_SCHPO	Putative cytochrome c1 heme lyase OS=Schizosaccharomyces pombe (strain 972 / ATCC 24843) OX=284812 GN=SPAC24C9.02c PE=3 SV=1	146	1.5e-20	250	39.7	54.8
TRINITY_DN12603_c0_g2	sp|O13962|YE42_SCHPO	Putative cytochrome c1 heme lyase OS=Schizosaccharomyces pombe (strain 972 / ATCC 24843) OX=284812 GN=SPAC24C9.02c PE=3 SV=1	93	2.8e-22	264	59.1	71
TRINITY_DN12634_c0_g1	sp|Q9FR53|TOR_ARATH	Serine/threonine-protein kinase TOR OS=Arabidopsis thaliana OX=3702 GN=TOR PE=1 SV=1	1582	0	6350	79.4	87.5
TRINITY_DN12697_c0_g1	sp|P41891|GAR2_SCHPO	Protein gar2 OS=Schizosaccharomyces pombe (strain 972 / ATCC 24843) OX=284812 GN=gar2 PE=1 SV=2	187	3e-50	511	56.1	69
TRINITY_DN12673_c0_g2	sp|Q9C7T4|BH096_ARATH	Transcription factor bHLH96 OS=Arabidopsis thaliana OX=3702 GN=BHLH96 PE=1 SV=1	178	3.6e-34	372	48.3	64
TRINITY_DN12628_c1_g2	sp|P62992|RS27A_BOVIN	Ubiquitin-40S ribosomal protein S27a OS=Bos taurus OX=9913 GN=RPS27A PE=1 SV=2	156	4e-71	686	100	100
TRINITY_DN12628_c1_g1	sp|P0CG85|UBI1P_NICSY	Polyubiquitin OS=Nicotiana sylvestris OX=4096 GN=UBI11 PE=2 SV=1	413	4.3e-228	2043	99.8	100
TRINITY_DN12628_c0_g1	sp|P0CG70|UBI4P_NEUCR	Polyubiquitin OS=Neurospora crassa (strain ATCC 24698 / 74-OR23-1A / CBS 708.71 / DSM 1257 / FGSC 987) OX=367110 GN=ubi PE=1 SV=1	225	1.7e-119	1105	98.7	98.7
TRINITY_DN12601_c0_g1	sp|P34254|NNMT1_CAEEL	Nicotinamide N-methyltransferase OS=Caenorhabditis elegans OX=6239 GN=anmt-1 PE=3 SV=1	101	1.2e-26	303	56.4	70.3
TRINITY_DN12664_c0_g2	sp|O04937|DHEA_NICPL	Glutamate dehydrogenase A OS=Nicotiana plumbaginifolia OX=4092 GN=GDHA PE=2 SV=1	40	2.8e-07	137	70	87.5
TRINITY_DN12627_c0_g1	sp|Q5S1U6|IFRD1_PIG	Interferon-related developmental regulator 1 OS=Sus scrofa OX=9823 GN=IFRD1 PE=2 SV=1	328	6.4e-24	282	28.4	43.9
TRINITY_DN12631_c0_g1	sp|C0LGP4|Y3475_ARATH	Probable LRR receptor-like serine/threonine-protein kinase At3g47570 OS=Arabidopsis thaliana OX=3702 GN=At3g47570 PE=2 SV=1	331	8.6e-77	743	46.5	63.7
TRINITY_DN12679_c0_g1	sp|P49041|RS5_CAEEL	40S ribosomal protein S5 OS=Caenorhabditis elegans OX=6239 GN=rps-5 PE=3 SV=1	81	8.9e-32	344	80.2	90.1
TRINITY_DN12600_c0_g2	sp|Q9UR07|TF211_SCHPO	Transposon Tf2-11 polyprotein OS=Schizosaccharomyces pombe (strain 972 / ATCC 24843) OX=284812 GN=Tf2-11 PE=3 SV=1	69	1.3e-06	128	34.8	53.6
TRINITY_DN12694_c0_g1	sp|Q9STE7|R13L3_ARATH	Putative disease resistance RPP13-like protein 3 OS=Arabidopsis thaliana OX=3702 GN=RPP13L3 PE=3 SV=1	70	1.4e-06	126	37.1	68.6
TRINITY_DN12690_c0_g1	sp|P38657|PDIA3_BOVIN	Protein disulfide-isomerase A3 OS=Bos taurus OX=9913 GN=PDIA3 PE=2 SV=1	52	2.3e-12	177	61.5	76.9
TRINITY_DN12681_c1_g2	sp|P34825|EF1A_HYPJE	Elongation factor 1-alpha OS=Hypocrea jecorina OX=51453 GN=tef1 PE=3 SV=1	95	3.2e-49	496	97.9	98.9
TRINITY_DN12681_c1_g1	sp|Q01372|EF1A_NEUCR	Elongation factor 1-alpha OS=Neurospora crassa (strain ATCC 24698 / 74-OR23-1A / CBS 708.71 / DSM 1257 / FGSC 987) OX=367110 GN=tef-1 PE=3 SV=2	84	8.4e-44	450	100	100
TRINITY_DN12680_c0_g4	sp|Q9LZU5|KN5D_ARATH	Kinesin-like protein KIN-5D OS=Arabidopsis thaliana OX=3702 GN=KIN5D PE=3 SV=1	54	9.1e-07	132	53.7	68.5
TRINITY_DN12680_c0_g3	sp|Q5W7C6|KN5A_ORYSJ	Kinesin-like protein KIN-5A OS=Oryza sativa subsp. japonica OX=39947 GN=KIN5A PE=2 SV=1	139	2.9e-18	232	38.1	59.7
TRINITY_DN12691_c0_g1	sp|C0LGX3|HSL2_ARATH	LRR receptor-like serine/threonine-protein kinase HSL2 OS=Arabidopsis thaliana OX=3702 GN=HSL2 PE=1 SV=1	283	4.4e-52	529	46.3	61.5
TRINITY_DN12618_c0_g1	sp|P41203|EF1A_DESMO	Elongation factor 1-alpha OS=Desulfurococcus mobilis OX=2275 GN=tuf PE=3 SV=1	133	3.9e-16	212	33.8	62.4
TRINITY_DN12618_c3_g1	sp|P51554|EF1A_HYDVU	Elongation factor 1-alpha OS=Hydra vulgaris OX=6087 PE=2 SV=1	180	7.3e-39	408	46.1	64.4
TRINITY_DN12618_c4_g1	sp|P90519|EF1A_CRYPV	Elongation factor 1-alpha OS=Cryptosporidium parvum OX=5807 PE=2 SV=1	83	8.4e-20	241	60.2	72.3
TRINITY_DN12618_c2_g2	sp|P90519|EF1A_CRYPV	Elongation factor 1-alpha OS=Cryptosporidium parvum OX=5807 PE=2 SV=1	119	1.7e-38	404	58.8	80.7
TRINITY_DN12618_c1_g1	sp|Q18EY5|EF1A_HALWD	Elongation factor 1-alpha OS=Haloquadratum walsbyi (strain DSM 16790 / HBSQ001) OX=362976 GN=tuf PE=3 SV=1	66	1.2e-13	187	50	74.2
TRINITY_DN12618_c2_g1	sp|P53013|EF1A_CAEEL	Elongation factor 1-alpha OS=Caenorhabditis elegans OX=6239 GN=eft-3 PE=3 SV=1	471	2.7e-102	959	42	61.4
TRINITY_DN12608_c0_g2	sp|Q4WLB9|CFMA_ASPFU	GPI-anchored CFEM domain protein A OS=Neosartorya fumigata (strain ATCC MYA-4609 / Af293 / CBS 101355 / FGSC A1100) OX=330879 GN=cfmA PE=1 SV=1	64	6.4e-08	144	40.6	65.6
TRINITY_DN12608_c0_g3	sp|Q4WLB9|CFMA_ASPFU	GPI-anchored CFEM domain protein A OS=Neosartorya fumigata (strain ATCC MYA-4609 / Af293 / CBS 101355 / FGSC A1100) OX=330879 GN=cfmA PE=1 SV=1	64	4.5e-08	144	39.1	67.2
TRINITY_DN12672_c0_g1	sp|O81832|Y4729_ARATH	G-type lectin S-receptor-like serine/threonine-protein kinase At4g27290 OS=Arabidopsis thaliana OX=3702 GN=At4g27290 PE=3 SV=4	89	2.8e-23	271	52.8	62.9
TRINITY_DN12611_c0_g1	sp|A8PB32|CLP1_BRUMA	Protein CLP1 homolog OS=Brugia malayi OX=6279 GN=Bm1_20975 PE=3 SV=1	411	5e-139	1275	56.9	77.6
TRINITY_DN12667_c0_g1	sp|P27634|EF1A_RHYAM	Elongation factor 1-alpha (Fragment) OS=Rhynchosciara americana OX=7186 PE=2 SV=1	104	2.9e-43	444	76	90.4
TRINITY_DN12667_c1_g3	sp|P86934|EF1A1_TRYB2	Elongation factor 1-alpha 1 OS=Trypanosoma brucei brucei (strain 927/4 GUTat10.1) OX=185431 GN=TEF1 PE=1 SV=1	145	7.3e-69	666	83.4	91.7
TRINITY_DN12667_c1_g2	sp|P27592|EF1A_ONCVO	Elongation factor 1-alpha OS=Onchocerca volvulus OX=6282 PE=2 SV=1	304	1e-147	1349	83.6	91.1
TRINITY_DN12667_c2_g1	sp|Q8LPC4|EF1A_PYRYE	Elongation factor 1-alpha OS=Pyropia yezoensis OX=2788 PE=2 SV=1	97	1.4e-44	455	83.5	92.8
TRINITY_DN12667_c1_g4	sp|Q00251|EF1A_AURPU	Elongation factor 1-alpha OS=Aureobasidium pullulans OX=5580 GN=TEF1 PE=3 SV=1	108	3.2e-45	461	76.9	89.8
TRINITY_DN12654_c0_g1	sp|Q09896|MPC2_SCHPO	Probable mitochondrial pyruvate carrier 2 OS=Schizosaccharomyces pombe (strain 972 / ATCC 24843) OX=284812 GN=mpc2 PE=3 SV=1	78	1.8e-19	243	59	70.5
TRINITY_DN12605_c0_g1	sp|P83752|JANA_DROTE	Sex-regulated protein janus-A OS=Drosophila teissieri OX=7243 GN=janA PE=3 SV=1	115	4.6e-29	323	51.3	69.6
TRINITY_DN12684_c0_g1	sp|Q8W491|U73B3_ARATH	UDP-glycosyltransferase 73B3 OS=Arabidopsis thaliana OX=3702 GN=UGT73B3 PE=2 SV=1	139	1.5e-47	482	66.2	80.6
TRINITY_DN12662_c0_g4	sp|Q94HW2|POLR1_ARATH	Retrovirus-related Pol polyprotein from transposon RE1 OS=Arabidopsis thaliana OX=3702 GN=RE1 PE=2 SV=1	385	5.4e-49	499	34.8	52.2
TRINITY_DN12648_c0_g4	sp|Q9M9M4|CSLD3_ARATH	Cellulose synthase-like protein D3 OS=Arabidopsis thaliana OX=3702 GN=CSLD3 PE=1 SV=1	207	2.2e-103	967	88.4	96.1
TRINITY_DN12619_c0_g1	sp|Q8L612|MACP1_ARATH	MACPF domain-containing protein At1g14780 OS=Arabidopsis thaliana OX=3702 GN=At1g14780 PE=2 SV=1	739	1.5e-187	1696	47.4	59.4
TRINITY_DN12619_c0_g2	sp|Q8L612|MACP1_ARATH	MACPF domain-containing protein At1g14780 OS=Arabidopsis thaliana OX=3702 GN=At1g14780 PE=2 SV=1	452	1.4e-134	1238	54	69.2
TRINITY_DN12677_c0_g1	sp|Q7S302|MRT4_NEUCR	Ribosome assembly factor mrt4 OS=Neurospora crassa (strain ATCC 24698 / 74-OR23-1A / CBS 708.71 / DSM 1257 / FGSC 987) OX=367110 GN=mrt4 PE=3 SV=1	241	8.7e-97	910	70.5	85.9
TRINITY_DN12683_c0_g4	sp|V9M2S5|RPV1_VITRO	Disease resistance protein RPV1 OS=Vitis rotundifolia OX=103349 GN=RPV1 PE=1 SV=1	81	1.4e-11	170	45.7	64.2
TRINITY_DN12683_c0_g1	sp|Q40392|TMVRN_NICGU	TMV resistance protein N OS=Nicotiana glutinosa OX=35889 GN=N PE=1 SV=1	139	5.4e-21	253	45.3	59
TRINITY_DN12683_c0_g2	sp|A0A290U7C4|ROQ1_NICBE	Disease resistance protein Roq1 OS=Nicotiana benthamiana OX=4100 GN=ROQ1 PE=1 SV=1	368	2.6e-59	587	37.2	60.9
TRINITY_DN12683_c0_g3	sp|A0A290U7C4|ROQ1_NICBE	Disease resistance protein Roq1 OS=Nicotiana benthamiana OX=4100 GN=ROQ1 PE=1 SV=1	603	2.1e-89	851	36	55.7
TRINITY_DN12670_c0_g1	sp|P41764|G6PD_EMENI	Glucose-6-phosphate 1-dehydrogenase OS=Emericella nidulans (strain FGSC A4 / ATCC 38163 / CBS 112.46 / NRRL 194 / M139) OX=227321 GN=gsdA PE=3 SV=2	492	6.9e-181	1637	62	77.4
TRINITY_DN12610_c0_g1	sp|Q3C1L8|RK16_NICSY	50S ribosomal protein L16, chloroplastic OS=Nicotiana sylvestris OX=4096 GN=rpl16 PE=3 SV=1	130	1.7e-50	515	70	87.7
TRINITY_DN12624_c0_g1	sp|Q54G11|ATG8L_DICDI	Autophagy-related protein 8-like protein DDB_G0290491 OS=Dictyostelium discoideum OX=44689 GN=DDB_G0290491 PE=3 SV=1	118	4.5e-28	315	53.4	72.9
TRINITY_DN12633_c0_g2	sp|F4JRJ6|DEAH9_ARATH	Probable pre-mRNA-splicing factor ATP-dependent RNA helicase DEAH9 OS=Arabidopsis thaliana OX=3702 GN=At4g18465 PE=3 SV=1	37	2.3e-06	129	70.3	83.8
TRINITY_DN12633_c0_g3	sp|Q9SVW8|PIRL4_ARATH	Plant intracellular Ras-group-related LRR protein 4 OS=Arabidopsis thaliana OX=3702 GN=PIRL4 PE=1 SV=1	48	7.8e-07	132	58.3	72.9
TRINITY_DN12629_c0_g1	sp|Q12731|TBP_EMENI	TATA-box-binding protein OS=Emericella nidulans (strain FGSC A4 / ATCC 38163 / CBS 112.46 / NRRL 194 / M139) OX=227321 GN=tbpA PE=2 SV=1	172	5.6e-90	854	96.5	99.4
TRINITY_DN12629_c0_g2	sp|Q12731|TBP_EMENI	TATA-box-binding protein OS=Emericella nidulans (strain FGSC A4 / ATCC 38163 / CBS 112.46 / NRRL 194 / M139) OX=227321 GN=tbpA PE=2 SV=1	270	3.5e-102	959	77.8	80.4
TRINITY_DN12629_c0_g3	sp|Q12731|TBP_EMENI	TATA-box-binding protein OS=Emericella nidulans (strain FGSC A4 / ATCC 38163 / CBS 112.46 / NRRL 194 / M139) OX=227321 GN=tbpA PE=2 SV=1	269	1.3e-105	989	79.2	82.5
TRINITY_DN12612_c0_g1	sp|O14169|PGC1_SCHPO	Phosphatidylglycerol phospholipase C OS=Schizosaccharomyces pombe (strain 972 / ATCC 24843) OX=284812 GN=SPAC4D7.02c PE=3 SV=2	237	1.6e-12	184	26.6	45.6
TRINITY_DN12604_c0_g2	sp|Q50H33|KCTD8_MOUSE	BTB/POZ domain-containing protein KCTD8 OS=Mus musculus OX=10090 GN=Kctd8 PE=1 SV=1	261	3.3e-40	421	41	55.6
TRINITY_DN12638_c0_g1	sp|Q94BY9|GAP22_ARATH	Rab GTPase-activating protein 22 OS=Arabidopsis thaliana OX=3702 GN=RABGAP22 PE=1 SV=1	480	1.1e-30	344	26	40.2
TRINITY_DN12635_c0_g1	sp|P0CX39|RS8A_YEAST	40S ribosomal protein S8-A OS=Saccharomyces cerevisiae (strain ATCC 204508 / S288c) OX=559292 GN=RPS8A PE=1 SV=1	216	4.7e-75	723	67.1	78.2
TRINITY_DN12635_c0_g2	sp|P0CX39|RS8A_YEAST	40S ribosomal protein S8-A OS=Saccharomyces cerevisiae (strain ATCC 204508 / S288c) OX=559292 GN=RPS8A PE=1 SV=1	56	3.6e-18	226	82.1	92.9
TRINITY_DN12616_c0_g1	sp|P22413|ENPP1_HUMAN	Ectonucleotide pyrophosphatase/phosphodiesterase family member 1 OS=Homo sapiens OX=9606 GN=ENPP1 PE=1 SV=2	391	5.5e-79	759	40.7	58.8
TRINITY_DN12616_c0_g2	sp|J3SEZ3|PDE1_CROAD	Venom phosphodiesterase 1 OS=Crotalus adamanteus OX=8729 PE=1 SV=2	385	1.8e-75	728	43.1	60.3
TRINITY_DN12613_c0_g1	sp|Q9SYZ7|U496A_ARATH	UPF0496 protein At4g34320 OS=Arabidopsis thaliana OX=3702 GN=At4g34320 PE=2 SV=1	348	4.1e-93	880	55.7	78.7
TRINITY_DN12661_c0_g4	sp|Q9SS87|SEOB_ARATH	Protein SIEVE ELEMENT OCCLUSION B OS=Arabidopsis thaliana OX=3702 GN=SEOB PE=1 SV=1	135	4.8e-26	298	48.1	61.5
TRINITY_DN12661_c0_g1	sp|Q9SS87|SEOB_ARATH	Protein SIEVE ELEMENT OCCLUSION B OS=Arabidopsis thaliana OX=3702 GN=SEOB PE=1 SV=1	593	2.3e-146	1340	46.4	61.4
TRINITY_DN12661_c0_g2	sp|Q9SS87|SEOB_ARATH	Protein SIEVE ELEMENT OCCLUSION B OS=Arabidopsis thaliana OX=3702 GN=SEOB PE=1 SV=1	139	3.2e-42	436	56.8	71.9
TRINITY_DN12661_c0_g3	sp|Q8VZF6|EDR2L_ARATH	Protein ENHANCED DISEASE RESISTANCE 2-like OS=Arabidopsis thaliana OX=3702 GN=EDR2L PE=2 SV=1	111	3e-52	525	86.5	95.5
TRINITY_DN12698_c0_g1	sp|F4IXE7|IDM1_ARATH	Increased DNA methylation 1 OS=Arabidopsis thaliana OX=3702 GN=IDM1 PE=1 SV=1	467	6.3e-36	390	25.3	42
TRINITY_DN12607_c0_g1	sp|P41893|PPAL_SCHPO	Low molecular weight phosphotyrosine protein phosphatase OS=Schizosaccharomyces pombe (strain 972 / ATCC 24843) OX=284812 GN=stp1 PE=2 SV=1	153	2.5e-34	369	48.4	61.4
TRINITY_DN12671_c0_g1	sp|Q9U3A0|PAN1_CAEEL	P-granule-associated novel protein 1 OS=Caenorhabditis elegans OX=6239 GN=pan-1 PE=1 SV=1	89	5.6e-13	186	41.6	66.3
TRINITY_DN12621_c0_g4	sp|Q9FN67|Y5133_ARATH	BTB/POZ domain-containing protein At5g41330 OS=Arabidopsis thaliana OX=3702 GN=At5g41330 PE=2 SV=1	440	2.3e-154	1408	61.8	80.2
TRINITY_DN12621_c0_g1	sp|Q9FN67|Y5133_ARATH	BTB/POZ domain-containing protein At5g41330 OS=Arabidopsis thaliana OX=3702 GN=At5g41330 PE=2 SV=1	450	1.1e-159	1456	62.4	79.8
TRINITY_DN12621_c0_g2	sp|Q9FN67|Y5133_ARATH	BTB/POZ domain-containing protein At5g41330 OS=Arabidopsis thaliana OX=3702 GN=At5g41330 PE=2 SV=1	444	9.2e-156	1420	62.4	80.4
TRINITY_DN63335_c0_g1	sp|P0CM97|CWC22_CRYNB	Pre-mRNA-splicing factor CWC22 OS=Cryptococcus neoformans var. neoformans serotype D (strain B-3501A) OX=283643 GN=CWC22 PE=3 SV=1	85	5.4e-24	277	52.9	72.9
TRINITY_DN63335_c0_g2	sp|A0A1I8M2I8|CWC22_MUSDO	Pre-mRNA-splicing factor CWC22 homolog OS=Musca domestica OX=7370 GN=ncm PE=3 SV=1	87	7.7e-32	345	74.7	90.8
TRINITY_DN63369_c0_g1	sp|P27476|NSR1_YEAST	Nuclear localization sequence-binding protein OS=Saccharomyces cerevisiae (strain ATCC 204508 / S288c) OX=559292 GN=NSR1 PE=1 SV=1	198	6.9e-46	474	48	67.2
TRINITY_DN63332_c0_g1	sp|G5ED35|TTR52_CAEEL	Transthyretin-like protein 52 OS=Caenorhabditis elegans OX=6239 GN=ttr-52 PE=1 SV=1	115	3.2e-18	229	40	59.1
TRINITY_DN63318_c0_g1	sp|Q9C5Y0|PLDD1_ARATH	Phospholipase D delta OS=Arabidopsis thaliana OX=3702 GN=PLDDELTA PE=1 SV=2	85	7.7e-19	232	51.8	67.1
TRINITY_DN63319_c0_g1	sp|A8WYE4|PAR1_CAEBR	Serine/threonine-protein kinase par-1 OS=Caenorhabditis briggsae OX=6238 GN=par-1 PE=3 SV=1	92	2.7e-08	142	31.5	53.3
TRINITY_DN63401_c0_g2	sp|O94478|MU137_SCHPO	Meiotically up-regulated gene 137 protein OS=Schizosaccharomyces pombe (strain 972 / ATCC 24843) OX=284812 GN=mug137 PE=1 SV=1	146	2.7e-20	250	41.1	59.6
TRINITY_DN63348_c0_g1	sp|F5A6E9|TPIS_PROCL	Triosephosphate isomerase OS=Procambarus clarkii OX=6728 PE=1 SV=1	90	3.2e-30	331	66.7	82.2
TRINITY_DN63328_c0_g1	sp|Q8MPX3|DNJ20_CAEEL	DnaJ homolog dnj-20 OS=Caenorhabditis elegans OX=6239 GN=dnj-20 PE=3 SV=2	346	2.5e-119	1105	61.6	75.1
TRINITY_DN63380_c0_g1	sp|Q9W133|ADCK_DROME	AarF domain-containing kinase 1 OS=Drosophila melanogaster OX=7227 GN=Adck1 PE=1 SV=2	263	2.6e-72	698	47.9	71.1
TRINITY_DN63380_c0_g2	sp|Q9W133|ADCK_DROME	AarF domain-containing kinase 1 OS=Drosophila melanogaster OX=7227 GN=Adck1 PE=1 SV=2	185	1e-35	381	43.8	63.2
TRINITY_DN63376_c0_g2	sp|P87252|HEX1_NEUCR	Woronin body major protein OS=Neurospora crassa (strain ATCC 24698 / 74-OR23-1A / CBS 708.71 / DSM 1257 / FGSC 987) OX=367110 GN=hex-1 PE=1 SV=1	141	1.9e-67	659	87.2	95.7
TRINITY_DN63376_c0_g3	sp|P87252|HEX1_NEUCR	Woronin body major protein OS=Neurospora crassa (strain ATCC 24698 / 74-OR23-1A / CBS 708.71 / DSM 1257 / FGSC 987) OX=367110 GN=hex-1 PE=1 SV=1	141	3.8e-67	657	87.2	95.7
TRINITY_DN63327_c0_g1	sp|Q92841|DDX17_HUMAN	Probable ATP-dependent RNA helicase DDX17 OS=Homo sapiens OX=9606 GN=DDX17 PE=1 SV=2	66	6.1e-15	198	57.6	77.3
TRINITY_DN63354_c0_g1	sp|A8IB25|RSSA_CHLRE	40S ribosomal protein SA OS=Chlamydomonas reinhardtii OX=3055 GN=CHLREDRAFT_126059 PE=3 SV=1	94	2.5e-30	332	64.9	78.7
TRINITY_DN63382_c0_g1	sp|E2RKA8|RL32_CANLF	60S ribosomal protein L32 OS=Canis lupus familiaris OX=9615 GN=RPL32 PE=1 SV=1	119	2.4e-39	411	64.7	83.2
TRINITY_DN63343_c0_g3	sp|Q9Z160|COG1_MOUSE	Conserved oligomeric Golgi complex subunit 1 OS=Mus musculus OX=10090 GN=Cog1 PE=1 SV=3	135	7.7e-11	167	31.9	49.6
TRINITY_DN63330_c0_g1	sp|Q9VA70|NCASE_DROME	Neutral ceramidase OS=Drosophila melanogaster OX=7227 GN=CDase PE=1 SV=1	92	4.2e-22	261	55.4	73.9
TRINITY_DN63324_c0_g1	sp|Q54UQ2|PGM2_DICDI	Probable phosphoglucomutase-2 OS=Dictyostelium discoideum OX=44689 GN=pgmB PE=3 SV=1	293	2.3e-75	725	51.2	65.2
TRINITY_DN63393_c0_g1	sp|P14381|YTX2_XENLA	Transposon TX1 uncharacterized 149 kDa protein OS=Xenopus laevis OX=8355 PE=4 SV=1	75	5.7e-06	122	36	61.3
TRINITY_DN63323_c0_g1	sp|Q10169|DSK2_SCHPO	Deubiquitination-protection protein dph1 OS=Schizosaccharomyces pombe (strain 972 / ATCC 24843) OX=284812 GN=dph1 PE=4 SV=1	425	1.6e-47	487	41.9	52.2
TRINITY_DN63363_c0_g1	sp|Q84VQ1|KINB1_ARATH	SNF1-related protein kinase regulatory subunit beta-1 OS=Arabidopsis thaliana OX=3702 GN=KINB1 PE=1 SV=1	130	1.9e-37	402	56.9	73.8
TRINITY_DN63368_c0_g2	sp|Q9SV36|KINUC_ARATH	Kinesin-like protein KIN-UC OS=Arabidopsis thaliana OX=3702 GN=KINUC PE=1 SV=2	162	5.8e-51	512	69.1	82.7
TRINITY_DN63368_c0_g3	sp|Q9LPC6|KINUB_ARATH	Kinesin-like protein KIN-UB OS=Arabidopsis thaliana OX=3702 GN=KINUB PE=1 SV=2	70	2e-24	280	74.3	87.1
TRINITY_DN63334_c0_g2	sp|Q5X842|RS5_LEGPA	30S ribosomal protein S5 OS=Legionella pneumophila (strain Paris) OX=297246 GN=rpsE PE=3 SV=1	155	2.2e-22	271	39.4	57.4
TRINITY_DN63309_c1_g1	sp|Q01520|EF1A_PODAS	Elongation factor 1-alpha OS=Podospora anserina OX=2587412 GN=TEF PE=3 SV=1	72	4.5e-32	346	93.1	95.8
TRINITY_DN63309_c0_g1	sp|Q04634|EF1A_TETPY	Elongation factor 1-alpha OS=Tetrahymena pyriformis OX=5908 PE=2 SV=1	128	8.1e-56	553	79.7	89.1
TRINITY_DN63355_c0_g1	sp|Q9SY66|FRS11_ARATH	Protein FAR1-RELATED SEQUENCE 11 OS=Arabidopsis thaliana OX=3702 GN=FRS11 PE=1 SV=1	674	0	2877	78.8	90.4
TRINITY_DN63333_c0_g2	sp|Q9P7S2|RPN6_SCHPO	Probable 26S proteasome regulatory subunit rpn6 OS=Schizosaccharomyces pombe (strain 972 / ATCC 24843) OX=284812 GN=rpn6 PE=3 SV=1	152	7.8e-48	485	59.2	81.6
TRINITY_DN63358_c0_g1	sp|Q8EJW2|PRPC_SHEON	2-methylcitrate synthase OS=Shewanella oneidensis (strain MR-1) OX=211586 GN=prpC PE=3 SV=1	83	9.8e-10	154	42.2	56.6
TRINITY_DN63358_c0_g2	sp|Q8EJW2|PRPC_SHEON	2-methylcitrate synthase OS=Shewanella oneidensis (strain MR-1) OX=211586 GN=prpC PE=3 SV=1	106	3.7e-22	262	49.1	63.2
TRINITY_DN63378_c0_g1	sp|Q0CRQ3|AZPA3_ASPTN	Cytochrome P450 monooxygenase ATEG_03631 OS=Aspergillus terreus (strain NIH 2624 / FGSC A1156) OX=341663 GN=ATEG_03631 PE=1 SV=2	493	6.8e-94	887	39.4	58
TRINITY_DN63372_c0_g1	sp|P27131|ACT1_NAEFO	Actin-1 OS=Naegleria fowleri OX=5763 PE=2 SV=2	187	5e-99	927	94.1	95.7
TRINITY_DN63384_c0_g1	sp|Q9L9F0|NOVR_STRNV	Decarboxylase NovR OS=Streptomyces niveus OX=193462 GN=novR PE=1 SV=1	77	5.5e-18	225	50.6	71.4
TRINITY_DN63316_c0_g1	sp|Q553P6|SERP_DICDI	Probable stress-associated endoplasmic reticulum protein OS=Dictyostelium discoideum OX=44689 GN=serp PE=2 SV=1	59	7.7e-09	147	47.5	64.4
TRINITY_DN63404_c0_g1	sp|Q9SZA4|CDC21_ARATH	Cell division cycle 20.1, cofactor of APC complex OS=Arabidopsis thaliana OX=3702 GN=CDC20-1 PE=1 SV=1	457	3.4e-165	1502	63.7	77.9
TRINITY_DN63362_c0_g1	sp|Q30DW9|MOXY_DOTSE	FAD-binding monooxygenase moxY OS=Dothistroma septosporum OX=64363 GN=moxY PE=2 SV=1	143	6.9e-48	485	58.7	75.5
TRINITY_DN63362_c0_g2	sp|Q30DW9|MOXY_DOTSE	FAD-binding monooxygenase moxY OS=Dothistroma septosporum OX=64363 GN=moxY PE=2 SV=1	407	1.2e-168	1531	64.6	80.3
TRINITY_DN63361_c1_g4	sp|O94260|G3BP_SCHPO	Putative G3BP-like protein OS=Schizosaccharomyces pombe (strain 972 / ATCC 24843) OX=284812 GN=nxt3 PE=1 SV=1	92	1.5e-20	248	54.3	70.7
TRINITY_DN80510_c0_g1	sp|A0A4P8GEE8|EUPG_PHOSX	Short-chain dehydrogenase/reductase eupG OS=Phoma sp. OX=1707701 GN=eupG PE=1 SV=1	211	3e-50	507	49.3	67.3
TRINITY_DN80584_c0_g1	sp|P77526|YFCG_ECOLI	Disulfide-bond oxidoreductase YfcG OS=Escherichia coli (strain K12) OX=83333 GN=yfcG PE=1 SV=1	78	1.5e-15	204	55.1	67.9
TRINITY_DN80513_c0_g1	sp|Q6ZJJ1|APX4_ORYSJ	Probable L-ascorbate peroxidase 4, peroxisomal OS=Oryza sativa subsp. japonica OX=39947 GN=APX4 PE=2 SV=1	77	3e-23	270	72.7	83.1
TRINITY_DN80543_c0_g5	sp|Q9AR73|HQGT_RAUSE	Hydroquinone glucosyltransferase OS=Rauvolfia serpentina OX=4060 GN=AS PE=1 SV=1	464	4e-190	1717	68.8	81.3
TRINITY_DN80543_c0_g1	sp|Q9SKI4|RFA1A_ARATH	Replication protein A 70 kDa DNA-binding subunit A OS=Arabidopsis thaliana OX=3702 GN=RPA1A PE=1 SV=1	238	1e-28	321	36.6	50
TRINITY_DN80546_c0_g1	sp|O93209|POL_FFV	Pro-Pol polyprotein OS=Feline foamy virus OX=53182 GN=pol PE=3 SV=1	69	1.4e-06	126	34.8	52.2
TRINITY_DN80560_c0_g1	sp|O15232|MATN3_HUMAN	Matrilin-3 OS=Homo sapiens OX=9606 GN=MATN3 PE=1 SV=2	127	3.8e-07	133	34.6	56.7
TRINITY_DN80527_c0_g1	sp|G2TRS3|KISH_SCHPO	Protein kish OS=Schizosaccharomyces pombe (strain 972 / ATCC 24843) OX=284812 GN=ksh1 PE=2 SV=1	66	3.7e-17	219	60.6	77.3
TRINITY_DN80593_c0_g1	sp|P0CT31|EF1A1_DICDI	Elongation factor 1-alpha OS=Dictyostelium discoideum OX=44689 GN=eef1a1 PE=1 SV=1	177	7e-82	779	80.8	89.3
TRINITY_DN80593_c0_g2	sp|O49169|EF1A_MANES	Elongation factor 1-alpha OS=Manihot esculenta OX=3983 GN=EF1 PE=3 SV=1	66	5.3e-27	302	78.8	93.9
TRINITY_DN80564_c0_g2	sp|Q9HGN6|DUS1_SCHPO	tRNA-dihydrouridine(16/17) synthase [NAD(P)(+)] OS=Schizosaccharomyces pombe (strain 972 / ATCC 24843) OX=284812 GN=dus1 PE=3 SV=1	68	1.9e-12	177	52.9	64.7
TRINITY_DN80581_c0_g1	sp|Q4HXT6|PMP3_GIBZE	Plasma membrane proteolipid 3 OS=Gibberella zeae (strain PH-1 / ATCC MYA-4620 / FGSC 9075 / NRRL 31084) OX=229533 GN=PMP3 PE=3 SV=2	57	6.6e-24	280	96.5	98.2
TRINITY_DN80581_c0_g2	sp|Q4HXT6|PMP3_GIBZE	Plasma membrane proteolipid 3 OS=Gibberella zeae (strain PH-1 / ATCC MYA-4620 / FGSC 9075 / NRRL 31084) OX=229533 GN=PMP3 PE=3 SV=2	57	4e-23	270	93	94.7
TRINITY_DN80524_c0_g1	sp|Q9UT98|POS5_SCHPO	NADH kinase pos5, mitochondrial OS=Schizosaccharomyces pombe (strain 972 / ATCC 24843) OX=284812 GN=pos5 PE=3 SV=2	84	1.9e-27	307	65.5	86.9
TRINITY_DN80512_c0_g1	sp|Q0U2R3|CHO2_PHANO	Phosphatidylethanolamine N-methyltransferase OS=Phaeosphaeria nodorum (strain SN15 / ATCC MYA-4574 / FGSC 10173) OX=321614 GN=CHO2 PE=3 SV=2	123	2.8e-51	515	76.4	93.5
TRINITY_DN80588_c0_g1	sp|Q9SUC5|FAH2_ARATH	Dihydroceramide fatty acyl 2-hydroxylase FAH2 OS=Arabidopsis thaliana OX=3702 GN=FAH2 PE=1 SV=1	115	5.9e-15	201	33	56.5
TRINITY_DN80580_c0_g2	sp|Q08484|GYP1_YEAST	GTPase-activating protein GYP1 OS=Saccharomyces cerevisiae (strain ATCC 204508 / S288c) OX=559292 GN=GYP1 PE=1 SV=1	128	1.3e-24	284	44.5	59.4
TRINITY_DN80544_c0_g1	sp|P0CQ26|ATP23_CRYNJ	Mitochondrial inner membrane protease ATP23 OS=Cryptococcus neoformans var. neoformans serotype D (strain JEC21 / ATCC MYA-565) OX=214684 GN=ATP23 PE=3 SV=1	117	5.4e-25	294	47.9	64.1
TRINITY_DN80607_c0_g1	sp|Q5BE22|PRP46_EMENI	Pre-mRNA-splicing factor prp46 OS=Emericella nidulans (strain FGSC A4 / ATCC 38163 / CBS 112.46 / NRRL 194 / M139) OX=227321 GN=prp46 PE=3 SV=1	139	3.7e-35	376	70.5	81.3
TRINITY_DN80603_c0_g1	sp|P0C5R9|YP17B_YEAST	Uncharacterized protein YPR170W-B OS=Saccharomyces cerevisiae (strain ATCC 204508 / S288c) OX=559292 GN=YPR170W-B PE=3 SV=1	55	5.4e-06	121	41.8	61.8
TRINITY_DN80578_c0_g1	sp|P22981|LET60_CAEEL	Ras protein let-60 OS=Caenorhabditis elegans OX=6239 GN=let-60 PE=1 SV=1	72	4.9e-22	260	63.9	83.3
TRINITY_DN80578_c0_g2	sp|P22279|RAS2_MUCCL	Ras-like protein 2 OS=Mucor circinelloides f. lusitanicus OX=29924 GN=RAS2 PE=2 SV=2	100	9.7e-17	217	42	67
TRINITY_DN80525_c0_g2	sp|Q9LXT3|MBF1B_ARATH	Multiprotein-bridging factor 1b OS=Arabidopsis thaliana OX=3702 GN=MBF1B PE=2 SV=1	39	3e-13	189	92.3	97.4
[truncated: 87,953 more rows]
