# Supplementary material for: Effects of Light Intensity on Physiological Characteristics and Expression of Genes in Coumarin Biosynthetic Pathway of Angelica dahurica
Source: Int J Mol Sci. 2022 Dec 14;23(24):15912. doi: 10.3390/ijms232415912 (PMC9781474; doi:10.3390/ijms232415912)
Supplement: Supplementary file 1 [file ijms-23-15912-s001.zip › Table.S5 Pfam annotation.xlsx]

## Sheet: Pfam
Gene_id	Pfam id	Domain	Domain Description	E-value	Length	Protein start	Protein end	Pfam start	Pfam end
TRINITY_DN5534_c0_g1	PF01556	DnaJ_C	DnaJ C terminal domain	3.1e-43	216	214	430	2	153
TRINITY_DN5534_c0_g1	PF00226	DnaJ	DnaJ domain	5.7e-21	50	53	103	1	52
TRINITY_DN5534_c0_g1	PF00684	DnaJ_CXXCXGXG	DnaJ central domain	4.4e-14	62	240	302	1	65
TRINITY_DN78400_c0_g1	PF04520	Senescence_reg	Senescence regulator	1.6e-14	71	37	108	69	152
TRINITY_DN78399_c0_g4	PF00651	BTB	BTB/POZ domain	2.7e-23	123	24	147	7	109
TRINITY_DN78404_c0_g1	PF00171	Aldedh	Aldehyde dehydrogenase family	3.1e-21	69	30	99	3	69
TRINITY_DN78404_c0_g2	PF00171	Aldedh	Aldehyde dehydrogenase family	1.4e-60	141	1	142	314	457
TRINITY_DN78404_c0_g3	PF00171	Aldedh	Aldehyde dehydrogenase family	1.8e-63	153	1	154	80	232
TRINITY_DN78320_c1_g3	PF00067	p450	Cytochrome P450	1.3e-23	78	5	83	313	390
TRINITY_DN78320_c1_g1	PF00067	p450	Cytochrome P450	1.6e-16	46	3	49	396	442
TRINITY_DN78320_c0_g1	PF00067	p450	Cytochrome P450	5.6e-77	465	55	520	3	462
TRINITY_DN78320_c1_g4	PF00067	p450	Cytochrome P450	4.8e-24	127	11	138	175	309
TRINITY_DN78392_c0_g1	PF04889	Cwf_Cwc_15	Cwf15/Cwc15 cell cycle control protein	5e-36	108	2	110	142	247
TRINITY_DN78389_c0_g1	PF07109	Mg-por_mtran_C	Magnesium-protoporphyrin IX methyltransferase C-terminus	1.6e-38	95	217	312	1	96
TRINITY_DN78389_c0_g1	PF13649	Methyltransf_25	Methyltransferase domain	1.1e-13	96	142	238	1	91
TRINITY_DN78389_c0_g1	PF13489	Methyltransf_23	Methyltransferase domain	1.2e-11	152	141	293	25	162
TRINITY_DN78389_c0_g1	PF08242	Methyltransf_12	Methyltransferase domain	1.3e-10	94	144	238	2	91
TRINITY_DN78389_c0_g1	PF08241	Methyltransf_11	Methyltransferase domain	2.6e-09	80	144	224	2	74
TRINITY_DN78389_c0_g1	PF13847	Methyltransf_31	Methyltransferase domain	2.4e-09	87	138	225	3	88
TRINITY_DN78389_c0_g1	PF05175	MTS	Methyltransferase small domain	1.3e-07	52	139	191	32	85
TRINITY_DN78363_c0_g1	PF00285	Citrate_synt	Citrate synthase, C-terminal domain	1.7e-16	101	1	102	177	277
TRINITY_DN78363_c0_g3	PF00285	Citrate_synt	Citrate synthase, C-terminal domain	5.1e-19	112	41	153	165	276
TRINITY_DN78367_c0_g1	PF04710	Pellino	Pellino	7.7e-175	440	42	482	7	409
TRINITY_DN78406_c0_g4	PF01483	P_proprotein	Proprotein convertase P-domain	9.9e-29	86	16	102	1	85
TRINITY_DN78406_c0_g2	PF01483	P_proprotein	Proprotein convertase P-domain	3.2e-29	86	139	225	1	85
TRINITY_DN78391_c0_g1	PF04824	Rad21_Rec8	Conserved region of Rad21 / Rec8 like protein	3.4e-21	53	165	218	2	55
TRINITY_DN78391_c0_g2	PF05899	Cupin_3	Protein of unknown function (DUF861)	2.2e-33	74	22	96	1	74
TRINITY_DN78391_c0_g2	PF06865	Ppnp	Pyrimidine/purine nucleoside phosphorylase	1e-07	60	36	96	30	88
TRINITY_DN78315_c0_g1	PF13561	adh_short_C2	Enoyl-(Acyl carrier protein) reductase	4.8e-28	139	2	141	98	221
TRINITY_DN78315_c0_g1	PF00106	adh_short	short chain dehydrogenase	8.8e-13	62	40	102	127	188
TRINITY_DN78396_c0_g1	PF00400	WD40	WD domain, G-beta repeat	3.6e-12	36	18	54	3	38
TRINITY_DN78396_c0_g1	PF00400	WD40	WD domain, G-beta repeat	2.4e-13	34	62	96	5	38
TRINITY_DN78396_c0_g2	PF00400	WD40	WD domain, G-beta repeat	1.5e-06	34	16	50	5	37
TRINITY_DN78396_c0_g2	PF00400	WD40	WD domain, G-beta repeat	1.9e-11	34	64	98	5	38
TRINITY_DN78396_c0_g2	PF00400	WD40	WD domain, G-beta repeat	1.9e-11	36	104	140	3	38
TRINITY_DN78396_c0_g2	PF00400	WD40	WD domain, G-beta repeat	2.1e-10	42	143	185	1	38
TRINITY_DN78396_c0_g2	PF00400	WD40	WD domain, G-beta repeat	3.9e-11	34	193	227	6	38
TRINITY_DN78396_c0_g2	PF12894	ANAPC4_WD40	Anaphase-promoting complex subunit 4 WD40 domain	9.9e-06	63	183	246	29	87
TRINITY_DN78314_c0_g1	PF04099	Sybindin	Sybindin-like family	1.4e-23	101	21	122	26	120
TRINITY_DN78374_c0_g1	PF00583	Acetyltransf_1	Acetyltransferase (GNAT) family	1.4e-20	92	45	137	25	117
TRINITY_DN78374_c0_g1	PF13508	Acetyltransf_7	Acetyltransferase (GNAT) domain	2.2e-14	82	56	138	6	77
TRINITY_DN78374_c0_g1	PF13673	Acetyltransf_10	Acetyltransferase (GNAT) domain	5e-14	89	55	144	33	114
TRINITY_DN78374_c0_g1	PF08445	FR47	FR47-like protein	3.5e-10	62	78	140	20	80
TRINITY_DN78374_c0_g1	PF13302	Acetyltransf_3	Acetyltransferase (GNAT) domain	1.2e-09	83	54	137	54	137
TRINITY_DN78374_c0_g1	PF13523	Acetyltransf_8	Acetyltransferase (GNAT) domain	2.5e-07	51	90	141	89	141
TRINITY_DN78341_c0_g1	PF15699	NPR1_interact	NPR1 interacting	4.9e-19	76	20	96	1	73
TRINITY_DN78327_c0_g2	PF01532	Glyco_hydro_47	Glycosyl hydrolase family 47	5.7e-98	295	19	314	141	458
TRINITY_DN78326_c0_g2	PF00569	ZZ	Zinc finger, ZZ type	5.5e-18	38	36	74	2	41
TRINITY_DN78326_c0_g2	PF03107	C1_2	C1 domain	1.7e-09	36	32	68	12	46
TRINITY_DN78348_c1_g4	PF16457	PH_12	Pleckstrin homology domain	1.6e-13	106	28	134	8	133
TRINITY_DN78348_c1_g4	PF12814	Mcp5_PH	Meiotic cell cortex C-terminal pleckstrin homology	1.6e-07	110	24	134	4	117
TRINITY_DN78380_c0_g1	PF06071	YchF-GTPase_C	Protein of unknown function (DUF933)	2e-36	81	178	259	1	82
TRINITY_DN78380_c0_g2	PF06071	YchF-GTPase_C	Protein of unknown function (DUF933)	6.3e-39	82	154	236	1	83
TRINITY_DN78380_c0_g3	PF01926	MMR_HSR1	50S ribosome-binding GTPase	3.2e-20	103	24	127	3	87
TRINITY_DN78380_c0_g3	PF02421	FeoB_N	Ferrous iron transport protein B	1.1e-08	42	25	67	5	46
TRINITY_DN78373_c0_g1	PF00069	Pkinase	Protein kinase domain	1.4e-24	104	2	106	155	264
TRINITY_DN78373_c0_g1	PF07714	PK_Tyr_Ser-Thr	Protein tyrosine and serine/threonine kinase	1.2e-09	92	9	101	170	256
TRINITY_DN78370_c0_g1	PF00012	HSP70	Hsp70 protein	3.1e-124	325	2	327	280	599
TRINITY_DN78370_c0_g2	PF00012	HSP70	Hsp70 protein	9.7e-24	78	1	79	472	549
TRINITY_DN78370_c0_g3	PF00012	HSP70	Hsp70 protein	4.9e-33	82	1	83	377	459
TRINITY_DN11364_c0_g1	PF00646	F-box	F-box domain	4.4e-10	39	8	47	6	45
TRINITY_DN11364_c0_g1	PF12937	F-box-like	F-box-like	2.1e-09	34	8	42	4	38
TRINITY_DN11367_c0_g1	PF00916	Sulfate_transp	Sulfate permease family	1.9e-10	41	4	45	301	342
TRINITY_DN11363_c1_g2	PF00319	SRF-TF	SRF-type transcription factor (DNA-binding and dimerisation domain)	3.3e-30	47	10	57	1	48
TRINITY_DN11363_c1_g2	PF01486	K-box	K-box region	1.2e-27	89	82	171	3	92
TRINITY_DN11363_c0_g2	PF01486	K-box	K-box region	6.5e-28	72	87	159	7	79
TRINITY_DN11363_c0_g2	PF00319	SRF-TF	SRF-type transcription factor (DNA-binding and dimerisation domain)	2e-27	47	10	57	1	48
TRINITY_DN11363_c0_g3	PF01486	K-box	K-box region	4e-33	85	87	172	7	92
TRINITY_DN11363_c0_g3	PF00319	SRF-TF	SRF-type transcription factor (DNA-binding and dimerisation domain)	3.1e-28	47	10	57	1	48
TRINITY_DN11326_c0_g1	PF00787	PX	PX domain	3e-25	85	13	98	7	83
TRINITY_DN11326_c0_g1	PF09325	Vps5	Vps5 C terminal like	4.1e-07	146	147	293	21	168
TRINITY_DN11326_c0_g1	PF09325	Vps5	Vps5 C terminal like	8.5e-07	67	469	536	165	232
TRINITY_DN11370_c0_g1	PF00022	Actin	Actin	9.7e-127	299	1	300	70	385
TRINITY_DN11370_c0_g2	PF00022	Actin	Actin	5.7e-29	81	1	82	2	78
TRINITY_DN11370_c7_g1	PF00022	Actin	Actin	1.2e-26	68	3	71	232	309
TRINITY_DN11370_c1_g1	PF00022	Actin	Actin	2.6e-88	226	4	230	2	229
TRINITY_DN11370_c2_g1	PF00022	Actin	Actin	9.8e-50	143	6	149	195	348
TRINITY_DN11319_c0_g1	PF00270	DEAD	DEAD/DEAH box helicase	9.1e-52	167	111	278	1	176
TRINITY_DN11319_c0_g1	PF00271	Helicase_C	Helicase conserved C-terminal domain	6.1e-33	107	314	421	3	111
TRINITY_DN11319_c0_g1	PF04851	ResIII	Type III restriction enzyme, res subunit	9.5e-09	143	128	271	28	169
TRINITY_DN11389_c0_g1	PF14372	DUF4413	Domain of unknown function (DUF4413)	4.9e-18	64	199	263	1	65
TRINITY_DN11378_c0_g1	PF08284	RVP_2	Retroviral aspartyl protease	6.4e-17	64	45	109	5	69
TRINITY_DN11377_c0_g1	PF00171	Aldedh	Aldehyde dehydrogenase family	6.5e-177	463	24	487	6	462
TRINITY_DN11392_c0_g1	PF14432	DYW_deaminase	DYW family of nucleic acid deaminases	6.9e-45	123	248	371	1	126
TRINITY_DN11392_c0_g1	PF13041	PPR_2	PPR repeat family	7.9e-06	22	49	71	7	29
TRINITY_DN11392_c0_g1	PF13041	PPR_2	PPR repeat family	9.6e-16	48	74	122	1	49
TRINITY_DN11392_c0_g1	PF13041	PPR_2	PPR repeat family	2.6e-06	39	147	186	3	45
TRINITY_DN11392_c0_g1	PF01535	PPR	PPR repeat	4e-07	26	49	75	4	30
TRINITY_DN11392_c0_g1	PF01535	PPR	PPR repeat	3.3e-11	30	77	107	1	31
TRINITY_DN11392_c0_g1	PF01535	PPR	PPR repeat	1e-06	24	149	173	2	26
TRINITY_DN11392_c0_g1	PF12854	PPR_1	PPR repeat	1.6e-06	21	49	70	11	32
TRINITY_DN11392_c0_g1	PF12854	PPR_1	PPR repeat	9.5e-07	28	75	103	6	34
TRINITY_DN11392_c0_g1	PF12854	PPR_1	PPR repeat	5e-08	31	142	173	2	33
TRINITY_DN11392_c0_g1	PF13812	PPR_3	Pentatricopeptide repeat domain	5.7e-08	46	75	121	14	60
TRINITY_DN11392_c0_g1	PF17177	PPR_long	Pentacotripeptide-repeat region of PRORP	1.9e-06	124	4	128	40	177
TRINITY_DN11395_c0_g1	PF01535	PPR	PPR repeat	5.4e-06	27	7	34	1	28
TRINITY_DN11395_c0_g1	PF13041	PPR_2	PPR repeat family	9.8e-06	30	4	34	1	31
TRINITY_DN11395_c3_g1	PF01535	PPR	PPR repeat	7.1e-06	30	297	327	1	31
TRINITY_DN11395_c3_g1	PF01535	PPR	PPR repeat	2.2e-09	29	333	362	2	31
TRINITY_DN11395_c3_g1	PF01535	PPR	PPR repeat	7.6e-10	29	368	397	2	31
TRINITY_DN11395_c3_g1	PF01535	PPR	PPR repeat	1.2e-09	30	402	432	1	31
TRINITY_DN11395_c3_g1	PF01535	PPR	PPR repeat	7.5e-07	30	437	467	1	31
TRINITY_DN11395_c3_g1	PF01535	PPR	PPR repeat	8.9e-07	28	473	501	2	30
TRINITY_DN11395_c3_g1	PF13041	PPR_2	PPR repeat family	1.3e-12	44	295	339	2	46
TRINITY_DN11395_c3_g1	PF13041	PPR_2	PPR repeat family	3.3e-12	44	329	373	1	45
TRINITY_DN11395_c3_g1	PF13041	PPR_2	PPR repeat family	1.5e-13	43	366	409	3	46
TRINITY_DN11395_c3_g1	PF13041	PPR_2	PPR repeat family	1.4e-16	48	399	447	1	49
TRINITY_DN11395_c3_g1	PF13041	PPR_2	PPR repeat family	1.3e-08	43	473	516	5	48
TRINITY_DN11395_c3_g1	PF12854	PPR_1	PPR repeat	4.4e-09	29	326	355	2	31
TRINITY_DN11395_c3_g1	PF12854	PPR_1	PPR repeat	1.4e-06	33	360	393	1	34
TRINITY_DN11395_c3_g1	PF12854	PPR_1	PPR repeat	7.9e-07	31	396	427	2	33
TRINITY_DN11395_c3_g1	PF12854	PPR_1	PPR repeat	5e-07	32	465	497	1	33
TRINITY_DN11395_c3_g1	PF13812	PPR_3	Pentatricopeptide repeat domain	1.5e-11	59	283	342	2	61
TRINITY_DN11395_c3_g1	PF13812	PPR_3	Pentatricopeptide repeat domain	3.7e-12	57	354	411	3	60
TRINITY_DN11395_c3_g1	PF13812	PPR_3	Pentatricopeptide repeat domain	2.6e-12	58	423	481	2	60
TRINITY_DN11395_c3_g1	PF17177	PPR_long	Pentacotripeptide-repeat region of PRORP	1e-07	86	297	383	91	177
TRINITY_DN11395_c3_g1	PF17177	PPR_long	Pentacotripeptide-repeat region of PRORP	3.2e-16	148	385	533	30	187
TRINITY_DN11352_c0_g1	PF04000	Sas10_Utp3	Sas10/Utp3/C1D family	7.9e-23	80	18	98	1	86
TRINITY_DN11353_c0_g1	PF12717	Cnd1	non-SMC mitotic condensation complex subunit 1	1.3e-09	110	265	375	20	127
TRINITY_DN11353_c0_g1	PF12717	Cnd1	non-SMC mitotic condensation complex subunit 1	1.2e-27	171	749	920	1	154
TRINITY_DN11353_c0_g1	PF12719	Cnd3	Nuclear condensing complex subunits, C-term domain	1.3e-08	69	705	774	35	104
TRINITY_DN11301_c0_g1	PF05529	Bap31	Bap31/Bap29 transmembrane region	8.8e-51	136	1	137	1	137
TRINITY_DN11301_c0_g1	PF18035	Bap31_Bap29_C	Bap31/Bap29 cytoplasmic coiled-coil domain	6.9e-12	76	153	229	1	53
TRINITY_DN11325_c0_g1	PF00698	Acyl_transf_1	Acyl transferase domain	5.8e-14	97	18	115	34	126
TRINITY_DN11325_c0_g1	PF00698	Acyl_transf_1	Acyl transferase domain	9.6e-09	71	167	238	145	213
TRINITY_DN11374_c1_g2	PF00274	Glycolytic	Fructose-bisphosphate aldolase class-I	1e-38	84	11	95	1	86
TRINITY_DN11374_c1_g1	PF00274	Glycolytic	Fructose-bisphosphate aldolase class-I	1.7e-177	347	8	355	1	349
TRINITY_DN11374_c0_g1	PF00274	Glycolytic	Fructose-bisphosphate aldolase class-I	2.4e-142	274	18	292	75	349
TRINITY_DN11374_c0_g2	PF00274	Glycolytic	Fructose-bisphosphate aldolase class-I	5.7e-171	326	7	333	1	329
TRINITY_DN11374_c0_g3	PF00646	F-box	F-box domain	9.6e-16	42	7	49	3	45
TRINITY_DN11374_c0_g3	PF12937	F-box-like	F-box-like	4e-12	37	7	44	1	38
TRINITY_DN11398_c0_g1	PF00612	IQ	IQ calmodulin-binding motif	7.9e-09	19	109	128	1	20
TRINITY_DN11398_c0_g1	PF00612	IQ	IQ calmodulin-binding motif	2.9e-07	17	132	149	2	19
TRINITY_DN11398_c0_g1	PF13178	DUF4005	Protein of unknown function (DUF4005)	2.4e-15	78	469	547	9	93
TRINITY_DN11311_c0_g1	PF00069	Pkinase	Protein kinase domain	2.3e-30	183	191	374	6	171
TRINITY_DN11311_c0_g1	PF07714	PK_Tyr_Ser-Thr	Protein tyrosine and serine/threonine kinase	2.7e-22	183	191	374	6	179
TRINITY_DN11311_c0_g1	PF12799	LRR_4	Leucine Rich repeats (2 copies)	2.6e-08	34	2	36	7	38
TRINITY_DN11311_c0_g2	PF13561	adh_short_C2	Enoyl-(Acyl carrier protein) reductase	1e-24	118	5	123	45	158
TRINITY_DN11311_c0_g2	PF13561	adh_short_C2	Enoyl-(Acyl carrier protein) reductase	1e-55	218	173	391	22	233
TRINITY_DN11311_c0_g2	PF00106	adh_short	short chain dehydrogenase	8.4e-23	119	4	123	52	166
TRINITY_DN11311_c0_g2	PF00106	adh_short	short chain dehydrogenase	1.9e-38	165	173	338	28	191
TRINITY_DN11311_c0_g2	PF08659	KR	KR domain	8.7e-06	102	4	106	56	149
TRINITY_DN11311_c0_g2	PF08659	KR	KR domain	3.4e-09	122	181	303	43	156
TRINITY_DN11303_c0_g2	PF01522	Polysacc_deac_1	Polysaccharide deacetylase	8.1e-34	122	38	160	6	123
TRINITY_DN11328_c0_g1	PF03798	TRAM_LAG1_CLN8	TLC domain	2.6e-30	191	16	207	1	196
TRINITY_DN11357_c0_g1	PF06087	Tyr-DNA_phospho	Tyrosyl-DNA phosphodiesterase	5.5e-97	479	187	666	2	421
TRINITY_DN11357_c0_g1	PF17913	FHA_2	FHA domain	2e-07	87	21	108	7	93
TRINITY_DN11357_c0_g1	PF00498	FHA	FHA domain	2.3e-07	65	35	100	2	68
TRINITY_DN11381_c0_g1	PF00632	HECT	HECT-domain (ubiquitin-transferase)	1.3e-48	318	148	466	3	306
TRINITY_DN11310_c0_g1	PF05368	NmrA	NmrA-like family	2.3e-10	104	15	119	120	227
TRINITY_DN11310_c0_g2	PF05368	NmrA	NmrA-like family	6.9e-21	103	6	109	1	102
TRINITY_DN11310_c0_g2	PF13460	NAD_binding_10	NAD(P)H-binding	1.9e-19	99	10	109	1	98
TRINITY_DN11310_c0_g2	PF03435	Sacchrp_dh_NADP	Saccharopine dehydrogenase NADP binding domain	4e-08	95	6	101	1	94
TRINITY_DN11310_c0_g2	PF01118	Semialdhyde_dh	Semialdehyde dehydrogenase, NAD binding domain	1.6e-07	95	6	101	2	91
TRINITY_DN11310_c0_g2	PF07993	NAD_binding_4	Male sterility protein	2.5e-07	40	8	48	1	41
TRINITY_DN11310_c0_g2	PF01113	DapB_N	Dihydrodipicolinate reductase, N-terminus	6.7e-07	86	5	91	2	85
TRINITY_DN11396_c0_g1	PF01215	COX5B	Cytochrome c oxidase subunit Vb	1.8e-61	127	52	179	3	129
TRINITY_DN11396_c0_g2	PF01215	COX5B	Cytochrome c oxidase subunit Vb	1e-38	80	1	81	50	129
TRINITY_DN11350_c1_g2	PF03168	LEA_2	Late embryogenesis abundant protein	2.2e-13	96	73	169	4	101
TRINITY_DN11350_c0_g1	PF00564	PB1	PB1 domain	1.2e-23	78	23	101	3	81
TRINITY_DN11361_c0_g1	PF01544	CorA	CorA-like Mg2+ transporter protein	2.1e-46	303	304	607	3	291
TRINITY_DN11369_c1_g1	PF00888	Cullin	Cullin family	4e-35	75	1	76	406	480
TRINITY_DN11369_c0_g1	PF00888	Cullin	Cullin family	5.4e-237	605	28	633	1	619
TRINITY_DN11369_c0_g1	PF10557	Cullin_Nedd8	Cullin protein neddylation domain	4.9e-30	62	664	726	1	63
TRINITY_DN11312_c1_g1	PF00330	Aconitase	Aconitase family (aconitate hydratase)	2e-35	127	2	129	237	391
TRINITY_DN11312_c0_g1	PF00330	Aconitase	Aconitase family (aconitate hydratase)	3.8e-90	255	1	256	185	461
TRINITY_DN11312_c0_g1	PF00694	Aconitase_C	Aconitase C-terminal domain	2.6e-48	128	336	464	2	130
TRINITY_DN11312_c0_g2	PF00694	Aconitase_C	Aconitase C-terminal domain	3e-33	66	3	69	64	130
TRINITY_DN11316_c0_g4	PF03953	Tubulin_C	Tubulin C-terminal domain	2.8e-44	95	135	230	1	96
TRINITY_DN11316_c0_g4	PF00091	Tubulin	Tubulin/FtsZ family, GTPase domain	1.4e-29	84	1	85	113	196
TRINITY_DN11316_c0_g1	PF03953	Tubulin_C	Tubulin C-terminal domain	1.2e-31	66	79	145	1	67
TRINITY_DN11316_c0_g2	PF00091	Tubulin	Tubulin/FtsZ family, GTPase domain	1.3e-19	70	4	74	1	59
TRINITY_DN11316_c1_g1	PF00091	Tubulin	Tubulin/FtsZ family, GTPase domain	5.1e-38	131	4	135	1	117
TRINITY_DN11335_c0_g1	PF00188	CAP	Cysteine-rich secretory protein family	1.7e-19	116	111	227	1	123
TRINITY_DN11383_c0_g2	PF00780	CNH	CNH domain	8.6e-40	186	223	409	103	275
TRINITY_DN11307_c0_g2	PF03732	Retrotrans_gag	Retrotransposon gag protein	1.6e-14	93	257	350	2	96
TRINITY_DN11307_c1_g1	PF13905	Thioredoxin_8	Thioredoxin-like	3.1e-09	106	149	255	5	92
TRINITY_DN11333_c0_g1	PF08732	HIM1	HIM1	1.1e-14	102	51	153	41	147
TRINITY_DN11333_c0_g1	PF13460	NAD_binding_10	NAD(P)H-binding	7.7e-08	139	6	145	7	146
TRINITY_DN11368_c0_g1	PF12678	zf-rbx1	RING-H2 zinc finger domain	2.8e-08	59	189	248	2	54
TRINITY_DN11368_c0_g1	PF13639	zf-RING_2	Ring finger domain	1.9e-08	31	217	248	15	43
TRINITY_DN11368_c0_g1	PF13445	zf-RING_UBOX	RING-type zinc-finger	1.2e-07	41	205	246	4	40
TRINITY_DN11371_c0_g1	PF06212	GRIM-19	GRIM-19 protein	5.1e-09	56	9	65	55	124
TRINITY_DN11385_c0_g1	PF00501	AMP-binding	AMP-binding enzyme	1.6e-97	452	95	547	16	424
TRINITY_DN11385_c0_g1	PF13193	AMP-binding_C	AMP-binding enzyme C-terminal domain	5.9e-07	34	557	591	2	45
TRINITY_DN11351_c0_g1	PF01529	DHHC	DHHC palmitoyltransferase	1.3e-09	44	11	55	80	128
TRINITY_DN11351_c0_g2	PF00005	ABC_tran	ABC transporter	2.8e-26	134	11	145	1	136
TRINITY_DN11351_c0_g2	PF00005	ABC_tran	ABC transporter	1.7e-31	147	618	765	1	137
TRINITY_DN11351_c0_g2	PF00664	ABC_membrane	ABC transporter transmembrane region	5.5e-27	238	290	528	8	250
TRINITY_DN11351_c0_g2	PF13555	AAA_29	P-loop containing region of AAA domain	1.4e-06	24	15	39	16	41
TRINITY_DN11351_c0_g2	PF13555	AAA_29	P-loop containing region of AAA domain	5.9e-06	26	630	656	24	50
TRINITY_DN11351_c0_g2	PF01926	MMR_HSR1	50S ribosome-binding GTPase	9.2e-06	37	631	668	2	33
TRINITY_DN11351_c0_g2	PF13304	AAA_21	AAA domain, putative AbiEii toxin, Type IV TA system	7.5e-06	82	632	714	3	104
TRINITY_DN11351_c0_g3	PF00664	ABC_membrane	ABC transporter transmembrane region	4.2e-24	266	316	582	3	273
TRINITY_DN11359_c0_g1	PF12796	Ank_2	Ankyrin repeats (3 copies)	7e-11	53	76	129	27	74
TRINITY_DN11359_c0_g1	PF12796	Ank_2	Ankyrin repeats (3 copies)	7.5e-20	93	79	172	1	83
TRINITY_DN11359_c0_g1	PF13637	Ank_4	Ankyrin repeats (many copies)	7.6e-13	50	78	128	4	55
TRINITY_DN11359_c0_g1	PF13637	Ank_4	Ankyrin repeats (many copies)	1.2e-08	27	135	162	27	55
TRINITY_DN11359_c0_g1	PF13637	Ank_4	Ankyrin repeats (many copies)	1.7e-09	39	143	182	2	42
TRINITY_DN11359_c0_g1	PF13857	Ank_5	Ankyrin repeats (many copies)	1.4e-12	51	95	146	2	53
TRINITY_DN11359_c0_g1	PF13857	Ank_5	Ankyrin repeats (many copies)	2.2e-10	44	138	182	12	56
TRINITY_DN11359_c0_g1	PF00023	Ank	Ankyrin repeat	4.1e-11	30	142	172	2	32
TRINITY_DN11359_c0_g1	PF13606	Ank_3	Ankyrin repeat	9.7e-06	24	110	134	4	28
TRINITY_DN11359_c0_g1	PF13606	Ank_3	Ankyrin repeat	3.4e-06	26	142	168	2	29
TRINITY_DN11323_c0_g1	PF02190	LON_substr_bdg	ATP-dependent protease La (LON) substrate-binding domain	8.5e-20	163	375	538	3	159
TRINITY_DN11323_c0_g1	PF13923	zf-C3HC4_2	Zinc finger, C3HC4 type (RING finger)	1.2e-12	37	288	325	2	40
TRINITY_DN11323_c0_g1	PF15227	zf-C3HC4_4	zinc finger of C3HC4-type, RING	9.7e-09	22	42	64	1	23
TRINITY_DN11323_c0_g1	PF15227	zf-C3HC4_4	zinc finger of C3HC4-type, RING	1.3e-06	37	288	325	1	42
TRINITY_DN11323_c0_g1	PF13445	zf-RING_UBOX	RING-type zinc-finger	2.3e-06	24	42	66	1	25
TRINITY_DN11323_c0_g1	PF13445	zf-RING_UBOX	RING-type zinc-finger	1.1e-08	35	288	323	1	40
TRINITY_DN11323_c0_g1	PF00097	zf-C3HC4	Zinc finger, C3HC4 type (RING finger)	2.9e-09	37	288	325	1	41
TRINITY_DN11323_c0_g1	PF14634	zf-RING_5	zinc-RING finger domain	4.4e-06	29	41	70	1	33
TRINITY_DN11323_c0_g1	PF14634	zf-RING_5	zinc-RING finger domain	5e-08	38	288	326	2	43
TRINITY_DN11323_c0_g1	PF13920	zf-C3HC4_3	Zinc finger, C3HC4 type (RING finger)	9.1e-10	42	285	327	2	45
TRINITY_DN11323_c0_g1	PF13639	zf-RING_2	Ring finger domain	1.7e-09	39	287	326	2	44
TRINITY_DN11323_c0_g1	PF16685	zf-RING_10	zinc RING finger of MSL2	1.1e-06	48	286	334	1	45
TRINITY_DN11324_c0_g2	PF01424	R3H	R3H domain	1.5e-15	58	105	163	2	59
TRINITY_DN11324_c0_g2	PF01585	G-patch	G-patch domain	1.1e-08	15	232	247	2	17
TRINITY_DN11382_c0_g1	PF04037	DUF382	Domain of unknown function (DUF382)	1.1e-63	126	95	221	1	127
TRINITY_DN11382_c0_g1	PF04046	PSP	PSP	2.1e-21	45	230	275	1	46
TRINITY_DN11347_c1_g1	PF07227	PHD_Oberon	PHD - plant homeodomain finger protein	7.8e-38	119	214	333	1	129
TRINITY_DN11347_c0_g1	PF13041	PPR_2	PPR repeat family	4.8e-10	33	139	172	1	34
TRINITY_DN11347_c0_g1	PF13041	PPR_2	PPR repeat family	9.8e-06	42	176	218	7	49
TRINITY_DN11347_c0_g1	PF13041	PPR_2	PPR repeat family	1.4e-10	46	273	319	3	49
TRINITY_DN11347_c0_g1	PF13041	PPR_2	PPR repeat family	3.5e-15	47	373	420	2	49
TRINITY_DN11347_c0_g1	PF14432	DYW_deaminase	DYW family of nucleic acid deaminases	6.6e-44	124	546	670	1	127
TRINITY_DN11347_c0_g1	PF01535	PPR	PPR repeat	8.3e-10	29	143	172	2	31
TRINITY_DN11347_c0_g1	PF01535	PPR	PPR repeat	7.7e-11	30	375	405	1	31
TRINITY_DN11347_c0_g1	PF01535	PPR	PPR repeat	1.5e-06	25	447	472	2	27
TRINITY_DN11347_c0_g1	PF12854	PPR_1	PPR repeat	1.5e-08	27	140	167	6	33
TRINITY_DN11347_c0_g1	PF12854	PPR_1	PPR repeat	1.6e-07	28	373	401	6	34
TRINITY_DN11347_c0_g1	PF12854	PPR_1	PPR repeat	5.5e-08	31	440	471	2	33
TRINITY_DN11347_c0_g1	PF13812	PPR_3	Pentatricopeptide repeat domain	8.6e-06	32	140	172	14	46
TRINITY_DN11347_c0_g1	PF13812	PPR_3	Pentatricopeptide repeat domain	8.3e-07	46	373	419	14	60
TRINITY_DN11347_c0_g1	PF13812	PPR_3	Pentatricopeptide repeat domain	6.3e-07	59	396	455	2	60
TRINITY_DN11347_c0_g1	PF17177	PPR_long	Pentacotripeptide-repeat region of PRORP	6.9e-07	72	392	464	73	144
TRINITY_DN11399_c0_g1	PF00153	Mito_carr	Mitochondrial carrier protein	8.3e-26	110	17	127	4	94
TRINITY_DN11399_c0_g1	PF00153	Mito_carr	Mitochondrial carrier protein	1e-24	106	136	242	4	94
TRINITY_DN11399_c0_g1	PF00153	Mito_carr	Mitochondrial carrier protein	2.6e-19	88	254	342	5	92
TRINITY_DN11345_c1_g1	PF00009	GTP_EFTU	Elongation factor Tu GTP binding domain	5.8e-19	67	9	76	1	55
TRINITY_DN11345_c0_g1	PF00009	GTP_EFTU	Elongation factor Tu GTP binding domain	6.5e-20	71	9	80	1	59
TRINITY_DN11366_c0_g1	PF08662	eIF2A	Eukaryotic translation initiation factor eIF2A	4.4e-49	199	374	573	2	194
TRINITY_DN11366_c0_g1	PF00076	RRM_1	RNA recognition motif. (a.k.a. RRM, RBD, or RNP domain)	1.7e-13	43	74	117	23	66
TRINITY_DN11343_c0_g1	PF00141	peroxidase	Peroxidase	7.3e-26	91	68	159	143	228
TRINITY_DN11343_c0_g3	PF02987	LEA_4	Late embryogenesis abundant protein	3.3e-08	34	9	43	6	40
TRINITY_DN11343_c0_g3	PF02987	LEA_4	Late embryogenesis abundant protein	4.2e-08	35	18	53	4	39
TRINITY_DN11343_c0_g3	PF02987	LEA_4	Late embryogenesis abundant protein	3.5e-07	41	35	76	3	40
TRINITY_DN11343_c0_g3	PF02987	LEA_4	Late embryogenesis abundant protein	7.9e-06	36	79	115	3	39
TRINITY_DN11343_c0_g3	PF12732	YtxH	YtxH-like protein	1.3e-06	42	5	47	28	70
TRINITY_DN11343_c0_g3	PF01442	Apolipoprotein	Apolipoprotein A1/A4/E domain	3.7e-08	129	10	139	67	185
TRINITY_DN11341_c0_g1	PF03055	RPE65	Retinal pigment epithelial membrane protein	1.4e-44	182	2	184	60	230
TRINITY_DN11327_c0_g1	PF03141	Methyltransf_29	Putative S-adenosyl-L-methionine-dependent methyltransferase	3.3e-230	512	108	620	1	506
TRINITY_DN11327_c0_g1	PF08241	Methyltransf_11	Methyltransferase domain	8.2e-09	94	226	320	2	96
TRINITY_DN11327_c0_g1	PF13649	Methyltransf_25	Methyltransferase domain	3.5e-06	91	225	316	2	97
TRINITY_DN11300_c0_g1	PF08617	CGI-121	Kinase binding protein CGI-121	6.5e-37	184	16	200	1	162
TRINITY_DN11384_c0_g1	PF16974	NAR2	High-affinity nitrate transporter accessory	4e-79	153	3	156	20	173
TRINITY_DN11384_c0_g1	PF10342	GPI-anchored	Ser-Thr-rich glycosyl-phosphatidyl-inositol-anchored membrane family	7.8e-07	103	5	108	10	89
TRINITY_DN11390_c0_g1	PF00888	Cullin	Cullin family	8.2e-190	643	20	663	1	609
TRINITY_DN11390_c0_g1	PF10557	Cullin_Nedd8	Cullin protein neddylation domain	6.5e-28	61	696	757	1	62
TRINITY_DN11390_c0_g2	PF00888	Cullin	Cullin family	4.3e-98	273	2	275	334	609
TRINITY_DN11390_c0_g2	PF10557	Cullin_Nedd8	Cullin protein neddylation domain	9.6e-29	61	308	369	1	62
TRINITY_DN11376_c0_g1	PF00005	ABC_tran	ABC transporter	2.6e-30	148	88	236	2	137
TRINITY_DN11376_c0_g1	PF13304	AAA_21	AAA domain, putative AbiEii toxin, Type IV TA system	2.2e-07	60	100	160	2	62
TRINITY_DN11376_c0_g1	PF13401	AAA_22	AAA domain	4.1e-07	148	100	248	8	115
TRINITY_DN11376_c0_g1	PF13555	AAA_29	P-loop containing region of AAA domain	7.2e-08	26	92	118	17	43
TRINITY_DN11376_c0_g1	PF13476	AAA_23	AAA domain	2.6e-07	18	100	118	22	40
TRINITY_DN11379_c1_g1	PF01738	DLH	Dienelactone hydrolase family	1.9e-46	155	54	209	1	166
TRINITY_DN11379_c0_g1	PF02466	Tim17	Tim17/Tim22/Tim23/Pmp24 family	3.9e-28	107	13	120	2	110
TRINITY_DN11308_c0_g1	PF03946	Ribosomal_L11_N	Ribosomal protein L11, N-terminal domain	8.8e-21	58	9	67	4	63
TRINITY_DN11308_c0_g1	PF00298	Ribosomal_L11	Ribosomal protein L11, RNA binding domain	6.3e-19	69	74	143	2	70
TRINITY_DN11334_c0_g1	PF13639	zf-RING_2	Ring finger domain	3.2e-15	42	262	304	2	44
TRINITY_DN11334_c0_g1	PF12678	zf-rbx1	RING-H2 zinc finger domain	3.1e-12	42	262	304	13	55
TRINITY_DN11334_c0_g1	PF13923	zf-C3HC4_2	Zinc finger, C3HC4 type (RING finger)	3e-11	41	262	303	1	40
TRINITY_DN11334_c0_g1	PF14634	zf-RING_5	zinc-RING finger domain	2.5e-10	42	263	305	2	44
TRINITY_DN11334_c0_g1	PF17123	zf-RING_11	RING-like zinc finger	1.3e-09	28	262	290	1	29
TRINITY_DN11334_c0_g1	PF14369	zinc_ribbon_9	zinc-ribbon	8.2e-10	34	2	36	1	35
TRINITY_DN11334_c0_g1	PF13920	zf-C3HC4_3	Zinc finger, C3HC4 type (RING finger)	1.5e-09	47	261	308	3	48
TRINITY_DN11334_c0_g1	PF13445	zf-RING_UBOX	RING-type zinc-finger	5.3e-09	38	263	301	1	40
TRINITY_DN11334_c0_g1	PF00097	zf-C3HC4	Zinc finger, C3HC4 type (RING finger)	8.7e-09	40	263	303	1	41
TRINITY_DN11334_c0_g1	PF12861	zf-ANAPC11	Anaphase-promoting complex subunit 11 RING-H2 finger	1.3e-07	31	276	307	47	81
TRINITY_DN11391_c0_g1	PF00484	Pro_CA	Carbonic anhydrase	1.9e-09	67	13	80	3	74
TRINITY_DN11342_c0_g1	PF00025	Arf	ADP-ribosylation factor family	3.2e-61	180	10	190	3	175
TRINITY_DN11342_c0_g1	PF09439	SRPRB	Signal recognition particle receptor beta subunit	4.6e-13	127	20	147	2	137
TRINITY_DN11342_c0_g1	PF00503	G-alpha	G-protein alpha subunit	1.4e-08	71	62	133	198	280
TRINITY_DN11342_c0_g1	PF00071	Ras	Ras family	6.9e-12	164	24	188	2	158
TRINITY_DN11342_c0_g1	PF08477	Roc	Ras of Complex, Roc, domain of DAPkinase	1.4e-11	110	24	134	2	120
TRINITY_DN11342_c0_g1	PF01926	MMR_HSR1	50S ribosome-binding GTPase	5.8e-10	106	24	130	2	113
TRINITY_DN11393_c1_g1	PF00076	RRM_1	RNA recognition motif. (a.k.a. RRM, RBD, or RNP domain)	5.3e-13	65	52	117	1	66
TRINITY_DN11393_c1_g1	PF00076	RRM_1	RNA recognition motif. (a.k.a. RRM, RBD, or RNP domain)	1.1e-17	70	145	215	1	69
TRINITY_DN11393_c1_g1	PF00076	RRM_1	RNA recognition motif. (a.k.a. RRM, RBD, or RNP domain)	2e-19	63	278	341	1	69
TRINITY_DN11393_c1_g1	PF14605	Nup35_RRM_2	Nup53/35/40-type RNA recognition motif	6.3e-07	38	289	327	14	52
TRINITY_DN11393_c1_g1	PF16842	RRM_occluded	Occluded RNA-recognition motif	9.6e-06	65	278	343	4	70
TRINITY_DN11393_c1_g1	PF08777	RRM_3	RNA binding motif	4.9e-07	54	278	332	4	58
TRINITY_DN11393_c0_g1	PF00076	RRM_1	RNA recognition motif. (a.k.a. RRM, RBD, or RNP domain)	9.4e-13	66	64	130	1	67
TRINITY_DN11393_c0_g1	PF00076	RRM_1	RNA recognition motif. (a.k.a. RRM, RBD, or RNP domain)	6.1e-20	70	160	230	1	69
TRINITY_DN11393_c0_g1	PF00076	RRM_1	RNA recognition motif. (a.k.a. RRM, RBD, or RNP domain)	1e-19	63	290	353	1	69
TRINITY_DN11393_c0_g1	PF08777	RRM_3	RNA binding motif	2.6e-07	54	290	344	4	58
TRINITY_DN11393_c0_g1	PF14605	Nup35_RRM_2	Nup53/35/40-type RNA recognition motif	3.4e-07	38	301	339	14	52
TRINITY_DN11393_c0_g1	PF16842	RRM_occluded	Occluded RNA-recognition motif	8.6e-06	65	290	355	4	70
TRINITY_DN11375_c0_g4	PF12799	LRR_4	Leucine Rich repeats (2 copies)	8.7e-07	35	7	42	2	35
TRINITY_DN11375_c0_g4	PF12799	LRR_4	Leucine Rich repeats (2 copies)	8.6e-07	42	170	212	2	42
TRINITY_DN11375_c0_g4	PF12799	LRR_4	Leucine Rich repeats (2 copies)	4.3e-06	33	192	225	1	33
TRINITY_DN11375_c0_g4	PF13855	LRR_8	Leucine rich repeat	7.2e-06	34	6	40	25	60
TRINITY_DN11375_c0_g4	PF13855	LRR_8	Leucine rich repeat	5.5e-06	35	123	158	24	59
TRINITY_DN11375_c0_g4	PF05553	DUF761	Cotton fibre expressed protein	1.5e-08	20	437	457	2	23
TRINITY_DN11375_c0_g1	PF01582	TIR	TIR domain	2.6e-48	158	23	181	2	155
TRINITY_DN11375_c0_g1	PF13855	LRR_8	Leucine rich repeat	8.4e-07	57	844	901	2	60
TRINITY_DN11375_c0_g1	PF13855	LRR_8	Leucine rich repeat	1.1e-07	40	932	972	20	60
TRINITY_DN11375_c0_g1	PF13855	LRR_8	Leucine rich repeat	1.1e-07	40	1003	1043	20	60
TRINITY_DN11375_c0_g1	PF13855	LRR_8	Leucine rich repeat	7.6e-07	39	1074	1113	20	59
TRINITY_DN11375_c0_g1	PF13855	LRR_8	Leucine rich repeat	3.9e-07	55	1129	1184	3	59
TRINITY_DN11375_c0_g1	PF00931	NB-ARC	NB-ARC domain	5.7e-31	218	209	427	12	231
TRINITY_DN11375_c0_g1	PF12799	LRR_4	Leucine Rich repeats (2 copies)	3.2e-06	35	664	699	2	35
TRINITY_DN11375_c0_g1	PF12799	LRR_4	Leucine Rich repeats (2 copies)	2e-06	39	938	977	2	38
TRINITY_DN11375_c0_g1	PF12799	LRR_4	Leucine Rich repeats (2 copies)	4.1e-06	36	1009	1045	2	35
TRINITY_DN11375_c0_g1	PF13676	TIR_2	TIR domain	6.1e-19	112	25	137	1	112
TRINITY_DN11375_c0_g1	PF05729	NACHT	NACHT domain	5.5e-07	95	222	317	5	96
TRINITY_DN11375_c0_g1	PF00004	AAA	ATPase family associated with various cellular activities (AAA)	9.3e-07	94	222	316	3	72
TRINITY_DN11375_c0_g2	PF13855	LRR_8	Leucine rich repeat	2.4e-09	41	24	65	17	59
TRINITY_DN11375_c0_g3	PF13855	LRR_8	Leucine rich repeat	1.2e-08	40	25	65	19	59
TRINITY_DN11373_c0_g1	PF01370	Epimerase	NAD dependent epimerase/dehydratase family	1.1e-18	143	15	158	2	156
TRINITY_DN11373_c0_g1	PF04321	RmlD_sub_bind	RmlD substrate binding domain	8.9e-15	151	15	166	4	148
TRINITY_DN11373_c0_g1	PF16363	GDP_Man_Dehyd	GDP-mannose 4,6 dehydratase	6.9e-09	124	35	159	51	168
TRINITY_DN11373_c0_g1	PF01073	3Beta_HSD	3-beta hydroxysteroid dehydrogenase/isomerase family	1.1e-07	76	79	155	82	157
TRINITY_DN11302_c0_g1	PF00462	Glutaredoxin	Glutaredoxin	4.5e-25	63	76	139	1	59
TRINITY_DN11346_c0_g1	PF00013	KH_1	KH domain	1.5e-14	60	21	81	2	65
TRINITY_DN11346_c0_g1	PF00013	KH_1	KH domain	2.3e-14	61	124	185	2	65
TRINITY_DN11346_c0_g1	PF00013	KH_1	KH domain	2.8e-11	62	196	258	1	65
TRINITY_DN11346_c0_g1	PF00013	KH_1	KH domain	9.6e-11	61	270	331	2	65
TRINITY_DN11346_c0_g1	PF00013	KH_1	KH domain	8.7e-13	60	343	403	2	64
TRINITY_DN11346_c0_g2	PF00013	KH_1	KH domain	4.4e-08	41	79	120	20	64
TRINITY_DN11346_c0_g2	PF00013	KH_1	KH domain	1.5e-17	61	129	190	1	65
TRINITY_DN11346_c0_g2	PF00013	KH_1	KH domain	5.3e-13	60	202	262	2	65
TRINITY_DN11346_c0_g2	PF00013	KH_1	KH domain	3.1e-11	59	275	334	2	64
TRINITY_DN11346_c0_g2	PF14611	SLS	Mitochondrial inner-membrane-bound regulator	4.3e-06	91	224	315	50	136
TRINITY_DN11346_c0_g2	PF14611	SLS	Mitochondrial inner-membrane-bound regulator	5.4e-07	106	266	372	18	117
TRINITY_DN11344_c0_g2	PF13947	GUB_WAK_bind	Wall-associated receptor kinase galacturonan-binding	3.6e-17	61	31	92	1	62
TRINITY_DN11344_c0_g2	PF14380	WAK_assoc	Wall-associated receptor kinase C-terminal	9e-11	37	217	254	67	104
TRINITY_DN11358_c1_g1	PF01423	LSM	LSM domain	8.7e-23	66	14	80	2	66
TRINITY_DN11358_c0_g1	PF01423	LSM	LSM domain	1.1e-20	59	9	68	9	66
TRINITY_DN11313_c0_g1	PF00849	PseudoU_synth_2	RNA pseudouridylate synthase	5.6e-24	130	1	131	44	159
TRINITY_DN11397_c0_g1	PF02320	UCR_hinge	Ubiquinol-cytochrome C reductase hinge protein	3.3e-31	67	90	157	1	66
TRINITY_DN11386_c0_g1	PF00156	Pribosyltran	Phosphoribosyl transferase domain	1.2e-14	116	244	360	33	132
TRINITY_DN11386_c0_g1	PF13793	Pribosyltran_N	N-terminal domain of ribose phosphate pyrophosphokinase	1.1e-10	112	102	214	3	113
TRINITY_DN11386_c0_g1	PF14572	Pribosyl_synth	Phosphoribosyl synthetase-associated domain	5.7e-10	53	309	362	79	132
TRINITY_DN11386_c0_g2	PF04864	Alliinase_C	Allinase	2.9e-153	360	40	400	1	362
TRINITY_DN11386_c0_g2	PF00155	Aminotran_1_2	Aminotransferase class I and II	1e-11	306	85	391	46	357
TRINITY_DN95534_c1_g2	PF00696	AA_kinase	Amino acid kinase family	2.4e-16	88	5	93	16	109
TRINITY_DN95534_c1_g1	PF04768	NAT	NAT, N-acetyltransferase, of N-acetylglutamate synthase	3.8e-14	59	11	70	46	107
TRINITY_DN95534_c1_g6	PF01118	Semialdhyde_dh	Semialdehyde dehydrogenase, NAD binding domain	2.1e-36	123	8	131	1	120
TRINITY_DN95534_c1_g4	PF00696	AA_kinase	Amino acid kinase family	4.4e-11	86	1	87	140	230
TRINITY_DN95534_c1_g4	PF04768	NAT	NAT, N-acetyltransferase, of N-acetylglutamate synthase	1.5e-07	22	104	126	2	24
TRINITY_DN95562_c0_g1	PF02518	HATPase_c	Histidine kinase-, DNA gyrase B-, and HSP90-like ATPase	3.3e-19	77	10	87	36	108
TRINITY_DN95536_c0_g1	PF17144	Ribosomal_L5e	Ribosomal large subunit proteins 60S L5, and 50S L18	4.4e-50	86	14	100	1	87
TRINITY_DN95536_c0_g2	PF14204	Ribosomal_L18_c	Ribosomal L18 C-terminal region	6.8e-40	94	74	168	1	94
TRINITY_DN95536_c0_g2	PF17144	Ribosomal_L5e	Ribosomal large subunit proteins 60S L5, and 50S L18	1.6e-23	57	1	58	106	163
TRINITY_DN95567_c0_g4	PF00072	Response_reg	Response regulator receiver domain	4.7e-16	51	2	53	18	70
TRINITY_DN95567_c0_g5	PF00072	Response_reg	Response regulator receiver domain	3.8e-14	93	15	108	1	69
TRINITY_DN95567_c0_g3	PF02518	HATPase_c	Histidine kinase-, DNA gyrase B-, and HSP90-like ATPase	2.3e-18	57	2	59	55	111
TRINITY_DN95578_c0_g2	PF13532	2OG-FeII_Oxy_2	2OG-Fe(II) oxygenase superfamily	2.4e-27	84	8	92	85	168
TRINITY_DN95584_c1_g1	PF12848	ABC_tran_Xtn	ABC transporter	1.2e-19	49	47	96	1	50
TRINITY_DN95584_c0_g1	PF12848	ABC_tran_Xtn	ABC transporter	2.7e-28	73	117	190	1	73
TRINITY_DN95584_c0_g1	PF00005	ABC_tran	ABC transporter	1.1e-13	66	12	78	75	137
TRINITY_DN95607_c0_g1	PF13656	RNA_pol_L_2	RNA polymerase Rpb3/Rpb11 dimerisation domain	4.4e-37	72	49	121	2	74
TRINITY_DN95607_c0_g1	PF01193	RNA_pol_L	RNA polymerase Rpb3/Rpb11 dimerisation domain	1.5e-20	66	50	116	1	74
TRINITY_DN95553_c0_g1	PF00854	PTR2	POT family	5.5e-38	211	31	242	194	394
TRINITY_DN95543_c0_g2	PF11443	DUF2828	Domain of unknown function (DUF2828)	4.5e-35	109	5	114	25	149
TRINITY_DN95543_c0_g3	PF00510	COX3	Cytochrome c oxidase subunit III	3.6e-22	65	52	117	1	66
TRINITY_DN95543_c1_g2	PF01764	Lipase_3	Lipase (class 3)	6.2e-27	134	109	243	1	138
TRINITY_DN95543_c1_g2	PF03893	Lipase3_N	Lipase 3 N-terminal region	9.7e-23	58	9	67	1	66
TRINITY_DN95582_c0_g1	PF00134	Cyclin_N	Cyclin, N-terminal domain	1.4e-37	130	53	183	2	125
TRINITY_DN95590_c0_g1	PF01780	Ribosomal_L37ae	Ribosomal L37ae protein family	5.8e-40	69	1	70	2	71
TRINITY_DN95532_c0_g1	PF00082	Peptidase_S8	Subtilase family	2.6e-42	205	138	343	8	244
TRINITY_DN95532_c0_g1	PF05922	Inhibitor_I9	Peptidase inhibitor I9	1.2e-10	42	54	96	38	81
TRINITY_DN95611_c0_g3	PF10213	MRP-S28	Mitochondrial ribosomal subunit protein	1.7e-21	102	294	396	9	107
TRINITY_DN95544_c0_g1	PF07690	MFS_1	Major Facilitator Superfamily	3.7e-33	174	48	222	2	179
TRINITY_DN95544_c0_g1	PF07690	MFS_1	Major Facilitator Superfamily	1.2e-12	208	238	446	124	352
TRINITY_DN95544_c0_g1	PF00083	Sugar_tr	Sugar (and other) transporter	1.2e-18	138	77	215	46	190
TRINITY_DN95549_c0_g1	PF16035	Chalcone_2	Chalcone isomerase like	5.7e-48	127	1	128	24	155
TRINITY_DN95549_c0_g2	PF16035	Chalcone_2	Chalcone isomerase like	4.8e-15	32	1	33	172	204
TRINITY_DN95603_c0_g1	PF07727	RVT_2	Reverse transcriptase (RNA-dependent DNA polymerase)	7e-42	105	38	143	2	106
TRINITY_DN95519_c2_g3	PF01936	NYN	NYN domain	2.5e-10	45	17	62	1	43
TRINITY_DN95519_c2_g2	PF14418	OHA	OST-HTH Associated domain	3.7e-10	40	181	221	12	52
TRINITY_DN95519_c2_g2	PF12872	OST-HTH	OST-HTH/LOTUS domain	2.1e-09	52	297	349	9	62
TRINITY_DN95519_c2_g1	PF00106	adh_short	short chain dehydrogenase	3.6e-54	189	4	193	1	192
TRINITY_DN95519_c2_g1	PF13561	adh_short_C2	Enoyl-(Acyl carrier protein) reductase	3.8e-40	180	10	190	1	181
TRINITY_DN95519_c2_g1	PF08659	KR	KR domain	1.8e-10	160	6	166	3	165
TRINITY_DN95519_c2_g4	PF01936	NYN	NYN domain	9.7e-22	83	5	88	51	140
TRINITY_DN95519_c2_g4	PF12872	OST-HTH	OST-HTH/LOTUS domain	1.5e-07	50	158	208	3	55
TRINITY_DN95613_c0_g2	PF04195	Transposase_28	Putative gypsy type transposon	6.8e-14	57	37	94	4	62
TRINITY_DN95559_c0_g1	PF00571	CBS	CBS domain	4.8e-11	42	7	49	11	52
TRINITY_DN95559_c0_g1	PF00571	CBS	CBS domain	1e-13	53	64	117	1	53
TRINITY_DN95576_c0_g2	PF10537	WAC_Acf1_DNA_bd	ATP-utilising chromatin assembly and remodelling N-terminal	9.1e-17	43	2	45	58	101
TRINITY_DN95597_c0_g1	PF01249	Ribosomal_S21e	Ribosomal protein S21e	2.2e-31	60	6	66	8	67
TRINITY_DN95539_c0_g1	PF15924	ALG11_N	ALG11 mannosyltransferase N-terminus	1.2e-28	75	3	78	131	209
TRINITY_DN95557_c0_g1	PF00227	Proteasome	Proteasome subunit	2.6e-26	128	12	140	58	188
TRINITY_DN95577_c0_g1	PF00078	RVT_1	Reverse transcriptase (RNA-dependent DNA polymerase)	3.4e-08	26	141	167	7	33
TRINITY_DN95572_c0_g1	PF04099	Sybindin	Sybindin-like family	1.8e-20	109	30	139	29	142
TRINITY_DN95550_c0_g1	PF00085	Thioredoxin	Thioredoxin	2e-27	99	28	127	3	101
TRINITY_DN95550_c0_g1	PF13905	Thioredoxin_8	Thioredoxin-like	2.4e-08	41	46	87	1	45
TRINITY_DN95550_c0_g1	PF13098	Thioredoxin_2	Thioredoxin-like domain	3.4e-08	80	43	123	2	105
TRINITY_DN95550_c0_g1	PF00578	AhpC-TSA	AhpC/TSA family	5.6e-09	65	25	90	4	72
TRINITY_DN95550_c0_g1	PF08534	Redoxin	Redoxin	2.4e-07	51	24	75	4	58
TRINITY_DN95550_c0_g1	PF14595	Thioredoxin_9	Thioredoxin	3.1e-08	75	34	109	27	107
TRINITY_DN95550_c0_g1	PF13899	Thioredoxin_7	Thioredoxin-like	6.6e-08	36	32	68	3	39
TRINITY_DN95529_c0_g1	PF00083	Sugar_tr	Sugar (and other) transporter	3e-48	154	1	155	261	410
TRINITY_DN95529_c0_g1	PF07690	MFS_1	Major Facilitator Superfamily	3.2e-09	132	14	146	227	351
TRINITY_DN95529_c0_g2	PF00083	Sugar_tr	Sugar (and other) transporter	8.5e-11	38	3	41	413	452
TRINITY_DN95531_c0_g1	PF00010	HLH	Helix-loop-helix DNA-binding domain	8.3e-11	41	10	51	14	54
TRINITY_DN27767_c0_g1	PF13339	AATF-Che1	Apoptosis antagonizing transcription factor	7.3e-29	90	123	213	1	89
TRINITY_DN27788_c0_g1	PF00076	RRM_1	RNA recognition motif. (a.k.a. RRM, RBD, or RNP domain)	5.8e-19	68	98	166	1	69
TRINITY_DN27788_c0_g1	PF00076	RRM_1	RNA recognition motif. (a.k.a. RRM, RBD, or RNP domain)	4.8e-20	71	215	286	1	69
TRINITY_DN27788_c0_g2	PF00076	RRM_1	RNA recognition motif. (a.k.a. RRM, RBD, or RNP domain)	5.6e-22	67	48	115	2	69
TRINITY_DN27772_c0_g2	PF00153	Mito_carr	Mitochondrial carrier protein	1.4e-19	91	7	98	5	96
TRINITY_DN27772_c0_g2	PF00153	Mito_carr	Mitochondrial carrier protein	3.5e-11	80	107	187	6	95
TRINITY_DN27772_c0_g2	PF00153	Mito_carr	Mitochondrial carrier protein	2.2e-20	93	200	293	2	89
TRINITY_DN27771_c0_g1	PF17674	HHH_9	HHH domain	9.9e-08	89	1	90	6	70
TRINITY_DN27747_c0_g1	PF00163	Ribosomal_S4	Ribosomal protein S4/S9 N-terminal domain	3.8e-12	51	6	57	1	71
TRINITY_DN27782_c0_g1	PF00240	ubiquitin	Ubiquitin family	6.9e-20	37	1	38	35	72
TRINITY_DN27782_c0_g1	PF00240	ubiquitin	Ubiquitin family	1.1e-21	43	43	86	1	44
TRINITY_DN27782_c0_g1	PF11976	Rad60-SLD	Ubiquitin-2 like Rad60 SUMO-like	2.8e-10	33	2	35	38	72
TRINITY_DN27782_c0_g1	PF11976	Rad60-SLD	Ubiquitin-2 like Rad60 SUMO-like	2e-11	44	41	85	1	46
TRINITY_DN27782_c0_g1	PF14560	Ubiquitin_2	Ubiquitin-like domain	9.2e-07	33	51	84	14	47
TRINITY_DN27714_c0_g1	PF00398	RrnaAD	Ribosomal RNA adenine dimethylase	3.3e-29	206	1	207	61	258
TRINITY_DN27759_c0_g1	PF04427	Brix	Brix domain	3.9e-29	158	102	260	10	189
TRINITY_DN27704_c0_g1	PF00397	WW	WW domain	7.1e-09	32	38	70	1	31
TRINITY_DN27739_c0_g1	PF04479	RTA1	RTA1 like protein	7.8e-26	75	7	82	130	205
TRINITY_DN27761_c0_g1	PF05093	CIAPIN1	Cytokine-induced anti-apoptosis inhibitor 1, Fe-S biogenesis	1.7e-47	96	101	197	3	99
TRINITY_DN27784_c0_g1	PF06093	Spt4	Spt4/RpoE2 zinc finger	3.1e-33	77	13	90	1	77
TRINITY_DN27757_c0_g1	PF00378	ECH_1	Enoyl-CoA hydratase/isomerase	1.7e-30	230	9	239	3	226
TRINITY_DN27757_c0_g1	PF16113	ECH_2	Enoyl-CoA hydratase/isomerase	5.9e-24	190	13	203	2	188
TRINITY_DN27766_c0_g1	PF05193	Peptidase_M16_C	Peptidase M16 inactive domain	1.5e-21	116	9	125	77	183
TRINITY_DN27713_c0_g2	PF00005	ABC_tran	ABC transporter	5.2e-19	137	268	405	1	136
TRINITY_DN27713_c0_g2	PF00005	ABC_tran	ABC transporter	1e-33	173	998	1171	1	137
TRINITY_DN27713_c0_g2	PF00664	ABC_membrane	ABC transporter transmembrane region	3.9e-15	145	8	153	125	272
TRINITY_DN27713_c0_g2	PF00664	ABC_membrane	ABC transporter transmembrane region	5.1e-37	236	690	926	37	267
TRINITY_DN27713_c0_g2	PF02463	SMC_N	RecF/RecN/SMC N terminal domain	3.2e-08	173	1038	1211	110	209
TRINITY_DN27713_c0_g2	PF13481	AAA_25	AAA domain	3.8e-06	37	275	312	30	65
TRINITY_DN27713_c0_g2	PF13476	AAA_23	AAA domain	7.6e-06	34	264	298	15	39
TRINITY_DN27713_c0_g2	PF13479	AAA_24	AAA domain	1.5e-06	81	1010	1091	4	89
TRINITY_DN27713_c0_g3	PF00664	ABC_membrane	ABC transporter transmembrane region	5.7e-08	76	211	287	5	84
TRINITY_DN27751_c0_g1	PF08567	PH_TFIIH	TFIIH p62 subunit, N-terminal domain	1.5e-18	74	15	89	4	76
TRINITY_DN27791_c0_g3	PF04981	NMD3	NMD3 family	7e-34	93	1	94	145	243
TRINITY_DN27799_c0_g2	PF05920	Homeobox_KN	Homeobox KN domain	1.5e-24	39	48	87	1	40
TRINITY_DN27799_c0_g2	PF00046	Homeodomain	Homeodomain	2.4e-12	55	32	87	2	54
TRINITY_DN27792_c0_g1	PF01591	6PF2K	6-phosphofructo-2-kinase	4e-73	223	117	340	7	223
TRINITY_DN27792_c0_g1	PF00300	His_Phos_1	Histidine phosphatase superfamily (branch 1)	1.4e-38	181	343	524	1	188
TRINITY_DN27792_c0_g1	PF13671	AAA_33	AAA domain	9e-10	118	125	243	1	97
TRINITY_DN27792_c0_g1	PF08433	KTI12	Chromatin associated protein KTI12	2.6e-07	118	126	244	4	102
TRINITY_DN27723_c0_g1	PF11955	PORR	Plant organelle RNA recognition domain	4.4e-107	315	28	343	1	324
TRINITY_DN27740_c0_g1	PF01529	DHHC	DHHC palmitoyltransferase	5.3e-17	88	1	89	38	130
TRINITY_DN27733_c0_g1	PF00827	Ribosomal_L15e	Ribosomal L15	1.7e-91	187	8	195	1	187
TRINITY_DN27733_c0_g2	PF00827	Ribosomal_L15e	Ribosomal L15	1e-88	188	2	190	1	188
TRINITY_DN27733_c0_g3	PF00827	Ribosomal_L15e	Ribosomal L15	3.5e-47	103	2	105	1	102
TRINITY_DN27760_c0_g1	PF00155	Aminotran_1_2	Aminotransferase class I and II	2.8e-37	97	2	99	137	235
TRINITY_DN27795_c0_g1	PF00153	Mito_carr	Mitochondrial carrier protein	5.7e-06	28	2	30	66	94
TRINITY_DN27795_c0_g1	PF00153	Mito_carr	Mitochondrial carrier protein	4.1e-28	91	36	127	2	95
TRINITY_DN27795_c0_g2	PF00153	Mito_carr	Mitochondrial carrier protein	1.4e-11	50	40	90	9	62
TRINITY_DN27706_c1_g1	PF00900	Ribosomal_S4e	Ribosomal family S4e	3.2e-17	33	1	34	42	75
TRINITY_DN27706_c1_g1	PF00467	KOW	KOW motif	2.9e-08	23	43	66	2	25
TRINITY_DN27706_c0_g1	PF00900	Ribosomal_S4e	Ribosomal family S4e	4.6e-36	73	97	170	2	75
TRINITY_DN27706_c0_g1	PF08071	RS4NT	RS4NT (NUC023) domain	5.1e-25	36	3	39	1	37
TRINITY_DN27706_c0_g1	PF16121	40S_S4_C	40S ribosomal protein S4 C-terminus	9e-23	45	213	258	1	46
TRINITY_DN27706_c0_g1	PF01479	S4	S4 domain	1e-10	47	43	90	2	48
TRINITY_DN27706_c0_g1	PF00467	KOW	KOW motif	4.3e-09	33	178	211	1	31
TRINITY_DN27712_c0_g1	PF03650	MPC	Mitochondrial pyruvate carriers	1.5e-43	94	38	132	4	98
TRINITY_DN27790_c0_g1	PF03901	Glyco_transf_22	Alg9-like mannosyltransferase family	1.7e-19	151	7	158	5	151
TRINITY_DN27790_c0_g2	PF03901	Glyco_transf_22	Alg9-like mannosyltransferase family	7.4e-36	190	2	192	222	416
TRINITY_DN27797_c0_g3	PF00241	Cofilin_ADF	Cofilin/tropomyosin-type actin-binding protein	3.7e-34	146	11	157	1	124
TRINITY_DN27705_c0_g1	PF01222	ERG4_ERG24	Ergosterol biosynthesis ERG4/ERG24 family	2.2e-63	156	4	160	298	423
TRINITY_DN27705_c0_g2	PF01222	ERG4_ERG24	Ergosterol biosynthesis ERG4/ERG24 family	4.1e-70	172	1	173	115	281
TRINITY_DN27705_c0_g3	PF01222	ERG4_ERG24	Ergosterol biosynthesis ERG4/ERG24 family	1e-12	86	8	94	2	86
TRINITY_DN27769_c0_g1	PF01490	Aa_trans	Transmembrane amino acid transporter protein	1.3e-24	117	13	130	251	380
TRINITY_DN27777_c0_g1	PF11976	Rad60-SLD	Ubiquitin-2 like Rad60 SUMO-like	1.3e-14	67	12	79	1	70
TRINITY_DN27776_c0_g1	PF02845	CUE	CUE domain	1.2e-14	39	59	98	2	41
TRINITY_DN27738_c0_g1	PF00382	TFIIB	Transcription factor TFIIB repeat	1.6e-14	66	48	114	7	71
TRINITY_DN27762_c0_g1	PF00108	Thiolase_N	Thiolase, N-terminal domain	2.2e-17	220	11	231	3	259
TRINITY_DN27762_c0_g1	PF02803	Thiolase_C	Thiolase, C-terminal domain	2.3e-15	92	274	366	25	99
TRINITY_DN27762_c0_g1	PF08545	ACP_syn_III	3-Oxoacyl-[acyl-carrier-protein (ACP)] synthase III	3.1e-08	35	81	116	2	37
TRINITY_DN27762_c0_g2	PF00076	RRM_1	RNA recognition motif. (a.k.a. RRM, RBD, or RNP domain)	1.3e-16	67	147	214	1	67
TRINITY_DN27724_c0_g2	PF02146	SIR2	Sir2 family	2.6e-48	126	72	198	1	125
TRINITY_DN27796_c0_g1	PF00505	HMG_box	HMG (high mobility group) box	1.4e-29	68	98	166	1	69
TRINITY_DN27796_c0_g1	PF09011	HMG_box_2	HMG-box domain	8.8e-15	64	98	162	4	68
TRINITY_DN27710_c0_g1	PF01018	GTP1_OBG	GTP1/OBG	9.4e-09	36	22	58	2	38
TRINITY_DN27754_c0_g5	PF00646	F-box	F-box domain	1.1e-10	41	14	55	2	43
TRINITY_DN27754_c0_g5	PF12937	F-box-like	F-box-like	1.8e-09	38	16	54	2	40
TRINITY_DN27754_c0_g7	PF00646	F-box	F-box domain	7.9e-10	41	5	46	2	43
TRINITY_DN27754_c0_g7	PF12937	F-box-like	F-box-like	2.9e-09	37	7	44	2	39
TRINITY_DN27754_c0_g7	PF07734	FBA_1	F-box associated	2.9e-07	100	217	317	2	88
TRINITY_DN27754_c0_g1	PF07734	FBA_1	F-box associated	6.5e-11	107	110	217	1	92
TRINITY_DN27754_c0_g2	PF00646	F-box	F-box domain	2.4e-10	41	14	55	2	43
TRINITY_DN27754_c0_g2	PF12937	F-box-like	F-box-like	5e-09	36	16	52	2	38
TRINITY_DN27754_c0_g2	PF07734	FBA_1	F-box associated	1.4e-08	104	224	328	1	90
TRINITY_DN27754_c0_g3	PF07734	FBA_1	F-box associated	3e-11	111	68	179	2	98
TRINITY_DN27701_c0_g1	PF03000	NPH3	NPH3 family	3.6e-88	256	201	457	1	256
TRINITY_DN27701_c0_g1	PF00651	BTB	BTB/POZ domain	1.1e-10	84	33	117	12	98
TRINITY_DN27701_c0_g2	PF03767	Acid_phosphat_B	HAD superfamily, subfamily IIIB (Acid phosphatase)	2.2e-43	161	41	202	12	167
TRINITY_DN27773_c0_g2	PF00933	Glyco_hydro_3	Glycosyl hydrolase family 3 N terminal domain	4e-12	56	25	81	61	118
TRINITY_DN27773_c1_g1	PF00933	Glyco_hydro_3	Glycosyl hydrolase family 3 N terminal domain	2.2e-24	90	6	96	200	289
TRINITY_DN27785_c0_g1	PF03134	TB2_DP1_HVA22	TB2/DP1, HVA22 family	1.1e-24	77	73	150	1	77
TRINITY_DN27700_c0_g1	PF00022	Actin	Actin	1.2e-35	91	4	95	227	327
TRINITY_DN27700_c0_g2	PF00022	Actin	Actin	2.3e-43	120	1	121	198	325
TRINITY_DN27700_c0_g3	PF00022	Actin	Actin	3.1e-27	87	1	88	179	270
TRINITY_DN27715_c0_g1	PF00382	TFIIB	Transcription factor TFIIB repeat	4.5e-25	70	130	200	1	71
TRINITY_DN27715_c0_g1	PF08271	TF_Zn_Ribbon	TFIIB zinc-binding	1.2e-14	42	24	66	3	43
TRINITY_DN27717_c0_g1	PF01198	Ribosomal_L31e	Ribosomal protein L31e	5.3e-47	79	13	92	2	81
TRINITY_DN27735_c0_g1	PF00578	AhpC-TSA	AhpC/TSA family	1.8e-34	135	9	144	1	123
TRINITY_DN27735_c0_g1	PF08534	Redoxin	Redoxin	4.8e-14	141	10	151	3	136
TRINITY_DN27716_c0_g1	PF05097	DUF688	Protein of unknown function (DUF688)	8.1e-09	42	12	54	52	94
TRINITY_DN27716_c0_g1	PF05097	DUF688	Protein of unknown function (DUF688)	5.8e-06	29	56	85	58	94
TRINITY_DN27716_c0_g1	PF05097	DUF688	Protein of unknown function (DUF688)	4.2e-09	63	86	149	56	120
TRINITY_DN69282_c0_g1	PF00006	ATP-synt_ab	ATP synthase alpha/beta family, nucleotide-binding domain	1.4e-37	133	26	159	1	125
TRINITY_DN69282_c0_g1	PF03193	RsgA_GTPase	RsgA GTPase	5.4e-08	69	29	98	89	158
TRINITY_DN69282_c0_g2	PF02874	ATP-synt_ab_N	ATP synthase alpha/beta family, beta-barrel domain	5.8e-27	66	21	87	1	69
TRINITY_DN69292_c0_g1	PF00501	AMP-binding	AMP-binding enzyme	5.7e-08	54	35	89	2	56
TRINITY_DN69259_c0_g1	PF01008	IF-2B	Initiation factor 2 subunit family	9.1e-58	179	1	180	46	225
TRINITY_DN69259_c0_g2	PF01008	IF-2B	Initiation factor 2 subunit family	1.2e-14	74	1	75	218	282
TRINITY_DN69267_c0_g1	PF02466	Tim17	Tim17/Tim22/Tim23/Pmp24 family	7.8e-13	60	63	123	2	62
TRINITY_DN69230_c0_g1	PF00078	RVT_1	Reverse transcriptase (RNA-dependent DNA polymerase)	5.7e-19	101	2	103	130	210
TRINITY_DN69236_c0_g2	PF04670	Gtr1_RagA	Gtr1/RagA G protein conserved region	1.1e-43	116	3	119	97	215
TRINITY_DN69245_c0_g1	PF00137	ATP-synt_C	ATP synthase subunit C	8.8e-16	51	2	53	9	60
TRINITY_DN69245_c0_g1	PF00137	ATP-synt_C	ATP synthase subunit C	1e-06	20	72	92	1	21
TRINITY_DN69253_c0_g1	PF01201	Ribosomal_S8e	Ribosomal protein S8e	5.3e-46	228	32	260	3	137
TRINITY_DN69253_c0_g2	PF01201	Ribosomal_S8e	Ribosomal protein S8e	7.3e-50	227	26	253	3	137
TRINITY_DN69253_c0_g3	PF01201	Ribosomal_S8e	Ribosomal protein S8e	1.9e-07	101	31	132	2	42
TRINITY_DN69258_c0_g1	PF09441	Abp2	ARS binding protein 2	1e-14	35	78	113	1	36
TRINITY_DN69263_c0_g1	PF01423	LSM	LSM domain	1.4e-17	63	3	66	7	66
TRINITY_DN69297_c0_g2	PF00933	Glyco_hydro_3	Glycosyl hydrolase family 3 N terminal domain	6.5e-12	61	3	64	118	177
TRINITY_DN69288_c0_g2	PF07519	Tannase	Tannase and feruloyl esterase	6.9e-36	95	4	99	56	152
TRINITY_DN69296_c0_g4	PF13844	Glyco_transf_41	Glycosyl transferase family 41	1.5e-39	103	1	104	96	200
TRINITY_DN69296_c0_g6	PF00009	GTP_EFTU	Elongation factor Tu GTP binding domain	2.1e-16	38	7	45	3	40
TRINITY_DN69296_c0_g7	PF13844	Glyco_transf_41	Glycosyl transferase family 41	6.1e-51	131	41	172	361	488
TRINITY_DN69296_c0_g3	PF07714	PK_Tyr_Ser-Thr	Protein tyrosine and serine/threonine kinase	8.6e-52	270	112	382	3	259
TRINITY_DN69296_c0_g3	PF00069	Pkinase	Protein kinase domain	1.4e-51	267	113	380	4	260
TRINITY_DN69226_c0_g1	PF00312	Ribosomal_S15	Ribosomal protein S15	4.2e-09	37	1	38	43	78
TRINITY_DN69280_c0_g2	PF14223	Retrotran_gag_2	gag-polypeptide of LTR copia-type	7.2e-21	124	78	202	3	122
TRINITY_DN69224_c0_g1	PF00172	Zn_clus	Fungal Zn(2)-Cys(6) binuclear cluster domain	1.9e-13	38	16	54	1	38
TRINITY_DN69215_c0_g1	PF00571	CBS	CBS domain	2.6e-07	49	23	72	9	56
TRINITY_DN69215_c0_g1	PF00571	CBS	CBS domain	2.2e-09	45	180	225	7	52
TRINITY_DN69215_c0_g1	PF00571	CBS	CBS domain	2.3e-11	48	249	297	8	56
TRINITY_DN69250_c0_g1	PF13561	adh_short_C2	Enoyl-(Acyl carrier protein) reductase	1.6e-41	145	3	148	64	211
TRINITY_DN69250_c0_g1	PF00106	adh_short	short chain dehydrogenase	4.2e-33	117	4	121	73	192
TRINITY_DN69250_c0_g1	PF08659	KR	KR domain	2.1e-08	83	7	90	80	161
TRINITY_DN69250_c0_g2	PF00106	adh_short	short chain dehydrogenase	2.2e-20	78	14	92	1	78
TRINITY_DN69250_c0_g2	PF13561	adh_short_C2	Enoyl-(Acyl carrier protein) reductase	4.9e-16	72	20	92	1	70
TRINITY_DN69250_c0_g2	PF08659	KR	KR domain	7.1e-10	69	16	85	3	75
TRINITY_DN69270_c0_g1	PF00153	Mito_carr	Mitochondrial carrier protein	1.1e-10	59	63	122	7	65
TRINITY_DN69270_c0_g1	PF00153	Mito_carr	Mitochondrial carrier protein	6.7e-07	96	174	270	18	72
TRINITY_DN69294_c0_g1	PF00454	PI3_PI4_kinase	Phosphatidylinositol 3- and 4-kinase	2e-30	102	2	104	137	240
TRINITY_DN69261_c1_g1	PF00012	HSP70	Hsp70 protein	2e-47	99	12	111	1	100
TRINITY_DN69261_c0_g1	PF00012	HSP70	Hsp70 protein	9.3e-44	104	21	125	1	106
TRINITY_DN69287_c0_g2	PF02186	TFIIE_beta	TFIIE beta subunit core domain	4.8e-17	70	59	129	2	68
TRINITY_DN69306_c0_g2	PF00004	AAA	ATPase family associated with various cellular activities (AAA)	1.4e-12	108	18	126	46	131
TRINITY_DN69217_c0_g1	PF08718	GLTP	Glycolipid transfer protein (GLTP)	9.7e-47	138	22	160	1	145
TRINITY_DN69242_c0_g1	PF00235	Profilin	Profilin	1.6e-31	93	1	94	1	96
TRINITY_DN69232_c0_g1	PF00069	Pkinase	Protein kinase domain	4.5e-72	252	17	269	1	264
TRINITY_DN69232_c0_g1	PF07714	PK_Tyr_Ser-Thr	Protein tyrosine and serine/threonine kinase	2.3e-56	244	21	265	5	257
TRINITY_DN69232_c0_g1	PF17667	Pkinase_fungal	Fungal protein kinase	2.6e-09	73	116	189	297	377
TRINITY_DN69232_c0_g1	PF14531	Kinase-like	Kinase-like	2.1e-07	95	110	205	141	241
TRINITY_DN69232_c0_g2	PF00069	Pkinase	Protein kinase domain	8.6e-73	251	18	269	2	264
TRINITY_DN69232_c0_g2	PF07714	PK_Tyr_Ser-Thr	Protein tyrosine and serine/threonine kinase	7.7e-56	244	21	265	5	257
TRINITY_DN69232_c0_g2	PF17667	Pkinase_fungal	Fungal protein kinase	1.8e-09	74	115	189	296	377
TRINITY_DN69232_c0_g2	PF14531	Kinase-like	Kinase-like	5.8e-08	103	108	211	139	247
TRINITY_DN69284_c0_g1	PF00118	Cpn60_TCP1	TCP-1/cpn60 chaperonin family	1.9e-28	89	1	90	310	399
TRINITY_DN69293_c0_g1	PF00069	Pkinase	Protein kinase domain	3.3e-20	61	2	63	157	222
TRINITY_DN69293_c0_g1	PF07714	PK_Tyr_Ser-Thr	Protein tyrosine and serine/threonine kinase	3.3e-08	43	4	47	168	210
TRINITY_DN69273_c0_g2	PF03514	GRAS	GRAS domain family	1.5e-106	360	72	432	3	374
TRINITY_DN69268_c0_g2	PF01965	DJ-1_PfpI	DJ-1/PfpI family	6.5e-14	98	2	100	41	130
TRINITY_DN69268_c0_g2	PF17124	ThiJ_like	ThiJ/PfpI family-like	4.6e-10	90	14	104	74	165
TRINITY_DN69285_c0_g1	PF00582	Usp	Universal stress protein family	4.8e-15	114	4	118	29	135
TRINITY_DN69277_c0_g2	PF00300	His_Phos_1	Histidine phosphatase superfamily (branch 1)	2.1e-22	67	7	74	1	66
TRINITY_DN69276_c0_g3	PF13489	Methyltransf_23	Methyltransferase domain	2e-20	92	2	94	23	112
TRINITY_DN69276_c0_g3	PF13649	Methyltransf_25	Methyltransferase domain	4.5e-15	89	5	94	1	96
TRINITY_DN69276_c0_g3	PF08242	Methyltransf_12	Methyltransferase domain	7.5e-13	88	6	94	1	96
TRINITY_DN69276_c0_g3	PF13847	Methyltransf_31	Methyltransferase domain	3.3e-08	33	2	35	4	38
TRINITY_DN69276_c0_g3	PF13847	Methyltransf_31	Methyltransferase domain	3.6e-06	51	43	94	54	104
TRINITY_DN69276_c0_g3	PF08241	Methyltransf_11	Methyltransferase domain	3.2e-13	88	6	94	1	91
TRINITY_DN44927_c0_g1	PF00617	RasGEF	RasGEF domain	2.1e-10	31	111	142	1	32
TRINITY_DN44927_c0_g1	PF00618	RasGEF_N	RasGEF N-terminal motif	8e-10	43	4	47	63	104
TRINITY_DN44927_c0_g2	PF00617	RasGEF	RasGEF domain	1.2e-51	135	2	137	43	178
TRINITY_DN44974_c0_g2	PF04791	LMBR1	LMBR1-like membrane protein	2.5e-08	86	2	88	160	222
TRINITY_DN44946_c1_g1	PF00071	Ras	Ras family	9e-64	160	16	176	1	161
TRINITY_DN44946_c1_g1	PF08477	Roc	Ras of Complex, Roc, domain of DAPkinase	4.4e-35	115	16	131	1	120
TRINITY_DN44946_c1_g1	PF00025	Arf	ADP-ribosylation factor family	2.8e-16	153	15	168	15	168
TRINITY_DN44946_c1_g1	PF01926	MMR_HSR1	50S ribosome-binding GTPase	3.7e-08	94	18	112	3	100
TRINITY_DN44946_c1_g1	PF00009	GTP_EFTU	Elongation factor Tu GTP binding domain	7.5e-07	115	56	171	61	188
TRINITY_DN44946_c2_g1	PF00071	Ras	Ras family	2.7e-66	159	8	167	1	160
TRINITY_DN44946_c2_g1	PF08477	Roc	Ras of Complex, Roc, domain of DAPkinase	4.5e-39	115	8	123	1	120
TRINITY_DN44946_c2_g1	PF00025	Arf	ADP-ribosylation factor family	4.1e-19	125	4	129	12	133
TRINITY_DN44946_c2_g1	PF02421	FeoB_N	Ferrous iron transport protein B	3.8e-09	152	8	160	2	153
TRINITY_DN44946_c2_g1	PF04670	Gtr1_RagA	Gtr1/RagA G protein conserved region	1.8e-09	119	8	127	1	127
TRINITY_DN44946_c2_g1	PF01926	MMR_HSR1	50S ribosome-binding GTPase	3e-09	96	8	104	1	100
TRINITY_DN44946_c2_g1	PF00009	GTP_EFTU	Elongation factor Tu GTP binding domain	2.9e-07	92	40	132	53	143
TRINITY_DN44946_c0_g1	PF00071	Ras	Ras family	9.4e-33	104	1	105	59	159
TRINITY_DN44946_c0_g1	PF08477	Roc	Ras of Complex, Roc, domain of DAPkinase	4.5e-11	61	1	62	67	120
TRINITY_DN44946_c0_g1	PF00025	Arf	ADP-ribosylation factor family	3.4e-08	95	8	103	76	172
TRINITY_DN44902_c0_g1	PF00091	Tubulin	Tubulin/FtsZ family, GTPase domain	4.9e-74	208	3	211	1	196
TRINITY_DN44902_c0_g1	PF03953	Tubulin_C	Tubulin C-terminal domain	5e-44	121	261	382	1	125
TRINITY_DN44902_c0_g1	PF10644	Misat_Tub_SegII	Misato Segment II tubulin-like domain	9.1e-10	81	2	83	1	80
TRINITY_DN44917_c0_g1	PF01249	Ribosomal_S21e	Ribosomal protein S21e	1.2e-42	79	1	80	1	79
TRINITY_DN44941_c0_g1	PF04146	YTH	YT521-B-like domain	4.2e-12	40	102	142	1	41
TRINITY_DN44941_c0_g2	PF04146	YTH	YT521-B-like domain	8.5e-20	84	75	159	49	185
TRINITY_DN44953_c0_g1	PF01144	CoA_trans	Coenzyme A transferase	9.9e-24	72	66	138	7	76
TRINITY_DN44962_c0_g1	PF00632	HECT	HECT-domain (ubiquitin-transferase)	3.8e-33	101	1	102	169	266
TRINITY_DN44935_c0_g1	PF00962	A_deaminase	Adenosine/AMP deaminase	2.5e-53	205	2	207	125	326
TRINITY_DN44935_c0_g2	PF00962	A_deaminase	Adenosine/AMP deaminase	1.9e-11	32	13	45	2	35
TRINITY_DN44922_c0_g2	PF00280	potato_inhibit	Potato inhibitor I family	1.8e-22	56	9	65	1	57
TRINITY_DN44922_c0_g3	PF00280	potato_inhibit	Potato inhibitor I family	7.2e-21	67	9	76	1	64
TRINITY_DN44924_c0_g1	PF14832	Tautomerase_3	Putative oxalocrotonate tautomerase enzyme	7.6e-09	48	1	49	1	49
TRINITY_DN44993_c0_g1	PF00466	Ribosomal_L10	Ribosomal protein L10	2e-25	102	18	120	1	98
TRINITY_DN44993_c0_g1	PF17777	RL10P_insert	Insertion domain in 60S ribosomal protein L10P	4.2e-25	82	126	208	1	70
TRINITY_DN44999_c0_g1	PF11720	Inhibitor_I78	Peptidase inhibitor I78 family	6.7e-13	57	22	79	9	65
TRINITY_DN44999_c0_g1	PF00280	potato_inhibit	Potato inhibitor I family	7.2e-08	38	38	76	23	60
TRINITY_DN44915_c0_g1	PF03810	IBN_N	Importin-beta N-terminal domain	6.8e-17	67	33	100	2	74
TRINITY_DN44915_c0_g1	PF12717	Cnd1	non-SMC mitotic condensation complex subunit 1	4.8e-06	83	86	169	18	99
TRINITY_DN44915_c0_g1	PF18665	TetR_C_37	Tetracyclin repressor-like, C-terminal domain	1.7e-07	60	53	113	14	81
TRINITY_DN44921_c0_g1	PF01125	G10	G10 protein	3.6e-67	145	1	146	1	146
TRINITY_DN44912_c0_g1	PF00105	zf-C4	Zinc finger, C4 type (two domains)	1.4e-19	53	1	54	17	70
TRINITY_DN44912_c0_g1	PF00104	Hormone_recep	Ligand-binding domain of nuclear hormone receptor	4.2e-19	194	209	403	11	210
TRINITY_DN44948_c0_g1	PF00481	PP2C	Protein phosphatase 2C	1.6e-52	270	68	338	32	257
TRINITY_DN44948_c0_g1	PF13672	PP2C_2	Protein phosphatase 2C	1.6e-08	235	71	306	25	191
TRINITY_DN44944_c0_g5	PF02219	MTHFR	Methylenetetrahydrofolate reductase	5.2e-36	97	2	99	189	286
TRINITY_DN44944_c0_g2	PF02219	MTHFR	Methylenetetrahydrofolate reductase	4.3e-59	140	4	144	55	195
TRINITY_DN44955_c1_g1	PF01667	Ribosomal_S27e	Ribosomal protein S27	1.3e-32	54	28	82	1	55
TRINITY_DN44955_c0_g1	PF01667	Ribosomal_S27e	Ribosomal protein S27	1.1e-28	49	28	77	1	50
TRINITY_DN44947_c0_g1	PF01269	Fibrillarin	Fibrillarin	1.3e-45	97	6	103	2	97
TRINITY_DN44908_c0_g1	PF00209	SNF	Sodium:neurotransmitter symporter family	9.9e-44	117	1	118	219	335
TRINITY_DN44977_c0_g1	PF00164	Ribosom_S12_S23	Ribosomal protein S12/S23	1.9e-49	94	33	127	3	97
TRINITY_DN44978_c0_g1	PF00076	RRM_1	RNA recognition motif. (a.k.a. RRM, RBD, or RNP domain)	4.9e-11	50	46	96	1	57
TRINITY_DN44975_c0_g1	PF14701	hDGE_amylase	Glycogen debranching enzyme, glucanotransferase domain	1.5e-19	32	1	33	407	439
TRINITY_DN44975_c0_g2	PF14701	hDGE_amylase	Glycogen debranching enzyme, glucanotransferase domain	2.3e-49	89	1	90	325	414
TRINITY_DN44975_c0_g3	PF06202	GDE_C	Amylo-alpha-1,6-glucosidase	9e-121	470	338	808	3	382
TRINITY_DN44975_c0_g3	PF14702	hGDE_central	Central domain of human glycogen debranching enzyme	5.2e-91	243	20	263	1	253
TRINITY_DN44936_c0_g1	PF08161	NUC173	NUC173 domain	3.5e-30	65	2	67	140	204
TRINITY_DN44972_c0_g1	PF00133	tRNA-synt_1	tRNA synthetases class I (I, L, M and V)	2.1e-48	102	8	110	470	572
TRINITY_DN44972_c0_g2	PF08264	Anticodon_1	Anticodon-binding domain of tRNA ligase	3.7e-39	147	173	320	1	146
TRINITY_DN44972_c0_g2	PF00133	tRNA-synt_1	tRNA synthetases class I (I, L, M and V)	1.2e-38	125	2	127	514	601
TRINITY_DN44972_c0_g2	PF10458	Val_tRNA-synt_C	Valyl tRNA synthetase tRNA binding arm	4.2e-09	63	382	445	1	64
TRINITY_DN44972_c0_g3	PF00133	tRNA-synt_1	tRNA synthetases class I (I, L, M and V)	2.8e-101	297	2	299	338	601
TRINITY_DN44972_c0_g3	PF08264	Anticodon_1	Anticodon-binding domain of tRNA ligase	9.2e-39	146	345	491	1	145
TRINITY_DN44972_c0_g3	PF10458	Val_tRNA-synt_C	Valyl tRNA synthetase tRNA binding arm	8.5e-09	63	554	617	1	64
TRINITY_DN44918_c0_g1	PF08079	Ribosomal_L30_N	Ribosomal L30 N-terminal domain	2.6e-30	70	18	88	1	71
TRINITY_DN44918_c0_g1	PF00327	Ribosomal_L30	Ribosomal protein L30p/L7e	6.2e-25	50	94	144	1	51
TRINITY_DN44971_c0_g1	PF01907	Ribosomal_L37e	Ribosomal protein L37e	1.5e-29	52	4	56	1	54
TRINITY_DN44971_c0_g2	PF01907	Ribosomal_L37e	Ribosomal protein L37e	1.6e-26	48	1	49	5	54
TRINITY_DN44971_c0_g2	PF18912	DZR_2	Double zinc ribbon domain	4.3e-08	31	7	38	17	48
TRINITY_DN44949_c0_g2	PF17917	RT_RNaseH	RNase H-like domain found in reverse transcriptase	3.5e-29	74	4	78	31	105
TRINITY_DN44949_c0_g2	PF17919	RT_RNaseH_2	RNase H-like domain found in reverse transcriptase	1.7e-15	44	4	48	56	100
TRINITY_DN44945_c0_g1	PF13813	MBOAT_2	Membrane bound O-acyl transferase family	8.8e-19	93	20	113	1	81
TRINITY_DN44979_c0_g1	PF04157	EAP30	EAP30/Vps36 family	4.2e-71	222	9	231	2	236
TRINITY_DN44963_c0_g1	PF01148	CTP_transf_1	Cytidylyltransferase family	1.4e-20	87	9	96	101	161
TRINITY_DN44963_c0_g3	PF01148	CTP_transf_1	Cytidylyltransferase family	2.4e-40	133	2	135	157	244
TRINITY_DN44989_c0_g1	PF07393	Sec10	Exocyst complex component Sec10	1.9e-36	290	13	303	93	366
TRINITY_DN44981_c0_g2	PF11735	CAP59_mtransfer	Cryptococcal mannosyltransferase 1	6.4e-56	224	6	230	46	240
TRINITY_DN44954_c0_g1	PF00152	tRNA-synt_2	tRNA synthetases class II (D, K and N)	7.4e-68	284	3	287	53	299
TRINITY_DN44954_c0_g2	PF01336	tRNA_anti-codon	OB-fold nucleic acid binding domain	9.1e-13	76	70	146	1	72
TRINITY_DN44937_c0_g4	PF07690	MFS_1	Major Facilitator Superfamily	1.6e-19	74	4	78	104	178
TRINITY_DN44937_c0_g1	PF07690	MFS_1	Major Facilitator Superfamily	3e-10	173	36	209	195	353
TRINITY_DN44929_c0_g1	PF07217	Het-C	Heterokaryon incompatibility protein Het-C	2.9e-31	86	1	87	233	320
TRINITY_DN44929_c0_g3	PF07217	Het-C	Heterokaryon incompatibility protein Het-C	6.9e-72	200	17	217	358	559
TRINITY_DN44997_c0_g1	PF00135	COesterase	Carboxylesterase family	9.9e-55	199	1	200	83	268
TRINITY_DN44997_c0_g1	PF07859	Abhydrolase_3	alpha/beta hydrolase fold	1.1e-12	93	24	117	1	83
TRINITY_DN44987_c0_g2	PF12937	F-box-like	F-box-like	1.4e-08	35	1	36	1	35
TRINITY_DN44926_c1_g1	PF00078	RVT_1	Reverse transcriptase (RNA-dependent DNA polymerase)	1.7e-09	59	3	62	69	153
TRINITY_DN44928_c0_g1	PF00569	ZZ	Zinc finger, ZZ type	6.2e-17	35	37	72	2	37
TRINITY_DN44928_c0_g1	PF00569	ZZ	Zinc finger, ZZ type	1.7e-16	36	92	128	1	37
TRINITY_DN44928_c0_g1	PF16158	N_BRCA1_IG	Ig-like domain from next to BRCA1 gene	1.5e-22	99	196	295	1	105
TRINITY_DN44928_c0_g1	PF03107	C1_2	C1 domain	1.7e-08	33	36	69	15	46
TRINITY_DN44928_c0_g1	PF03107	C1_2	C1 domain	7.1e-09	51	74	125	2	46
TRINITY_DN44907_c0_g2	PF04791	LMBR1	LMBR1-like membrane protein	9.3e-21	106	4	110	283	391
TRINITY_DN45000_c0_g4	PF00085	Thioredoxin	Thioredoxin	6.6e-20	42	67	109	2	44
TRINITY_DN45000_c0_g5	PF00085	Thioredoxin	Thioredoxin	8.8e-18	45	25	70	2	48
TRINITY_DN45000_c0_g6	PF00085	Thioredoxin	Thioredoxin	1.1e-16	54	5	59	50	103
TRINITY_DN45000_c0_g6	PF04756	OST3_OST6	OST3 / OST6 family, transporter family	7.7e-09	66	5	71	73	147
TRINITY_DN45000_c0_g7	PF00085	Thioredoxin	Thioredoxin	3e-32	101	16	117	2	102
TRINITY_DN45000_c0_g7	PF13098	Thioredoxin_2	Thioredoxin-like domain	2.1e-11	84	28	112	2	105
TRINITY_DN45000_c0_g7	PF13848	Thioredoxin_6	Thioredoxin-like domain	7.1e-07	100	50	150	9	105
TRINITY_DN45000_c0_g7	PF00578	AhpC-TSA	AhpC/TSA family	6e-09	60	23	83	19	78
TRINITY_DN45000_c0_g7	PF13899	Thioredoxin_7	Thioredoxin-like	1.1e-08	71	21	92	7	78
TRINITY_DN45000_c0_g7	PF08534	Redoxin	Redoxin	5e-07	55	22	77	21	75
TRINITY_DN45000_c0_g7	PF04756	OST3_OST6	OST3 / OST6 family, transporter family	5.2e-08	88	43	131	46	148
TRINITY_DN45000_c0_g7	PF13192	Thioredoxin_3	Thioredoxin domain	4.5e-07	76	40	116	7	75
TRINITY_DN45000_c0_g1	PF13848	Thioredoxin_6	Thioredoxin-like domain	3.6e-27	94	2	96	38	133
TRINITY_DN45000_c0_g2	PF00085	Thioredoxin	Thioredoxin	1.1e-24	55	36	91	2	59
TRINITY_DN45000_c0_g3	PF00085	Thioredoxin	Thioredoxin	3.6e-08	41	2	43	63	102
TRINITY_DN45000_c0_g3	PF00085	Thioredoxin	Thioredoxin	1.6e-34	103	59	162	2	102
TRINITY_DN45000_c0_g3	PF04756	OST3_OST6	OST3 / OST6 family, transporter family	4.3e-11	111	54	165	9	137
TRINITY_DN45000_c0_g3	PF13098	Thioredoxin_2	Thioredoxin-like domain	1.3e-10	76	74	150	4	98
TRINITY_DN45000_c0_g3	PF07749	ERp29	Endoplasmic reticulum protein ERp29, C-terminal domain	9.9e-10	51	180	231	1	54
TRINITY_DN45000_c0_g3	PF13899	Thioredoxin_7	Thioredoxin-like	4.9e-07	66	72	138	14	81
TRINITY_DN44932_c0_g4	PF03643	Vps26	Vacuolar protein sorting-associated protein 26	4.3e-64	113	1	114	161	274
TRINITY_DN44932_c0_g3	PF03643	Vps26	Vacuolar protein sorting-associated protein 26	4.3e-61	133	2	135	32	165
TRINITY_DN44919_c0_g3	PF00343	Phosphorylase	Carbohydrate phosphorylase	1.9e-29	69	2	71	305	373
TRINITY_DN44914_c0_g2	PF12776	Myb_DNA-bind_3	Myb/SANT-like DNA-binding domain	1.2e-17	93	17	110	2	95
TRINITY_DN44968_c0_g2	PF00069	Pkinase	Protein kinase domain	1.9e-24	140	46	186	1	132
TRINITY_DN44968_c0_g2	PF00069	Pkinase	Protein kinase domain	6.2e-25	164	319	483	133	264
TRINITY_DN44968_c0_g2	PF07714	PK_Tyr_Ser-Thr	Protein tyrosine and serine/threonine kinase	4.6e-15	137	48	185	3	136
TRINITY_DN44968_c0_g2	PF07714	PK_Tyr_Ser-Thr	Protein tyrosine and serine/threonine kinase	2.2e-09	65	312	377	131	202
TRINITY_DN95706_c0_g1	PF00400	WD40	WD domain, G-beta repeat	5e-07	33	300	333	5	38
TRINITY_DN95706_c0_g1	PF00400	WD40	WD domain, G-beta repeat	3.5e-11	30	350	380	12	38
TRINITY_DN95706_c0_g1	PF00400	WD40	WD domain, G-beta repeat	7.7e-10	34	388	422	5	38
TRINITY_DN95706_c0_g1	PF00400	WD40	WD domain, G-beta repeat	6.2e-11	42	426	468	1	38
TRINITY_DN95706_c0_g1	PF00400	WD40	WD domain, G-beta repeat	2e-12	32	478	510	7	38
TRINITY_DN95706_c0_g1	PF00400	WD40	WD domain, G-beta repeat	4.2e-14	37	519	556	2	38
TRINITY_DN95706_c0_g1	PF00400	WD40	WD domain, G-beta repeat	1.7e-07	31	566	597	7	37
TRINITY_DN95706_c0_g1	PF12894	ANAPC4_WD40	Anaphase-promoting complex subunit 4 WD40 domain	5.3e-07	39	349	388	35	74
TRINITY_DN95706_c0_g1	PF08581	Tup_N	Tup N-terminal	2.8e-26	72	14	86	1	73
TRINITY_DN95619_c0_g1	PF09440	eIF3_N	eIF3 subunit 6 N terminal domain	2.3e-44	118	5	123	1	119
TRINITY_DN95674_c0_g1	PF10791	F1F0-ATPsyn_F	Mitochondrial F1-F0 ATP synthase subunit F of fungi	2e-44	90	4	94	1	92
TRINITY_DN95705_c0_g1	PF04176	TIP41	TIP41-like family	1e-62	190	60	250	1	170
TRINITY_DN95705_c0_g2	PF04640	PLATZ	PLATZ transcription factor	4.6e-29	70	75	145	1	82
TRINITY_DN95642_c0_g1	PF10585	UBA_e1_thiolCys	Ubiquitin-activating enzyme active site	1.1e-31	83	8	91	49	132
TRINITY_DN95690_c0_g1	PF01974	tRNA_int_endo	tRNA intron endonuclease, catalytic C-terminal domain	8.9e-13	32	46	78	1	33
TRINITY_DN95652_c0_g1	PF00270	DEAD	DEAD/DEAH box helicase	1.1e-35	220	173	393	1	172
TRINITY_DN95652_c0_g1	PF00271	Helicase_C	Helicase conserved C-terminal domain	4.6e-23	117	464	581	14	111
TRINITY_DN95652_c0_g1	PF04851	ResIII	Type III restriction enzyme, res subunit	9.4e-11	203	173	376	5	157
TRINITY_DN95676_c1_g2	PF14215	bHLH-MYC_N	bHLH-MYC and R2R3-MYB transcription factors N-terminal	2.3e-57	182	78	260	1	176
TRINITY_DN95676_c1_g2	PF00010	HLH	Helix-loop-helix DNA-binding domain	1.5e-14	45	472	517	4	53
TRINITY_DN95697_c0_g3	PF13561	adh_short_C2	Enoyl-(Acyl carrier protein) reductase	6.5e-61	226	40	266	4	225
TRINITY_DN95697_c0_g3	PF00106	adh_short	short chain dehydrogenase	1.4e-49	193	31	224	1	189
TRINITY_DN95697_c0_g3	PF08659	KR	KR domain	3.2e-16	181	32	213	2	174
TRINITY_DN95697_c0_g3	PF01370	Epimerase	NAD dependent epimerase/dehydratase family	7e-08	167	33	200	1	158
TRINITY_DN95691_c0_g1	PF13837	Myb_DNA-bind_4	Myb/SANT-like DNA-binding domain	4.2e-25	88	149	237	3	89
TRINITY_DN95691_c0_g1	PF10545	MADF_DNA_bdg	Alcohol dehydrogenase transcription factor Myb/SANT-like	1.1e-10	66	171	237	21	84
TRINITY_DN95691_c0_g1	PF12776	Myb_DNA-bind_3	Myb/SANT-like DNA-binding domain	4e-09	66	150	216	2	71
TRINITY_DN95691_c0_g1	PF04504	DUF573	Protein of unknown function, DUF573	6.3e-08	68	150	218	5	71
TRINITY_DN95691_c0_g3	PF13837	Myb_DNA-bind_4	Myb/SANT-like DNA-binding domain	4.7e-24	86	158	244	3	89
TRINITY_DN95691_c0_g3	PF10545	MADF_DNA_bdg	Alcohol dehydrogenase transcription factor Myb/SANT-like	5.5e-10	64	180	244	21	84
TRINITY_DN95691_c0_g3	PF12776	Myb_DNA-bind_3	Myb/SANT-like DNA-binding domain	2.2e-08	64	159	223	2	69
TRINITY_DN95691_c0_g3	PF05432	BSP_II	Bone sialoprotein II (BSP-II)	1.9e-07	134	9	143	109	235
TRINITY_DN95702_c0_g1	PF17903	KH_8	Krr1 KH1 domain	4.6e-09	73	34	107	7	79
TRINITY_DN95682_c0_g1	PF02729	OTCace_N	Aspartate/ornithine carbamoyltransferase, carbamoyl-P binding domain	4.7e-22	60	1	61	82	144
TRINITY_DN95682_c0_g1	PF00185	OTCace	Aspartate/ornithine carbamoyltransferase, Asp/Orn binding domain	6.2e-14	88	69	157	1	97
TRINITY_DN95713_c0_g1	PF08212	Lipocalin_2	Lipocalin-like domain	5.9e-20	130	37	167	2	119
TRINITY_DN95713_c0_g1	PF00061	Lipocalin	Lipocalin / cytosolic fatty-acid binding protein family	2.1e-14	119	43	162	2	113
TRINITY_DN95713_c0_g2	PF06200	tify	tify domain	9.1e-23	32	134	166	2	34
TRINITY_DN95713_c0_g3	PF00078	RVT_1	Reverse transcriptase (RNA-dependent DNA polymerase)	5e-39	255	118	373	3	221
TRINITY_DN95673_c0_g1	PF00931	NB-ARC	NB-ARC domain	1.6e-41	140	172	312	6	148
TRINITY_DN95673_c0_g1	PF13401	AAA_22	AAA domain	7.2e-10	89	187	276	6	100
TRINITY_DN95673_c0_g1	PF13173	AAA_14	AAA domain	3.5e-08	114	187	301	3	98
TRINITY_DN95673_c0_g1	PF13191	AAA_16	AAA ATPase domain	7.4e-08	74	168	242	6	82
TRINITY_DN95664_c0_g2	PF00032	Cytochrom_B_C	Cytochrome b(C-terminal)/b6/petD	1.9e-18	51	47	98	5	56
TRINITY_DN95664_c0_g3	PF00033	Cytochrome_B	Cytochrome b/b6/petB	8.3e-11	83	6	89	104	188
TRINITY_DN95664_c0_g3	PF13631	Cytochrom_B_N_2	Cytochrome b(N-terminal)/b6/petB	5.3e-09	41	52	93	81	123
TRINITY_DN95708_c0_g1	PF00956	NAP	Nucleosome assembly protein (NAP)	1.6e-69	254	61	315	1	271
TRINITY_DN95657_c0_g2	PF00487	FA_desaturase	Fatty acid desaturase	5.3e-23	229	87	316	6	250
TRINITY_DN95657_c0_g2	PF00173	Cyt-b5	Cytochrome b5-like Heme/Steroid binding domain	9.8e-21	72	359	431	2	73
TRINITY_DN95657_c0_g3	PF00487	FA_desaturase	Fatty acid desaturase	1.3e-20	210	33	243	2	232
TRINITY_DN95650_c0_g1	PF00970	FAD_binding_6	Oxidoreductase FAD-binding domain	1.1e-38	106	58	164	2	99
TRINITY_DN95650_c0_g1	PF00175	NAD_binding_1	Oxidoreductase NAD-binding domain	4.2e-35	108	190	298	1	108
TRINITY_DN95650_c0_g1	PF08030	NAD_binding_6	Ferric reductase NAD binding domain	2.2e-08	59	185	244	1	65
TRINITY_DN95622_c0_g1	PF01843	DIL	DIL domain	5.9e-21	70	3	73	1	65
TRINITY_DN95621_c0_g1	PF00626	Gelsolin	Gelsolin repeat	3e-12	42	82	124	10	52
TRINITY_DN95621_c0_g2	PF00626	Gelsolin	Gelsolin repeat	8.7e-20	74	63	137	12	76
TRINITY_DN95621_c0_g2	PF00626	Gelsolin	Gelsolin repeat	4.5e-16	64	175	239	2	67
TRINITY_DN95621_c0_g2	PF00626	Gelsolin	Gelsolin repeat	1.4e-13	66	295	361	10	75
TRINITY_DN95646_c0_g1	PF08240	ADH_N	Alcohol dehydrogenase GroES-like domain	2.9e-32	113	38	151	2	108
TRINITY_DN95646_c0_g1	PF00107	ADH_zinc_N	Zinc-binding dehydrogenase	1.4e-22	123	194	317	1	129
TRINITY_DN95646_c0_g1	PF02826	2-Hacid_dh_C	D-isomer specific 2-hydroxyacid dehydrogenase, NAD binding domain	1.1e-08	44	180	224	32	77
TRINITY_DN95646_c0_g1	PF01262	AlaDh_PNT_C	Alanine dehydrogenase/PNT, C-terminal domain	1e-07	70	186	256	30	100
TRINITY_DN95686_c0_g1	PF00249	Myb_DNA-binding	Myb-like DNA-binding domain	9e-17	43	10	53	4	46
TRINITY_DN95686_c0_g1	PF13921	Myb_DNA-bind_6	Myb-like DNA-binding domain	6.6e-16	55	10	65	1	55
TRINITY_DN95672_c0_g1	PF00753	Lactamase_B	Metallo-beta-lactamase superfamily	5e-21	162	6	168	4	197
TRINITY_DN95669_c0_g1	PF01965	DJ-1_PfpI	DJ-1/PfpI family	1.2e-24	149	14	163	2	129
TRINITY_DN95669_c0_g1	PF17124	ThiJ_like	ThiJ/PfpI family-like	7.6e-11	90	74	164	74	166
TRINITY_DN95680_c0_g1	PF04078	Rcd1	Cell differentiation family, Rcd1-like	4.6e-60	241	1	242	21	259
TRINITY_DN95631_c0_g1	PF00199	Catalase	Catalase	2.1e-69	156	1	157	228	382
TRINITY_DN95631_c0_g1	PF06628	Catalase-rel	Catalase-related immune-responsive	4.2e-12	32	187	219	5	36
TRINITY_DN95631_c0_g2	PF00199	Catalase	Catalase	4e-44	92	2	94	5	96
TRINITY_DN95631_c0_g3	PF00199	Catalase	Catalase	4e-74	140	2	142	96	236
TRINITY_DN95630_c0_g1	PF07994	NAD_binding_5	Myo-inositol-1-phosphate synthase	3.9e-32	72	62	134	1	74
TRINITY_DN95656_c0_g1	PF00108	Thiolase_N	Thiolase, N-terminal domain	6e-77	255	50	305	1	260
TRINITY_DN95656_c0_g1	PF02803	Thiolase_C	Thiolase, C-terminal domain	9.7e-48	117	314	431	3	120
TRINITY_DN95656_c0_g2	PF00108	Thiolase_N	Thiolase, N-terminal domain	9.6e-25	113	3	116	94	212
TRINITY_DN4683_c0_g1	PF01053	Cys_Met_Meta_PP	Cys/Met metabolism PLP-dependent enzyme	5.2e-11	50	82	132	2	58
TRINITY_DN4683_c0_g1	PF01053	Cys_Met_Meta_PP	Cys/Met metabolism PLP-dependent enzyme	1.1e-06	29	172	201	61	91
TRINITY_DN4610_c0_g1	PF10536	PMD	Plant mobile domain	4.6e-08	87	24	111	212	288
TRINITY_DN4615_c0_g1	PF13679	Methyltransf_32	Methyltransferase domain	1.8e-41	186	121	307	1	157
TRINITY_DN4615_c0_g1	PF13489	Methyltransf_23	Methyltransferase domain	3.4e-07	49	142	191	23	72
TRINITY_DN4617_c0_g1	PF01846	FF	FF domain	6.2e-18	49	209	258	1	51
TRINITY_DN4617_c0_g1	PF01846	FF	FF domain	7.5e-17	50	276	326	1	51
TRINITY_DN4617_c0_g1	PF01846	FF	FF domain	3.8e-07	55	418	473	1	50
TRINITY_DN4617_c0_g1	PF01846	FF	FF domain	8e-08	41	560	601	10	51
TRINITY_DN4617_c0_g1	PF00397	WW	WW domain	7.8e-11	25	15	40	5	31
TRINITY_DN4622_c0_g1	PF03168	LEA_2	Late embryogenesis abundant protein	1.2e-06	48	102	150	2	51
TRINITY_DN4634_c0_g1	PF00406	ADK	Adenylate kinase	6e-46	166	45	211	1	150
TRINITY_DN4634_c0_g1	PF13207	AAA_17	AAA domain	1.4e-37	144	46	190	1	136
TRINITY_DN4634_c0_g1	PF13238	AAA_18	AAA domain	5.8e-10	144	43	187	1	127
TRINITY_DN4634_c0_g1	PF02223	Thymidylate_kin	Thymidylate kinase	1.1e-06	80	148	228	110	184
TRINITY_DN4634_c0_g1	PF13671	AAA_33	AAA domain	3.9e-07	143	42	185	1	125
TRINITY_DN4650_c0_g4	PF06521	PAR1	PAR1 protein	1.9e-74	141	26	167	1	141
TRINITY_DN4650_c0_g6	PF06521	PAR1	PAR1 protein	3.3e-63	111	29	140	1	112
TRINITY_DN4650_c0_g2	PF06521	PAR1	PAR1 protein	2.7e-74	143	12	155	1	143
TRINITY_DN4628_c1_g2	PF13947	GUB_WAK_bind	Wall-associated receptor kinase galacturonan-binding	7.5e-19	64	29	93	1	62
TRINITY_DN4628_c1_g2	PF14380	WAK_assoc	Wall-associated receptor kinase C-terminal	4.7e-16	71	169	240	33	105
TRINITY_DN4644_c0_g1	PF02784	Orn_Arg_deC_N	Pyridoxal-dependent decarboxylase, pyridoxal binding domain	6.6e-82	230	77	307	2	247
TRINITY_DN4644_c0_g1	PF00278	Orn_DAP_Arg_deC	Pyridoxal-dependent decarboxylase, C-terminal sheet domain	9.8e-24	115	308	423	6	95
TRINITY_DN4645_c0_g1	PF02365	NAM	No apical meristem (NAM) protein	2.4e-38	127	10	137	1	127
TRINITY_DN4645_c0_g2	PF02365	NAM	No apical meristem (NAM) protein	5.3e-39	127	10	137	1	127
TRINITY_DN4604_c0_g4	PF00650	CRAL_TRIO	CRAL/TRIO domain	1.6e-37	166	153	319	2	159
TRINITY_DN4604_c0_g4	PF03765	CRAL_TRIO_N	CRAL/TRIO, N-terminal domain	1.4e-10	28	101	129	27	54
TRINITY_DN4604_c0_g4	PF13716	CRAL_TRIO_2	Divergent CRAL/TRIO domain	2.1e-07	150	169	319	1	133
TRINITY_DN4604_c0_g1	PF00650	CRAL_TRIO	CRAL/TRIO domain	3.2e-37	166	155	321	2	159
TRINITY_DN4604_c0_g1	PF03765	CRAL_TRIO_N	CRAL/TRIO, N-terminal domain	8e-11	27	103	130	26	53
TRINITY_DN4604_c0_g2	PF00650	CRAL_TRIO	CRAL/TRIO domain	1.4e-37	166	155	321	2	159
TRINITY_DN4604_c0_g2	PF03765	CRAL_TRIO_N	CRAL/TRIO, N-terminal domain	8.3e-11	26	104	130	28	53
TRINITY_DN4661_c0_g1	PF03083	MtN3_slv	Sugar efflux transporter for intercellular exchange	3.1e-26	82	39	121	2	84
TRINITY_DN4606_c0_g1	PF01179	Cu_amine_oxid	Copper amine oxidase, enzyme domain	4e-157	416	282	698	1	411
TRINITY_DN4606_c0_g1	PF02728	Cu_amine_oxidN3	Copper amine oxidase, N3 domain	1.3e-17	91	134	225	2	94
TRINITY_DN4692_c0_g1	PF16363	GDP_Man_Dehyd	GDP-mannose 4,6 dehydratase	7.4e-30	194	2	196	125	320
TRINITY_DN4692_c0_g1	PF01370	Epimerase	NAD dependent epimerase/dehydratase family	4e-26	144	1	145	110	241
TRINITY_DN4691_c0_g1	PF17820	PDZ_6	PDZ domain	2.1e-11	51	11	62	2	54
TRINITY_DN4691_c0_g1	PF13180	PDZ_2	PDZ domain	5.2e-08	46	16	62	24	71
TRINITY_DN4627_c0_g1	PF03106	WRKY	WRKY DNA -binding domain	2.1e-08	24	258	282	2	27
TRINITY_DN4625_c0_g1	PF00814	TsaD	tRNA N6-adenosine threonylcarbamoyltransferase	3.9e-95	276	28	304	3	271
TRINITY_DN4625_c0_g2	PF00814	TsaD	tRNA N6-adenosine threonylcarbamoyltransferase	3.5e-94	276	28	304	3	271
TRINITY_DN4655_c0_g1	PF00650	CRAL_TRIO	CRAL/TRIO domain	1.9e-35	167	146	313	2	159
TRINITY_DN4655_c0_g1	PF03765	CRAL_TRIO_N	CRAL/TRIO, N-terminal domain	1.6e-10	27	95	122	28	54
TRINITY_DN4655_c0_g1	PF13716	CRAL_TRIO_2	Divergent CRAL/TRIO domain	2.5e-07	149	162	311	1	130
TRINITY_DN4655_c0_g2	PF00650	CRAL_TRIO	CRAL/TRIO domain	5.5e-35	166	147	313	3	159
TRINITY_DN4655_c0_g2	PF03765	CRAL_TRIO_N	CRAL/TRIO, N-terminal domain	4e-10	27	95	122	28	54
TRINITY_DN4616_c0_g1	PF03109	ABC1	ABC1 family	5.1e-37	114	14	128	2	118
TRINITY_DN4616_c0_g3	PF03109	ABC1	ABC1 family	3.8e-38	114	264	378	2	118
TRINITY_DN4665_c0_g1	PF03870	RNA_pol_Rpb8	RNA polymerase Rpb8	1.4e-26	65	11	76	76	140
TRINITY_DN4665_c0_g2	PF00149	Metallophos	Calcineurin-like phosphoesterase	8.5e-42	200	118	318	2	204
TRINITY_DN4668_c0_g1	PF01302	CAP_GLY	CAP-Gly domain	3.7e-26	68	12	80	1	66
TRINITY_DN4668_c0_g1	PF14580	LRR_9	Leucine-rich repeat	4.6e-12	124	276	400	52	159
TRINITY_DN4668_c0_g1	PF12799	LRR_4	Leucine Rich repeats (2 copies)	6.9e-07	36	160	196	1	33
TRINITY_DN4668_c0_g1	PF12799	LRR_4	Leucine Rich repeats (2 copies)	9.4e-06	38	262	300	3	38
TRINITY_DN4668_c0_g1	PF12799	LRR_4	Leucine Rich repeats (2 copies)	1.5e-06	37	327	364	2	36
TRINITY_DN4668_c0_g1	PF13855	LRR_8	Leucine rich repeat	1.7e-06	59	160	219	1	60
TRINITY_DN4668_c0_g1	PF13855	LRR_8	Leucine rich repeat	1.6e-06	61	236	297	4	61
TRINITY_DN4642_c0_g1	PF00411	Ribosomal_S11	Ribosomal protein S11	1.3e-37	92	3	95	27	110
TRINITY_DN4642_c0_g2	PF00411	Ribosomal_S11	Ribosomal protein S11	3.6e-51	118	26	144	1	110
TRINITY_DN4690_c0_g1	PF03145	Sina	Seven in absentia protein family	1.8e-40	101	99	200	1	103
TRINITY_DN4690_c0_g1	PF03145	Sina	Seven in absentia protein family	7.7e-38	98	412	510	103	200
TRINITY_DN4647_c0_g2	PF06103	DUF948	Bacterial protein of unknown function (DUF948)	5e-06	40	127	167	28	68
TRINITY_DN4647_c0_g2	PF10046	BLOC1_2	Biogenesis of lysosome-related organelles complex-1 subunit 2	2.6e-06	40	195	235	38	78
TRINITY_DN4687_c0_g1	PF05042	Caleosin	Caleosin related protein	1.3e-69	165	1	166	3	170
TRINITY_DN4659_c0_g1	PF13334	DUF4094	Domain of unknown function (DUF4094)	1e-09	20	78	98	69	89
TRINITY_DN4659_c0_g2	PF17862	AAA_lid_3	AAA+ lid domain	5.8e-09	35	11	46	1	36
TRINITY_DN4699_c0_g4	PF12799	LRR_4	Leucine Rich repeats (2 copies)	2.8e-07	42	38	80	1	41
TRINITY_DN4699_c0_g4	PF12799	LRR_4	Leucine Rich repeats (2 copies)	1.1e-07	33	61	94	1	33
TRINITY_DN4699_c0_g5	PF02163	Peptidase_M50	Peptidase family M50	3.8e-10	53	151	204	186	241
TRINITY_DN4699_c0_g1	PF12799	LRR_4	Leucine Rich repeats (2 copies)	9.1e-07	42	9	51	1	41
TRINITY_DN4699_c0_g1	PF12799	LRR_4	Leucine Rich repeats (2 copies)	9.6e-07	41	34	75	3	42
TRINITY_DN4699_c0_g1	PF12799	LRR_4	Leucine Rich repeats (2 copies)	4.1e-06	38	55	93	1	37
TRINITY_DN4699_c0_g1	PF12799	LRR_4	Leucine Rich repeats (2 copies)	9e-07	31	134	165	12	42
TRINITY_DN4699_c0_g1	PF12799	LRR_4	Leucine Rich repeats (2 copies)	9e-07	32	145	177	1	32
TRINITY_DN4699_c0_g1	PF13306	LRR_5	BspA type Leucine rich repeat region (6 copies)	3.7e-09	89	28	117	19	107
TRINITY_DN4699_c0_g1	PF13306	LRR_5	BspA type Leucine rich repeat region (6 copies)	2.8e-07	93	87	180	10	104
TRINITY_DN4699_c0_g2	PF12799	LRR_4	Leucine Rich repeats (2 copies)	4.3e-08	43	38	81	1	42
TRINITY_DN4699_c0_g2	PF12799	LRR_4	Leucine Rich repeats (2 copies)	3.2e-08	33	61	94	1	33
TRINITY_DN4679_c0_g4	PF07800	DUF1644	Protein of unknown function (DUF1644)	1.2e-74	170	50	220	1	168
TRINITY_DN4679_c0_g2	PF01967	MoaC	MoaC family	6.3e-56	135	99	234	1	136
TRINITY_DN4674_c1_g1	PF02823	ATP-synt_DE_N	ATP synthase, Delta/Epsilon chain, beta-sandwich domain	2.9e-20	70	39	109	2	71
TRINITY_DN4674_c0_g1	PF02136	NTF2	Nuclear transport factor 2 (NTF2) domain	6.1e-36	117	20	137	1	120
TRINITY_DN4674_c0_g1	PF00076	RRM_1	RNA recognition motif. (a.k.a. RRM, RBD, or RNP domain)	1.1e-14	62	306	368	1	65
TRINITY_DN4674_c0_g2	PF02136	NTF2	Nuclear transport factor 2 (NTF2) domain	3e-34	117	20	137	1	120
TRINITY_DN4674_c0_g2	PF00076	RRM_1	RNA recognition motif. (a.k.a. RRM, RBD, or RNP domain)	2.7e-14	56	306	362	1	58
TRINITY_DN4641_c0_g1	PF00011	HSP20	Hsp20/alpha crystallin family	4.1e-10	73	43	116	13	94
TRINITY_DN4641_c0_g2	PF00249	Myb_DNA-binding	Myb-like DNA-binding domain	4.6e-09	35	13	48	12	45
TRINITY_DN4619_c0_g1	PF00636	Ribonuclease_3	Ribonuclease III domain	2.6e-10	59	106	165	1	60
TRINITY_DN4619_c0_g3	PF14622	Ribonucleas_3_3	Ribonuclease-III-like	1.2e-10	100	188	288	20	119
TRINITY_DN4619_c0_g3	PF14622	Ribonucleas_3_3	Ribonuclease-III-like	2.2e-06	103	401	504	6	107
TRINITY_DN4619_c0_g3	PF00636	Ribonuclease_3	Ribonuclease III domain	1.2e-07	86	192	278	2	102
TRINITY_DN4619_c0_g3	PF00636	Ribonuclease_3	Ribonuclease III domain	1.8e-08	60	420	480	1	61
TRINITY_DN4662_c0_g1	PF03106	WRKY	WRKY DNA -binding domain	1.2e-09	19	171	190	2	21
TRINITY_DN4662_c0_g1	PF03106	WRKY	WRKY DNA -binding domain	2.5e-16	38	265	303	21	60
TRINITY_DN4662_c0_g2	PF03106	WRKY	WRKY DNA -binding domain	1.7e-15	38	9	47	21	60
TRINITY_DN4608_c0_g1	PF00481	PP2C	Protein phosphatase 2C	1.4e-37	232	62	294	5	215
TRINITY_DN4608_c0_g1	PF13672	PP2C_2	Protein phosphatase 2C	8.9e-08	134	65	199	5	126
TRINITY_DN4602_c1_g2	PF00270	DEAD	DEAD/DEAH box helicase	1.5e-52	190	304	494	2	176
TRINITY_DN4602_c1_g2	PF00271	Helicase_C	Helicase conserved C-terminal domain	1.6e-34	108	529	637	2	111
TRINITY_DN4602_c1_g2	PF04851	ResIII	Type III restriction enzyme, res subunit	2.2e-07	129	315	444	23	147
TRINITY_DN4602_c1_g1	PF04366	Ysc84	Las17-binding protein actin regulator	2e-39	124	552	676	2	126
TRINITY_DN4602_c1_g1	PF01363	FYVE	FYVE zinc finger	1.6e-19	65	370	435	2	67
TRINITY_DN4602_c0_g1	PF07727	RVT_2	Reverse transcriptase (RNA-dependent DNA polymerase)	1.7e-75	242	942	1184	1	242
TRINITY_DN4602_c0_g1	PF14223	Retrotran_gag_2	gag-polypeptide of LTR copia-type	2.9e-18	133	80	213	1	136
TRINITY_DN4602_c0_g1	PF13976	gag_pre-integrs	GAG-pre-integrase domain	2.4e-13	83	448	531	1	67
TRINITY_DN4602_c0_g1	PF00665	rve	Integrase core domain	1.6e-12	97	545	642	3	101
TRINITY_DN4602_c0_g1	PF03732	Retrotrans_gag	Retrotransposon gag protein	5.9e-07	91	90	181	14	96
TRINITY_DN4667_c0_g1	PF00120	Gln-synt_C	Glutamine synthetase, catalytic domain	2.1e-18	144	69	213	5	156
TRINITY_DN4667_c0_g1	PF03951	Gln-synt_N	Glutamine synthetase, beta-Grasp domain	1.5e-12	48	10	58	31	81
TRINITY_DN4667_c0_g2	PF00120	Gln-synt_C	Glutamine synthetase, catalytic domain	3.2e-18	145	109	254	5	157
TRINITY_DN4667_c0_g2	PF03951	Gln-synt_N	Glutamine synthetase, beta-Grasp domain	4e-16	74	24	98	5	81
TRINITY_DN4686_c0_g1	PF00861	Ribosomal_L18p	Ribosomal L18 of archaea, bacteria, mitoch. and chloroplast	5.4e-08	62	85	147	21	80
TRINITY_DN4609_c0_g1	PF02866	Ldh_1_C	lactate/malate dehydrogenase, alpha/beta C-terminal domain	6.8e-50	163	179	342	1	166
TRINITY_DN4609_c0_g1	PF00056	Ldh_1_N	lactate/malate dehydrogenase, NAD binding domain	2.9e-49	143	34	177	1	141
TRINITY_DN4609_c0_g1	PF02882	THF_DHG_CYH_C	Tetrahydrofolate dehydrogenase/cyclohydrolase, NAD(P)-binding domain	1.4e-07	100	30	130	33	105
TRINITY_DN4605_c0_g1	PF00861	Ribosomal_L18p	Ribosomal L18 of archaea, bacteria, mitoch. and chloroplast	2.4e-09	55	1	56	32	83
TRINITY_DN4694_c0_g1	PF13041	PPR_2	PPR repeat family	4.9e-07	33	195	228	4	37
TRINITY_DN4694_c0_g1	PF13041	PPR_2	PPR repeat family	8e-21	44	228	272	2	46
TRINITY_DN4694_c0_g1	PF13041	PPR_2	PPR repeat family	3.9e-14	47	297	344	1	48
TRINITY_DN4694_c0_g1	PF13041	PPR_2	PPR repeat family	2.4e-07	44	403	447	5	49
TRINITY_DN4694_c0_g1	PF13041	PPR_2	PPR repeat family	3.7e-11	45	435	480	2	47
TRINITY_DN4694_c0_g1	PF13041	PPR_2	PPR repeat family	4.1e-17	47	469	516	1	48
TRINITY_DN4694_c0_g1	PF13041	PPR_2	PPR repeat family	3.4e-19	47	504	551	1	48
TRINITY_DN4694_c0_g1	PF13041	PPR_2	PPR repeat family	5.9e-19	47	539	586	1	48
TRINITY_DN4694_c0_g1	PF13041	PPR_2	PPR repeat family	4.6e-14	43	574	617	1	44
TRINITY_DN4694_c0_g1	PF12854	PPR_1	PPR repeat	7.6e-11	33	223	256	1	34
TRINITY_DN4694_c0_g1	PF12854	PPR_1	PPR repeat	4e-08	32	258	290	1	33
TRINITY_DN4694_c0_g1	PF12854	PPR_1	PPR repeat	7.2e-08	32	293	325	1	33
TRINITY_DN4694_c0_g1	PF12854	PPR_1	PPR repeat	2.6e-13	31	466	497	2	33
TRINITY_DN4694_c0_g1	PF12854	PPR_1	PPR repeat	4.3e-13	31	501	532	2	33
TRINITY_DN4694_c0_g1	PF12854	PPR_1	PPR repeat	4.8e-14	32	535	567	1	33
TRINITY_DN4694_c0_g1	PF12854	PPR_1	PPR repeat	3.4e-10	27	571	598	2	29
TRINITY_DN4694_c0_g1	PF01535	PPR	PPR repeat	4.3e-07	29	195	224	1	30
TRINITY_DN4694_c0_g1	PF01535	PPR	PPR repeat	6e-09	29	231	260	2	31
TRINITY_DN4694_c0_g1	PF01535	PPR	PPR repeat	6.4e-10	30	265	295	1	31
TRINITY_DN4694_c0_g1	PF01535	PPR	PPR repeat	2.5e-07	28	302	330	3	31
TRINITY_DN4694_c0_g1	PF01535	PPR	PPR repeat	3.4e-10	30	472	502	1	31
TRINITY_DN4694_c0_g1	PF01535	PPR	PPR repeat	3.7e-12	30	507	537	1	31
TRINITY_DN4694_c0_g1	PF01535	PPR	PPR repeat	2.7e-10	30	542	572	1	31
TRINITY_DN4694_c0_g1	PF01535	PPR	PPR repeat	8.9e-08	30	577	607	1	31
TRINITY_DN4694_c0_g1	PF13812	PPR_3	Pentatricopeptide repeat domain	1.3e-06	33	189	222	10	43
TRINITY_DN4694_c0_g1	PF13812	PPR_3	Pentatricopeptide repeat domain	1e-13	59	216	275	2	61
TRINITY_DN4694_c0_g1	PF13812	PPR_3	Pentatricopeptide repeat domain	6.4e-10	48	261	309	12	60
TRINITY_DN4694_c0_g1	PF13812	PPR_3	Pentatricopeptide repeat domain	3.3e-11	59	286	345	2	61
TRINITY_DN4694_c0_g1	PF13812	PPR_3	Pentatricopeptide repeat domain	1.3e-14	60	459	519	3	63
TRINITY_DN4694_c0_g1	PF13812	PPR_3	Pentatricopeptide repeat domain	8.6e-16	55	529	584	3	58
TRINITY_DN4694_c0_g1	PF17177	PPR_long	Pentacotripeptide-repeat region of PRORP	2.3e-08	123	124	247	46	178
TRINITY_DN4694_c0_g1	PF17177	PPR_long	Pentacotripeptide-repeat region of PRORP	3.4e-20	159	201	360	18	186
TRINITY_DN4694_c0_g1	PF17177	PPR_long	Pentacotripeptide-repeat region of PRORP	2.2e-15	172	447	619	22	203
TRINITY_DN4694_c0_g1	PF10037	MRP-S27	Mitochondrial 28S ribosomal protein S27	2.8e-07	63	196	259	106	170
TRINITY_DN4654_c0_g1	PF05182	Fip1	Fip1 motif	2.8e-24	41	98	139	1	42
TRINITY_DN4698_c0_g1	PF13489	Methyltransf_23	Methyltransferase domain	4.1e-12	86	192	278	82	160
TRINITY_DN4698_c0_g2	PF00579	tRNA-synt_1b	tRNA synthetases class I (W and Y)	4.6e-09	96	87	183	4	103
TRINITY_DN4698_c0_g2	PF00579	tRNA-synt_1b	tRNA synthetases class I (W and Y)	1.1e-14	80	269	349	158	238
TRINITY_DN4695_c0_g1	PF00689	Cation_ATPase_C	Cation transporting ATPase, C-terminus	5.5e-26	152	2	154	51	181
TRINITY_DN4637_c0_g1	PF00069	Pkinase	Protein kinase domain	1.7e-66	202	46	248	5	202
TRINITY_DN4637_c0_g1	PF07714	PK_Tyr_Ser-Thr	Protein tyrosine and serine/threonine kinase	5.4e-38	193	46	239	5	201
TRINITY_DN4637_c0_g1	PF06293	Kdo	Lipopolysaccharide kinase (Kdo/WaaP) family	1.4e-08	101	79	180	51	155
TRINITY_DN4637_c0_g2	PF00153	Mito_carr	Mitochondrial carrier protein	1.8e-09	40	25	65	48	88
TRINITY_DN4637_c0_g2	PF00153	Mito_carr	Mitochondrial carrier protein	1.4e-22	93	78	171	2	93
TRINITY_DN4637_c0_g2	PF00153	Mito_carr	Mitochondrial carrier protein	2.3e-17	84	184	268	9	92
TRINITY_DN4637_c0_g3	PF00069	Pkinase	Protein kinase domain	5.6e-75	282	45	327	5	264
TRINITY_DN4637_c0_g3	PF07714	PK_Tyr_Ser-Thr	Protein tyrosine and serine/threonine kinase	4e-37	193	45	238	5	201
TRINITY_DN4637_c0_g3	PF06293	Kdo	Lipopolysaccharide kinase (Kdo/WaaP) family	8.2e-08	101	78	179	51	155
TRINITY_DN4601_c0_g1	PF00832	Ribosomal_L39	Ribosomal L39 protein	1.5e-26	40	9	49	1	41
TRINITY_DN4651_c0_g1	PF00861	Ribosomal_L18p	Ribosomal L18 of archaea, bacteria, mitoch. and chloroplast	3.4e-11	46	69	115	3	49
TRINITY_DN4629_c0_g1	PF01094	ANF_receptor	Receptor family ligand binding region	1.4e-24	314	40	354	3	348
TRINITY_DN4629_c0_g1	PF13458	Peripla_BP_6	Periplasmic binding protein	1.5e-12	327	24	351	6	332
TRINITY_DN4631_c0_g1	PF00156	Pribosyltran	Phosphoribosyl transferase domain	6.1e-10	109	7	116	18	112
TRINITY_DN4656_c0_g1	PF00009	GTP_EFTU	Elongation factor Tu GTP binding domain	6.1e-19	188	48	236	2	190
TRINITY_DN4660_c0_g1	PF00254	FKBP_C	FKBP-type peptidyl-prolyl cis-trans isomerase	8.5e-13	48	19	67	46	94
TRINITY_DN4685_c0_g1	PF07727	RVT_2	Reverse transcriptase (RNA-dependent DNA polymerase)	1.8e-62	235	643	878	1	242
TRINITY_DN4685_c0_g1	PF13976	gag_pre-integrs	GAG-pre-integrase domain	6e-20	72	117	189	1	67
TRINITY_DN4685_c0_g1	PF00665	rve	Integrase core domain	9.6e-20	100	204	304	3	102
TRINITY_DN4685_c6_g1	PF07727	RVT_2	Reverse transcriptase (RNA-dependent DNA polymerase)	5.4e-24	62	1	63	81	143
TRINITY_DN4681_c0_g1	PF07000	DUF1308	Protein of unknown function (DUF1308)	1.1e-34	166	266	432	1	155
TRINITY_DN4684_c0_g1	PF13905	Thioredoxin_8	Thioredoxin-like	5.9e-06	91	21	112	12	84
TRINITY_DN4684_c0_g1	PF13905	Thioredoxin_8	Thioredoxin-like	3.5e-13	104	192	296	1	93
TRINITY_DN4684_c0_g1	PF13905	Thioredoxin_8	Thioredoxin-like	1.9e-07	62	359	421	1	64
TRINITY_DN4684_c0_g1	PF00578	AhpC-TSA	AhpC/TSA family	1.2e-07	78	179	257	12	82
TRINITY_DN4684_c0_g1	PF00578	AhpC-TSA	AhpC/TSA family	1.1e-07	62	341	403	7	68
TRINITY_DN4684_c0_g2	PF13905	Thioredoxin_8	Thioredoxin-like	1.6e-14	104	377	481	1	93
TRINITY_DN4684_c0_g2	PF00578	AhpC-TSA	AhpC/TSA family	7e-06	74	368	442	16	82
TRINITY_DN4613_c1_g1	PF07714	PK_Tyr_Ser-Thr	Protein tyrosine and serine/threonine kinase	9.7e-16	68	19	87	28	97
TRINITY_DN4613_c1_g1	PF00069	Pkinase	Protein kinase domain	2e-14	72	11	83	15	90
TRINITY_DN4613_c0_g1	PF16158	N_BRCA1_IG	Ig-like domain from next to BRCA1 gene	1.4e-36	102	423	525	2	105
TRINITY_DN4613_c0_g1	PF00564	PB1	PB1 domain	1.6e-12	80	5	85	2	81
TRINITY_DN4613_c0_g1	PF00569	ZZ	Zinc finger, ZZ type	1.5e-12	35	326	361	2	37
TRINITY_DN4693_c1_g1	PF01248	Ribosomal_L7Ae	Ribosomal protein L7Ae/L30e/S12e/Gadd45 family	7.6e-29	92	13	105	2	94
TRINITY_DN4693_c0_g1	PF01248	Ribosomal_L7Ae	Ribosomal protein L7Ae/L30e/S12e/Gadd45 family	3.4e-29	92	37	129	2	94
TRINITY_DN4621_c0_g1	PF00067	p450	Cytochrome P450	2e-67	381	16	397	36	443
TRINITY_DN4678_c0_g1	PF13639	zf-RING_2	Ring finger domain	2.4e-10	36	229	265	2	38
TRINITY_DN4678_c0_g1	PF17123	zf-RING_11	RING-like zinc finger	1.6e-09	28	229	257	1	29
TRINITY_DN4678_c0_g1	PF00097	zf-C3HC4	Zinc finger, C3HC4 type (RING finger)	4.1e-08	36	230	266	1	36
TRINITY_DN4678_c0_g1	PF09422	WTX	WTX protein	3.5e-08	104	81	185	91	195
TRINITY_DN4678_c0_g1	PF13923	zf-C3HC4_2	Zinc finger, C3HC4 type (RING finger)	3.9e-07	36	229	265	1	35
TRINITY_DN4666_c0_g1	PF10250	O-FucT	GDP-fucose protein O-fucosyltransferase	5.7e-79	315	179	494	1	326
TRINITY_DN4666_c0_g2	PF10250	O-FucT	GDP-fucose protein O-fucosyltransferase	5.7e-73	300	227	527	17	326
TRINITY_DN4620_c0_g1	PF00687	Ribosomal_L1	Ribosomal protein L1p/L10e family	2.2e-36	174	16	190	22	203
TRINITY_DN4603_c1_g2	PF07766	LETM1	LETM1-like protein	3.7e-54	197	2	199	64	267
TRINITY_DN4603_c1_g1	PF07766	LETM1	LETM1-like protein	1.5e-72	244	176	420	17	267
TRINITY_DN4603_c0_g1	PF07766	LETM1	LETM1-like protein	1.9e-73	253	192	445	8	267
TRINITY_DN4603_c0_g2	PF07766	LETM1	LETM1-like protein	1.7e-108	266	205	471	2	267
TRINITY_DN4603_c0_g2	PF13499	EF-hand_7	EF-hand domain pair	1.2e-09	60	677	737	2	67
TRINITY_DN4603_c0_g3	PF13966	zf-RVT	zinc-binding in reverse transcriptase	5.7e-22	86	148	234	1	85
TRINITY_DN4697_c1_g1	PF00400	WD40	WD domain, G-beta repeat	2.4e-13	36	24	60	3	38
TRINITY_DN4697_c0_g1	PF00400	WD40	WD domain, G-beta repeat	1.1e-07	31	38	69	8	38
TRINITY_DN4697_c0_g1	PF00400	WD40	WD domain, G-beta repeat	3.6e-11	25	92	117	13	38
TRINITY_DN4697_c0_g1	PF00400	WD40	WD domain, G-beta repeat	7.1e-12	35	124	159	4	38
TRINITY_DN4697_c0_g1	PF00400	WD40	WD domain, G-beta repeat	5.6e-09	25	179	204	12	37
TRINITY_DN4697_c0_g1	PF00400	WD40	WD domain, G-beta repeat	4.2e-10	34	213	247	5	38
TRINITY_DN4697_c0_g1	PF00400	WD40	WD domain, G-beta repeat	4.4e-11	36	290	326	3	38
TRINITY_DN4697_c0_g1	PF00400	WD40	WD domain, G-beta repeat	2.1e-07	36	332	368	3	38
TRINITY_DN4697_c0_g1	PF12894	ANAPC4_WD40	Anaphase-promoting complex subunit 4 WD40 domain	6.8e-08	45	85	130	34	79
TRINITY_DN4697_c0_g1	PF12894	ANAPC4_WD40	Anaphase-promoting complex subunit 4 WD40 domain	4.4e-06	37	128	165	35	72
TRINITY_DN4697_c0_g1	PF12894	ANAPC4_WD40	Anaphase-promoting complex subunit 4 WD40 domain	4.1e-07	57	170	227	32	89
TRINITY_DN4697_c0_g1	PF17005	WD40_like	WD40-like domain	6.8e-07	34	132	166	1	35
TRINITY_DN4697_c0_g1	PF10647	Gmad1	Lipoprotein LpqB beta-propeller domain	2.2e-06	103	86	189	19	123
TRINITY_DN4697_c0_g1	PF02239	Cytochrom_D1	Cytochrome D1 heme domain	5.8e-06	61	89	150	36	95
TRINITY_DN4697_c0_g1	PF02239	Cytochrom_D1	Cytochrome D1 heme domain	1.5e-06	88	108	196	12	95
TRINITY_DN4697_c0_g2	PF00400	WD40	WD domain, G-beta repeat	1.4e-11	25	35	60	13	38
TRINITY_DN4697_c0_g2	PF00400	WD40	WD domain, G-beta repeat	2.8e-12	35	67	102	4	38
TRINITY_DN4697_c0_g2	PF00400	WD40	WD domain, G-beta repeat	2.3e-09	25	122	147	12	37
TRINITY_DN4697_c0_g2	PF00400	WD40	WD domain, G-beta repeat	1.6e-10	34	156	190	5	38
TRINITY_DN4697_c0_g2	PF12894	ANAPC4_WD40	Anaphase-promoting complex subunit 4 WD40 domain	2e-08	46	27	73	33	79
TRINITY_DN4697_c0_g2	PF12894	ANAPC4_WD40	Anaphase-promoting complex subunit 4 WD40 domain	3.9e-06	36	72	108	36	72
TRINITY_DN4697_c0_g2	PF12894	ANAPC4_WD40	Anaphase-promoting complex subunit 4 WD40 domain	1.3e-07	59	111	170	30	89
TRINITY_DN4697_c0_g2	PF17005	WD40_like	WD40-like domain	3.2e-07	34	75	109	1	35
TRINITY_DN4697_c0_g2	PF02239	Cytochrom_D1	Cytochrome D1 heme domain	2.3e-06	61	32	93	36	95
TRINITY_DN4697_c0_g2	PF02239	Cytochrom_D1	Cytochrome D1 heme domain	9.7e-07	88	51	139	12	95
TRINITY_DN4643_c1_g1	PF00043	GST_C	Glutathione S-transferase, C-terminal domain	3.5e-10	48	1	49	45	88
TRINITY_DN4643_c0_g1	PF02798	GST_N	Glutathione S-transferase, N-terminal domain	1.7e-20	56	2	58	18	76
TRINITY_DN4643_c0_g1	PF00043	GST_C	Glutathione S-transferase, C-terminal domain	3.7e-18	93	80	173	2	88
TRINITY_DN4643_c0_g1	PF13417	GST_N_3	Glutathione S-transferase, N-terminal domain	2.1e-16	58	1	59	13	70
TRINITY_DN4643_c0_g1	PF13409	GST_N_2	Glutathione S-transferase, N-terminal domain	4.1e-14	57	1	58	8	69
TRINITY_DN4643_c0_g1	PF13410	GST_C_2	Glutathione S-transferase, C-terminal domain	2.1e-07	66	106	172	6	68
TRINITY_DN4643_c0_g2	PF00043	GST_C	Glutathione S-transferase, C-terminal domain	1.4e-15	92	20	112	3	89
TRINITY_DN4643_c0_g2	PF13410	GST_C_2	Glutathione S-transferase, C-terminal domain	1.3e-10	68	42	110	4	68
TRINITY_DN4676_c0_g5	PF00294	PfkB	pfkB family carbohydrate kinase	5.3e-87	306	71	377	3	301
TRINITY_DN4676_c0_g3	PF00361	Proton_antipo_M	Proton-conducting membrane transporter	3.6e-60	194	55	249	97	293
TRINITY_DN4663_c0_g1	PF00856	SET	SET domain	9.4e-15	207	219	426	1	169
TRINITY_DN4663_c0_g1	PF09273	Rubis-subs-bind	Rubisco LSMT substrate-binding	7.8e-07	51	27	78	2	47
TRINITY_DN4672_c0_g1	PF14832	Tautomerase_3	Putative oxalocrotonate tautomerase enzyme	1.4e-17	133	17	150	1	136
TRINITY_DN4653_c1_g3	PF00535	Glycos_transf_2	Glycosyl transferase family 2	2.5e-14	111	248	359	3	105
TRINITY_DN4653_c1_g2	PF13632	Glyco_trans_2_3	Glycosyl transferase family group 2	2.5e-22	202	286	488	2	182
TRINITY_DN4653_c1_g2	PF13641	Glyco_tranf_2_3	Glycosyltransferase like family 2	1.6e-17	232	193	425	3	228
TRINITY_DN4653_c1_g2	PF00535	Glycos_transf_2	Glycosyl transferase family 2	1.1e-15	150	197	347	3	146
TRINITY_DN4653_c1_g2	PF13506	Glyco_transf_21	Glycosyl transferase family 21	1.9e-12	165	260	425	11	173
TRINITY_DN4653_c0_g1	PF13632	Glyco_trans_2_3	Glycosyl transferase family group 2	3.2e-23	202	295	497	2	182
TRINITY_DN4653_c0_g1	PF13641	Glyco_tranf_2_3	Glycosyltransferase like family 2	3.5e-19	232	202	434	3	228
TRINITY_DN4653_c0_g1	PF00535	Glycos_transf_2	Glycosyl transferase family 2	2.1e-14	169	206	375	3	162
TRINITY_DN4653_c0_g1	PF13506	Glyco_transf_21	Glycosyl transferase family 21	7.1e-14	161	273	434	15	173
TRINITY_DN4657_c0_g1	PF03407	Nucleotid_trans	Nucleotide-diphospho-sugar transferase	5.3e-61	224	146	370	2	211
TRINITY_DN4657_c0_g1	PF10250	O-FucT	GDP-fucose protein O-fucosyltransferase	1.2e-08	196	417	613	12	151
TRINITY_DN4657_c0_g2	PF13419	HAD_2	Haloacid dehalogenase-like hydrolase	2.2e-22	196	79	275	1	177
TRINITY_DN4657_c0_g2	PF00702	Hydrolase	haloacid dehalogenase-like hydrolase	5.4e-19	192	78	270	3	210
TRINITY_DN4657_c0_g2	PF13242	Hydrolase_like	HAD-hyrolase-like	3.8e-12	55	232	287	3	59
TRINITY_DN4696_c0_g1	PF06813	Nodulin-like	Nodulin-like	1.2e-93	247	15	262	1	250
TRINITY_DN18616_c0_g1	PF00176	SNF2_N	SNF2 family N-terminal domain	9.8e-14	56	2	58	216	272
TRINITY_DN18616_c0_g1	PF00097	zf-C3HC4	Zinc finger, C3HC4 type (RING finger)	3.4e-14	39	215	254	1	41
TRINITY_DN18616_c0_g1	PF13920	zf-C3HC4_3	Zinc finger, C3HC4 type (RING finger)	3.4e-13	45	212	257	2	46
TRINITY_DN18616_c0_g1	PF13445	zf-RING_UBOX	RING-type zinc-finger	1.1e-11	29	215	244	1	33
TRINITY_DN18616_c0_g1	PF15227	zf-C3HC4_4	zinc finger of C3HC4-type, RING	6.5e-11	39	215	254	1	42
TRINITY_DN18616_c0_g1	PF13639	zf-RING_2	Ring finger domain	3.2e-11	41	214	255	2	44
TRINITY_DN18616_c0_g1	PF13923	zf-C3HC4_2	Zinc finger, C3HC4 type (RING finger)	4.9e-11	40	214	254	1	40
TRINITY_DN18616_c0_g1	PF14447	Prok-RING_4	Prokaryotic RING finger family 4	2.5e-10	44	215	259	1	41
TRINITY_DN18616_c0_g1	PF14634	zf-RING_5	zinc-RING finger domain	2e-09	42	214	256	1	44
TRINITY_DN18616_c0_g1	PF12861	zf-ANAPC11	Anaphase-promoting complex subunit 11 RING-H2 finger	1.5e-07	53	206	259	25	82
TRINITY_DN18616_c0_g1	PF14570	zf-RING_4	RING/Ubox like zinc-binding domain	2.1e-06	41	215	256	1	45
TRINITY_DN18690_c0_g1	PF05368	NmrA	NmrA-like family	2e-49	222	10	232	1	229
TRINITY_DN18690_c0_g1	PF13460	NAD_binding_10	NAD(P)H-binding	6.7e-23	130	14	144	1	140
TRINITY_DN18690_c0_g1	PF01370	Epimerase	NAD dependent epimerase/dehydratase family	7e-10	110	10	120	1	120
TRINITY_DN18690_c0_g1	PF01073	3Beta_HSD	3-beta hydroxysteroid dehydrogenase/isomerase family	3.5e-09	107	11	118	1	120
TRINITY_DN18690_c0_g3	PF05368	NmrA	NmrA-like family	3.4e-33	136	1	137	13	152
TRINITY_DN18690_c0_g3	PF13460	NAD_binding_10	NAD(P)H-binding	7.5e-20	120	2	122	10	139
TRINITY_DN18690_c0_g3	PF01370	Epimerase	NAD dependent epimerase/dehydratase family	7.5e-07	101	2	103	14	124
TRINITY_DN18649_c0_g2	PF00777	Glyco_transf_29	Glycosyltransferase family 29 (sialyltransferase)	6.8e-25	102	146	248	27	134
TRINITY_DN18649_c0_g2	PF00777	Glyco_transf_29	Glycosyltransferase family 29 (sialyltransferase)	2e-09	42	278	320	198	240
TRINITY_DN18613_c0_g2	PF00069	Pkinase	Protein kinase domain	8e-31	221	13	234	1	213
TRINITY_DN18613_c0_g2	PF07714	PK_Tyr_Ser-Thr	Protein tyrosine and serine/threonine kinase	1.1e-17	226	15	241	3	225
TRINITY_DN18613_c0_g2	PF17667	Pkinase_fungal	Fungal protein kinase	8.5e-11	92	120	212	307	394
TRINITY_DN18624_c0_g2	PF04844	Ovate	Transcriptional repressor, ovate	1.4e-28	59	168	227	1	57
TRINITY_DN18666_c1_g1	PF00076	RRM_1	RNA recognition motif. (a.k.a. RRM, RBD, or RNP domain)	1.2e-19	67	75	142	1	68
TRINITY_DN18666_c1_g1	PF00076	RRM_1	RNA recognition motif. (a.k.a. RRM, RBD, or RNP domain)	1.1e-12	57	168	225	1	57
TRINITY_DN18666_c1_g1	PF16367	RRM_7	RNA recognition motif	6.5e-06	53	73	126	2	62
TRINITY_DN18666_c1_g1	PF16367	RRM_7	RNA recognition motif	4.8e-07	56	166	222	2	65
TRINITY_DN18678_c0_g1	PF00078	RVT_1	Reverse transcriptase (RNA-dependent DNA polymerase)	3.6e-22	77	1	78	79	186
TRINITY_DN18684_c0_g1	PF01248	Ribosomal_L7Ae	Ribosomal protein L7Ae/L30e/S12e/Gadd45 family	6.6e-12	62	41	103	31	90
TRINITY_DN18655_c0_g4	PF00009	GTP_EFTU	Elongation factor Tu GTP binding domain	3.5e-28	78	2	80	62	134
TRINITY_DN18655_c0_g1	PF00009	GTP_EFTU	Elongation factor Tu GTP binding domain	1.9e-12	78	3	81	124	194
TRINITY_DN18655_c0_g2	PF03143	GTP_EFTU_D3	Elongation factor Tu C-terminal domain	2.1e-35	107	241	348	2	107
TRINITY_DN18655_c0_g2	PF00009	GTP_EFTU	Elongation factor Tu GTP binding domain	1.3e-32	138	2	140	68	190
TRINITY_DN18655_c0_g2	PF03144	GTP_EFTU_D2	Elongation factor Tu domain 2	3.3e-20	65	167	232	1	72
TRINITY_DN18655_c3_g1	PF00009	GTP_EFTU	Elongation factor Tu GTP binding domain	8.8e-16	69	2	71	110	182
TRINITY_DN18655_c1_g1	PF00009	GTP_EFTU	Elongation factor Tu GTP binding domain	4.6e-16	96	13	109	107	194
TRINITY_DN18602_c0_g1	PF00067	p450	Cytochrome P450	9.2e-71	471	28	499	2	453
TRINITY_DN18642_c0_g1	PF03556	Cullin_binding	Cullin binding	4.5e-38	111	141	252	1	120
TRINITY_DN18642_c0_g1	PF14555	UBA_4	UBA-like domain	1.3e-15	39	9	48	1	40
TRINITY_DN18642_c0_g1	PF03943	TAP_C	TAP C-terminal domain	6.4e-07	20	26	46	17	37
TRINITY_DN18644_c0_g1	PF12220	U1snRNP70_N	U1 small nuclear ribonucleoprotein of 70kDa MW N terminal	5.2e-29	78	3	81	1	81
TRINITY_DN18601_c0_g1	PF13012	MitMem_reg	Maintenance of mitochondrial structure and function	2.8e-25	109	189	298	1	109
TRINITY_DN18601_c0_g1	PF01398	JAB	JAB1/Mov34/MPN/PAD-1 ubiquitin protease	5e-24	104	27	131	3	113
TRINITY_DN18601_c0_g1	PF03665	UPF0172	Uncharacterised protein family (UPF0172)	5.5e-08	90	30	120	2	89
TRINITY_DN18698_c2_g2	PF03953	Tubulin_C	Tubulin C-terminal domain	8.6e-36	86	2	88	42	123
TRINITY_DN18698_c1_g1	PF03953	Tubulin_C	Tubulin C-terminal domain	1.4e-21	57	2	59	73	125
TRINITY_DN18698_c2_g1	PF03953	Tubulin_C	Tubulin C-terminal domain	2.5e-42	99	43	142	1	100
TRINITY_DN18698_c0_g1	PF03953	Tubulin_C	Tubulin C-terminal domain	5.7e-13	35	92	127	1	36
TRINITY_DN18698_c0_g1	PF00091	Tubulin	Tubulin/FtsZ family, GTPase domain	7.7e-12	40	2	42	157	196
TRINITY_DN18698_c0_g2	PF03953	Tubulin_C	Tubulin C-terminal domain	1.1e-56	129	154	283	1	125
TRINITY_DN18698_c0_g2	PF00091	Tubulin	Tubulin/FtsZ family, GTPase domain	1.7e-34	103	1	104	94	196
TRINITY_DN18632_c0_g4	PF00636	Ribonuclease_3	Ribonuclease III domain	4.7e-18	103	2	105	14	105
TRINITY_DN18632_c0_g4	PF14622	Ribonucleas_3_3	Ribonuclease-III-like	2.3e-07	92	16	108	49	115
TRINITY_DN18632_c0_g5	PF01423	LSM	LSM domain	1.6e-21	66	7	73	3	66
TRINITY_DN18632_c0_g6	PF00636	Ribonuclease_3	Ribonuclease III domain	4.4e-29	123	118	241	1	105
TRINITY_DN18632_c0_g6	PF14622	Ribonucleas_3_3	Ribonuclease-III-like	6.7e-11	75	100	175	3	79
TRINITY_DN18632_c0_g6	PF14622	Ribonucleas_3_3	Ribonuclease-III-like	2.5e-08	34	298	332	1	36
TRINITY_DN18632_c0_g6	PF02170	PAZ	PAZ domain	1e-08	74	2	76	68	132
TRINITY_DN18651_c0_g1	PF04811	Sec23_trunk	Sec23/Sec24 trunk domain	7.5e-74	240	70	310	1	211
TRINITY_DN18651_c0_g1	PF04810	zf-Sec23_Sec24	Sec23/Sec24 zinc finger	1.2e-20	39	3	42	1	39
TRINITY_DN18674_c0_g2	PF00005	ABC_tran	ABC transporter	5.3e-24	155	105	260	4	137
TRINITY_DN18674_c0_g2	PF00005	ABC_tran	ABC transporter	2.7e-24	134	418	552	2	137
TRINITY_DN18674_c0_g2	PF12848	ABC_tran_Xtn	ABC transporter	2.2e-24	78	303	381	4	76
TRINITY_DN18674_c0_g2	PF13304	AAA_21	AAA domain, putative AbiEii toxin, Type IV TA system	2.1e-07	76	503	579	217	299
TRINITY_DN18674_c0_g2	PF13555	AAA_29	P-loop containing region of AAA domain	1e-06	36	417	453	12	48
TRINITY_DN18643_c0_g1	PF03297	Ribosomal_S25	S25 ribosomal protein	2.5e-45	101	2	103	2	101
TRINITY_DN18643_c0_g2	PF03297	Ribosomal_S25	S25 ribosomal protein	8.8e-47	92	3	95	9	100
TRINITY_DN18643_c0_g2	PF12802	MarR_2	MarR family	1.3e-08	37	49	86	20	55
TRINITY_DN18643_c0_g2	PF13412	HTH_24	Winged helix-turn-helix DNA-binding	6.2e-08	30	52	82	18	48
TRINITY_DN18643_c0_g3	PF03297	Ribosomal_S25	S25 ribosomal protein	1.4e-45	99	4	103	3	101
TRINITY_DN18622_c0_g1	PF00164	Ribosom_S12_S23	Ribosomal protein S12/S23	6.8e-31	107	69	176	7	114
TRINITY_DN18638_c0_g1	PF12796	Ank_2	Ankyrin repeats (3 copies)	7.5e-18	87	44	131	3	77
TRINITY_DN18638_c0_g1	PF12796	Ank_2	Ankyrin repeats (3 copies)	1.1e-14	71	104	175	25	83
TRINITY_DN18638_c0_g1	PF13637	Ank_4	Ankyrin repeats (many copies)	1.2e-07	28	64	92	26	55
TRINITY_DN18638_c0_g1	PF13637	Ank_4	Ankyrin repeats (many copies)	6.3e-14	52	73	125	2	55
TRINITY_DN18638_c0_g1	PF13637	Ank_4	Ankyrin repeats (many copies)	4.9e-06	24	141	165	30	55
TRINITY_DN18638_c0_g1	PF13637	Ank_4	Ankyrin repeats (many copies)	6.8e-08	33	146	179	2	36
TRINITY_DN18638_c0_g1	PF00023	Ank	Ankyrin repeat	1.4e-11	31	71	102	1	32
TRINITY_DN18638_c0_g1	PF00023	Ank	Ankyrin repeat	2.5e-06	25	104	129	1	27
TRINITY_DN18638_c0_g1	PF00023	Ank	Ankyrin repeat	4.8e-10	30	145	175	2	32
TRINITY_DN18638_c0_g1	PF13857	Ank_5	Ankyrin repeats (many copies)	9.9e-12	39	70	109	12	53
TRINITY_DN18638_c0_g1	PF13857	Ank_5	Ankyrin repeats (many copies)	2e-07	32	100	132	11	41
TRINITY_DN18638_c0_g1	PF13857	Ank_5	Ankyrin repeats (many copies)	4.9e-08	41	144	185	15	56
TRINITY_DN18638_c0_g1	PF13606	Ank_3	Ankyrin repeat	1e-08	27	71	98	1	29
TRINITY_DN18638_c0_g1	PF13606	Ank_3	Ankyrin repeat	7e-07	27	144	171	1	29
TRINITY_DN18659_c0_g1	PF01592	NifU_N	NifU-like N terminal domain	1.7e-57	124	44	168	1	126
TRINITY_DN18659_c0_g2	PF01592	NifU_N	NifU-like N terminal domain	1.2e-57	124	44	168	1	126
TRINITY_DN18659_c0_g3	PF01592	NifU_N	NifU-like N terminal domain	1.3e-26	62	1	63	63	126
TRINITY_DN18682_c0_g1	PF13821	DUF4187	Domain of unknown function (DUF4187)	9.8e-25	53	78	131	1	54
TRINITY_DN18682_c0_g2	PF01585	G-patch	G-patch domain	8.7e-16	30	80	110	1	31
TRINITY_DN18663_c0_g2	PF13520	AA_permease_2	Amino acid permease	3.8e-55	378	1	379	65	425
TRINITY_DN18663_c0_g2	PF00324	AA_permease	Amino acid permease	2.6e-19	383	5	388	63	465
TRINITY_DN18636_c0_g1	PF01717	Meth_synt_2	Cobalamin-independent synthase, Catalytic domain	7.7e-118	244	216	460	1	245
TRINITY_DN18636_c0_g1	PF08267	Meth_synt_1	Cobalamin-independent synthase, N-terminal domain	3.3e-24	90	3	93	215	307
TRINITY_DN18636_c0_g1	PF08267	Meth_synt_1	Cobalamin-independent synthase, N-terminal domain	1.1e-06	61	336	397	148	210
TRINITY_DN18636_c0_g2	PF01717	Meth_synt_2	Cobalamin-independent synthase, Catalytic domain	4.1e-150	322	340	662	1	323
TRINITY_DN18636_c0_g2	PF08267	Meth_synt_1	Cobalamin-independent synthase, N-terminal domain	3.2e-68	204	14	218	105	308
TRINITY_DN18636_c0_g2	PF08267	Meth_synt_1	Cobalamin-independent synthase, N-terminal domain	1.2e-06	61	461	522	149	211
TRINITY_DN18636_c0_g3	PF08267	Meth_synt_1	Cobalamin-independent synthase, N-terminal domain	2e-28	61	1	62	109	170
TRINITY_DN18664_c0_g1	PF17759	tRNA_synthFbeta	Phenylalanyl tRNA synthetase beta chain CLM domain	4e-17	100	1	101	118	206
TRINITY_DN18617_c0_g1	PF01040	UbiA	UbiA prenyltransferase family	7.5e-32	184	120	304	14	188
TRINITY_DN18617_c0_g3	PF01040	UbiA	UbiA prenyltransferase family	8.8e-36	242	154	396	21	250
TRINITY_DN18621_c0_g1	PF09353	DUF1995	Domain of unknown function (DUF1995)	5.5e-43	202	3	205	13	198
TRINITY_DN18623_c0_g1	PF01852	START	START domain	3.5e-32	203	60	263	14	202
TRINITY_DN18687_c0_g1	PF01207	Dus	Dihydrouridine synthase (Dus)	1.6e-48	250	41	291	35	276
TRINITY_DN18627_c0_g1	PF00149	Metallophos	Calcineurin-like phosphoesterase	6.1e-26	196	15	211	1	204
TRINITY_DN18631_c0_g1	PF13301	DUF4079	Protein of unknown function (DUF4079)	7.4e-25	131	120	251	1	140
TRINITY_DN18631_c0_g1	PF03188	Cytochrom_B561	Eukaryotic cytochrome b561	5e-07	104	142	246	19	130
TRINITY_DN18667_c0_g1	PF00069	Pkinase	Protein kinase domain	4.5e-65	262	17	279	3	264
TRINITY_DN18667_c0_g1	PF07714	PK_Tyr_Ser-Thr	Protein tyrosine and serine/threonine kinase	2.2e-40	256	18	274	4	256
TRINITY_DN18667_c0_g1	PF06293	Kdo	Lipopolysaccharide kinase (Kdo/WaaP) family	4.4e-07	80	79	159	83	167
TRINITY_DN18667_c0_g1	PF14531	Kinase-like	Kinase-like	5.2e-07	99	120	219	150	249
TRINITY_DN18667_c0_g1	PF17667	Pkinase_fungal	Fungal protein kinase	3.5e-07	81	121	202	301	383
TRINITY_DN18679_c0_g1	PF00400	WD40	WD domain, G-beta repeat	2.1e-06	36	13	49	3	38
TRINITY_DN18679_c0_g1	PF00400	WD40	WD domain, G-beta repeat	2.2e-09	36	99	135	3	38
TRINITY_DN18679_c0_g1	PF12894	ANAPC4_WD40	Anaphase-promoting complex subunit 4 WD40 domain	1.2e-06	54	18	72	35	90
TRINITY_DN18679_c0_g1	PF12894	ANAPC4_WD40	Anaphase-promoting complex subunit 4 WD40 domain	6.8e-07	49	192	241	35	84
TRINITY_DN18679_c0_g1	PF12894	ANAPC4_WD40	Anaphase-promoting complex subunit 4 WD40 domain	1.2e-06	45	246	291	45	90
TRINITY_DN18661_c0_g1	PF11700	ATG22	Vacuole effluxer Atg22 like	1.7e-155	491	18	509	1	441
TRINITY_DN18661_c0_g1	PF07690	MFS_1	Major Facilitator Superfamily	9.5e-09	272	230	502	119	353
TRINITY_DN18611_c0_g1	PF00107	ADH_zinc_N	Zinc-binding dehydrogenase	7.5e-22	129	186	315	1	129
TRINITY_DN18611_c0_g1	PF13602	ADH_zinc_N_2	Zinc-binding dehydrogenase	1.1e-16	133	218	351	1	133
TRINITY_DN18611_c0_g1	PF08240	ADH_N	Alcohol dehydrogenase GroES-like domain	1.2e-07	43	44	87	2	46
TRINITY_DN18611_c0_g2	PF00107	ADH_zinc_N	Zinc-binding dehydrogenase	4.8e-22	129	186	315	1	129
TRINITY_DN18611_c0_g2	PF13602	ADH_zinc_N_2	Zinc-binding dehydrogenase	1.4e-17	133	218	351	1	133
TRINITY_DN18611_c0_g2	PF08240	ADH_N	Alcohol dehydrogenase GroES-like domain	9e-08	43	44	87	2	46
TRINITY_DN18677_c0_g1	PF00642	zf-CCCH	Zinc finger C-x8-C-x5-C-x3-H type (and similar)	4.2e-13	26	21	47	1	27
TRINITY_DN18677_c0_g1	PF18345	zf_CCCH_4	Zinc finger domain	1.1e-09	19	26	45	1	19
TRINITY_DN18677_c0_g1	PF18044	zf-CCCH_4	CCCH-type zinc finger	8.8e-08	21	25	46	2	22
TRINITY_DN18669_c0_g1	PF00012	HSP70	Hsp70 protein	2.9e-38	229	2	231	3	249
TRINITY_DN18669_c0_g1	PF06723	MreB_Mbl	MreB/Mbl protein	2.6e-10	103	120	223	91	195
TRINITY_DN18669_c0_g2	PF00012	HSP70	Hsp70 protein	7.7e-43	230	1	231	2	249
TRINITY_DN18669_c0_g2	PF06723	MreB_Mbl	MreB/Mbl protein	5.9e-12	115	107	222	78	194
TRINITY_DN18685_c0_g3	PF04177	TAP42	TAP42-like family	4.4e-66	310	18	328	1	255
TRINITY_DN18614_c0_g2	PF01490	Aa_trans	Transmembrane amino acid transporter protein	8.4e-66	409	29	438	2	408
TRINITY_DN18614_c0_g2	PF00689	Cation_ATPase_C	Cation transporting ATPase, C-terminus	2.7e-08	124	319	443	19	118
TRINITY_DN18614_c0_g3	PF01490	Aa_trans	Transmembrane amino acid transporter protein	1e-67	409	35	444	2	408
TRINITY_DN18610_c0_g2	PF02141	DENN	DENN (AEX-3) domain	7.8e-16	119	2	121	48	157
TRINITY_DN18656_c0_g1	PF00412	LIM	LIM domain	7.3e-17	53	11	64	1	55
TRINITY_DN18606_c0_g2	PF12146	Hydrolase_4	Serine aminopeptidase, S33	9.2e-13	87	103	190	26	115
TRINITY_DN18606_c0_g2	PF12146	Hydrolase_4	Serine aminopeptidase, S33	6.4e-07	48	228	276	187	233
TRINITY_DN18606_c0_g2	PF00326	Peptidase_S9	Prolyl oligopeptidase family	2e-16	151	130	281	43	189
TRINITY_DN18606_c0_g2	PF00561	Abhydrolase_1	alpha/beta hydrolase fold	4.4e-10	84	104	188	25	107
TRINITY_DN18606_c0_g2	PF05448	AXE1	Acetyl xylan esterase (AXE1)	8.7e-07	128	131	259	155	287
TRINITY_DN18606_c0_g2	PF12697	Abhydrolase_6	Alpha/beta hydrolase family	1.3e-06	93	108	201	26	115
TRINITY_DN18606_c0_g2	PF07859	Abhydrolase_3	alpha/beta hydrolase fold	7.4e-07	79	96	175	17	95
TRINITY_DN18648_c0_g1	PF13460	NAD_binding_10	NAD(P)H-binding	2.3e-20	214	9	223	1	181
TRINITY_DN18650_c0_g1	PF02519	Auxin_inducible	Auxin responsive protein	2.4e-30	92	15	107	2	89
TRINITY_DN18692_c1_g1	PF01077	NIR_SIR	Nitrite and sulphite reductase 4Fe-4S domain	4.5e-41	157	205	362	2	157
TRINITY_DN18692_c1_g1	PF01077	NIR_SIR	Nitrite and sulphite reductase 4Fe-4S domain	2e-14	108	469	577	9	118
TRINITY_DN18692_c1_g1	PF03460	NIR_SIR_ferr	Nitrite/Sulfite reductase ferredoxin-like half domain	1.1e-20	67	128	195	2	68
TRINITY_DN18692_c1_g1	PF03460	NIR_SIR_ferr	Nitrite/Sulfite reductase ferredoxin-like half domain	9.7e-25	63	387	450	1	65
TRINITY_DN18692_c0_g1	PF08711	Med26	TFIIS helical bundle-like domain	5.4e-08	46	105	151	3	51
TRINITY_DN18646_c0_g1	PF10375	GRAB	GRAB domain	2.4e-25	48	86	134	1	49
TRINITY_DN18639_c0_g2	PF18441	Hen1_Lam_C	Hen1 La-motif C-terminal domain	2.3e-59	133	227	360	2	136
TRINITY_DN18639_c0_g2	PF17842	dsRBD2	Double-stranded RNA binding domain 2	9.6e-56	135	362	497	1	147
TRINITY_DN18639_c0_g2	PF13847	Methyltransf_31	Methyltransferase domain	3.1e-10	126	703	829	6	121
TRINITY_DN18639_c0_g2	PF08242	Methyltransf_12	Methyltransferase domain	5.1e-10	92	705	797	1	84
TRINITY_DN18639_c0_g2	PF08241	Methyltransf_11	Methyltransferase domain	6.2e-09	94	705	799	1	81
TRINITY_DN18639_c0_g2	PF13649	Methyltransf_25	Methyltransferase domain	6.8e-09	91	705	796	2	81
TRINITY_DN18639_c0_g2	PF00035	dsrm	Double-stranded RNA binding motif	1.5e-07	35	59	94	32	67
TRINITY_DN18639_c0_g2	PF13489	Methyltransf_23	Methyltransferase domain	1.1e-08	93	700	793	22	96
TRINITY_DN18604_c0_g1	PF04719	TAFII28	hTAFII28-like protein conserved region	1.5e-33	91	36	127	1	84
TRINITY_DN18696_c0_g1	PF00266	Aminotran_5	Aminotransferase class-V	5.7e-89	362	22	384	1	369
TRINITY_DN18696_c0_g1	PF01041	DegT_DnrJ_EryC1	DegT/DnrJ/EryC1/StrS aminotransferase family	3.7e-11	131	71	202	31	151
TRINITY_DN18696_c0_g1	PF01212	Beta_elim_lyase	Beta-eliminating lyase	8.4e-11	134	66	200	34	171
TRINITY_DN18697_c0_g1	PF00400	WD40	WD domain, G-beta repeat	6.1e-07	32	233	265	7	38
TRINITY_DN18697_c0_g1	PF00400	WD40	WD domain, G-beta repeat	4.1e-10	37	270	307	2	38
TRINITY_DN18697_c0_g1	PF00400	WD40	WD domain, G-beta repeat	2.3e-08	24	450	474	13	37
TRINITY_DN18633_c0_g1	PF00011	HSP20	Hsp20/alpha crystallin family	4.1e-22	94	105	199	1	101
TRINITY_DN18633_c0_g1	PF17886	ArsA_HSP20	HSP20-like domain found in ArsA	1.2e-12	69	113	182	4	62
TRINITY_DN18633_c0_g2	PF04427	Brix	Brix domain	1.4e-41	185	49	234	1	191
TRINITY_DN18676_c0_g1	PF09726	Macoilin	Macoilin family	3.8e-06	45	72	117	599	639
TRINITY_DN18619_c0_g1	PF13087	AAA_12	AAA domain	2e-45	195	224	419	2	198
TRINITY_DN18619_c0_g1	PF13086	AAA_11	AAA domain	4.9e-17	86	12	98	2	89
TRINITY_DN18619_c0_g1	PF13086	AAA_11	AAA domain	4.2e-18	69	143	212	194	257
TRINITY_DN18619_c0_g1	PF13604	AAA_30	AAA domain	3.2e-16	178	42	220	22	139
TRINITY_DN18619_c0_g1	PF13245	AAA_19	AAA domain	4.2e-14	170	40	210	12	141
TRINITY_DN18619_c0_g1	PF00580	UvrD-helicase	UvrD/REP helicase N-terminal domain	1.6e-07	48	42	90	17	66
TRINITY_DN18619_c0_g1	PF13401	AAA_22	AAA domain	2.8e-07	51	41	92	8	63
TRINITY_DN18619_c0_g1	PF04851	ResIII	Type III restriction enzyme, res subunit	7e-07	68	12	80	4	65
TRINITY_DN18619_c0_g1	PF02562	PhoH	PhoH-like protein	2.3e-06	169	42	211	23	160
TRINITY_DN18619_c0_g1	PF13538	UvrD_C_2	UvrD-like helicase C-terminal domain	7.4e-07	52	364	416	2	52
TRINITY_DN18686_c2_g1	PF00012	HSP70	Hsp70 protein	1.6e-28	85	1	86	240	328
TRINITY_DN18686_c0_g1	PF00012	HSP70	Hsp70 protein	4.6e-216	597	21	618	1	599
TRINITY_DN18686_c0_g1	PF06723	MreB_Mbl	MreB/Mbl protein	2.7e-14	247	146	393	79	316
TRINITY_DN18673_c0_g1	PF00240	ubiquitin	Ubiquitin family	2e-09	54	14	68	8	62
TRINITY_DN18673_c0_g1	PF14560	Ubiquitin_2	Ubiquitin-like domain	1.9e-07	63	7	70	6	77
TRINITY_DN18665_c0_g1	PF00161	RIP	Ribosome inactivating protein	3.6e-22	193	53	246	38	193
TRINITY_DN18620_c0_g4	PF13632	Glyco_trans_2_3	Glycosyl transferase family group 2	5.4e-23	191	3	194	1	192
TRINITY_DN18620_c0_g4	PF13641	Glyco_tranf_2_3	Glycosyltransferase like family 2	8.3e-21	142	3	145	90	230
TRINITY_DN18620_c0_g4	PF13506	Glyco_transf_21	Glycosyl transferase family 21	3.1e-12	141	2	143	33	173
TRINITY_DN18620_c0_g4	PF00535	Glycos_transf_2	Glycosyl transferase family 2	4.1e-08	81	2	83	81	161
TRINITY_DN18620_c0_g1	PF03366	YEATS	YEATS family	5.7e-35	79	73	152	2	80
TRINITY_DN18662_c0_g1	PF01912	eIF-6	eIF-6 family	1.3e-83	199	4	203	1	196
TRINITY_DN18658_c0_g1	PF00561	Abhydrolase_1	alpha/beta hydrolase fold	3e-17	101	56	157	2	106
TRINITY_DN18658_c0_g1	PF12697	Abhydrolase_6	Alpha/beta hydrolase family	5.2e-16	258	57	315	1	219
TRINITY_DN18658_c0_g1	PF12146	Hydrolase_4	Serine aminopeptidase, S33	2.1e-12	106	57	163	7	113
TRINITY_DN18658_c0_g1	PF07819	PGAP1	PGAP1-like protein	1.4e-09	126	55	181	5	150
TRINITY_DN18658_c0_g1	PF05057	DUF676	Putative serine esterase (DUF676)	3e-09	83	58	141	9	98
TRINITY_DN18658_c0_g1	PF00975	Thioesterase	Thioesterase domain	5.2e-08	104	56	160	2	105
TRINITY_DN18628_c1_g3	PF13456	RVT_3	Reverse transcriptase-like	4.4e-19	120	15	135	2	123
TRINITY_DN18628_c1_g3	PF00075	RNase_H	RNase H	7.7e-08	83	13	96	6	84
TRINITY_DN18628_c1_g1	PF05495	zf-CHY	CHY zinc finger	3.5e-24	80	18	98	1	74
TRINITY_DN18628_c1_g1	PF13639	zf-RING_2	Ring finger domain	4.1e-09	43	152	195	2	43
TRINITY_DN18628_c1_g1	PF00097	zf-C3HC4	Zinc finger, C3HC4 type (RING finger)	9e-09	42	153	195	1	41
TRINITY_DN18628_c1_g1	PF13923	zf-C3HC4_2	Zinc finger, C3HC4 type (RING finger)	1.8e-07	42	153	195	2	40
TRINITY_DN18628_c1_g1	PF13445	zf-RING_UBOX	RING-type zinc-finger	2.2e-07	40	153	193	1	40
TRINITY_DN18628_c0_g1	PF05495	zf-CHY	CHY zinc finger	7.4e-24	80	27	107	1	74
TRINITY_DN18628_c0_g2	PF13639	zf-RING_2	Ring finger domain	7.8e-13	43	43	86	2	43
TRINITY_DN18628_c0_g2	PF13445	zf-RING_UBOX	RING-type zinc-finger	3.4e-12	40	44	84	1	40
TRINITY_DN18628_c0_g2	PF13923	zf-C3HC4_2	Zinc finger, C3HC4 type (RING finger)	9.4e-12	42	44	86	2	40
TRINITY_DN18628_c0_g2	PF14634	zf-RING_5	zinc-RING finger domain	3.2e-11	45	43	88	1	44
TRINITY_DN18628_c0_g2	PF00097	zf-C3HC4	Zinc finger, C3HC4 type (RING finger)	6.9e-11	42	44	86	1	41
TRINITY_DN18628_c0_g2	PF13920	zf-C3HC4_3	Zinc finger, C3HC4 type (RING finger)	5e-10	49	42	91	3	48
TRINITY_DN18628_c0_g2	PF14447	Prok-RING_4	Prokaryotic RING finger family 4	1.2e-09	39	56	95	9	45
TRINITY_DN18628_c0_g2	PF15227	zf-C3HC4_4	zinc finger of C3HC4-type, RING	1.8e-08	42	44	86	1	42
TRINITY_DN18628_c0_g2	PF14570	zf-RING_4	RING/Ubox like zinc-binding domain	2.1e-07	44	44	88	1	45
TRINITY_DN69323_c1_g1	PF02214	BTB_2	BTB/POZ domain	4.2e-17	84	18	102	1	89
TRINITY_DN69323_c0_g2	PF00582	Usp	Universal stress protein family	1.3e-14	112	13	125	2	123
TRINITY_DN69356_c0_g1	PF01248	Ribosomal_L7Ae	Ribosomal protein L7Ae/L30e/S12e/Gadd45 family	3.8e-32	92	31	123	1	92
TRINITY_DN69356_c0_g2	PF01248	Ribosomal_L7Ae	Ribosomal protein L7Ae/L30e/S12e/Gadd45 family	2.6e-28	76	32	108	1	77
TRINITY_DN69356_c0_g3	PF01248	Ribosomal_L7Ae	Ribosomal protein L7Ae/L30e/S12e/Gadd45 family	1.9e-13	40	31	71	1	41
TRINITY_DN69357_c0_g1	PF00326	Peptidase_S9	Prolyl oligopeptidase family	2.7e-46	200	199	399	5	210
TRINITY_DN69357_c0_g1	PF01738	DLH	Dienelactone hydrolase family	1.1e-11	144	244	388	84	200
TRINITY_DN69357_c0_g1	PF07859	Abhydrolase_3	alpha/beta hydrolase fold	1.2e-06	138	239	377	49	209
TRINITY_DN69357_c0_g1	PF10503	Esterase_PHB	Esterase PHB depolymerase	2.3e-07	121	239	360	78	197
TRINITY_DN69375_c0_g1	PF00285	Citrate_synt	Citrate synthase, C-terminal domain	9.3e-33	107	10	117	97	204
TRINITY_DN69312_c0_g1	PF00957	Synaptobrevin	Synaptobrevin	4.9e-17	56	146	202	2	58
TRINITY_DN69312_c0_g1	PF13774	Longin	Regulated-SNARE-like domain	2.7e-09	61	61	122	16	73
TRINITY_DN69391_c0_g1	PF07992	Pyr_redox_2	Pyridine nucleotide-disulphide oxidoreductase	5e-22	97	1	98	201	295
TRINITY_DN69397_c0_g1	PF00179	UQ_con	Ubiquitin-conjugating enzyme	7.3e-42	144	6	150	2	136
TRINITY_DN69344_c0_g1	PF08033	Sec23_BS	Sec23/Sec24 beta-sandwich domain	1.5e-14	53	12	65	42	95
TRINITY_DN69344_c0_g1	PF04815	Sec23_helical	Sec23/Sec24 helical domain	3.1e-13	45	77	122	1	46
TRINITY_DN69344_c0_g3	PF04815	Sec23_helical	Sec23/Sec24 helical domain	3e-14	48	1	49	51	100
TRINITY_DN69344_c0_g3	PF00626	Gelsolin	Gelsolin repeat	6.7e-11	63	78	141	4	64
TRINITY_DN69376_c0_g1	PF00191	Annexin	Annexin	1.4e-22	63	16	79	2	65
TRINITY_DN69376_c0_g1	PF00191	Annexin	Annexin	3.9e-13	66	87	153	1	65
TRINITY_DN69376_c0_g1	PF00191	Annexin	Annexin	6.5e-25	66	172	238	1	66
TRINITY_DN69376_c0_g1	PF00191	Annexin	Annexin	6.2e-28	65	248	313	1	66
TRINITY_DN69316_c0_g1	PF07731	Cu-oxidase_2	Multicopper oxidase	3.9e-25	97	8	105	53	136
TRINITY_DN69383_c0_g1	PF08547	CIA30	Complex I intermediate-associated protein 30 (CIA30)	2.9e-36	137	43	180	1	120
TRINITY_DN69350_c0_g4	PF01144	CoA_trans	Coenzyme A transferase	3.4e-27	124	2	126	83	215
TRINITY_DN69350_c0_g1	PF01144	CoA_trans	Coenzyme A transferase	1.5e-10	30	64	94	2	33
TRINITY_DN69350_c0_g2	PF01144	CoA_trans	Coenzyme A transferase	5e-20	83	2	85	29	108
TRINITY_DN69350_c0_g3	PF01144	CoA_trans	Coenzyme A transferase	2.2e-29	119	1	120	110	215
TRINITY_DN69350_c0_g3	PF01144	CoA_trans	Coenzyme A transferase	1.7e-15	78	154	232	3	88
TRINITY_DN69385_c0_g3	PF15410	PH_9	Pleckstrin homology domain	6.2e-13	91	1	92	28	106
TRINITY_DN69317_c0_g1	PF00240	ubiquitin	Ubiquitin family	2.7e-38	71	3	74	1	72
TRINITY_DN69317_c0_g1	PF00240	ubiquitin	Ubiquitin family	4.9e-13	31	79	110	1	32
TRINITY_DN69317_c0_g1	PF11976	Rad60-SLD	Ubiquitin-2 like Rad60 SUMO-like	8.1e-21	70	1	71	1	72
TRINITY_DN69317_c0_g1	PF11976	Rad60-SLD	Ubiquitin-2 like Rad60 SUMO-like	6.4e-06	32	77	109	1	33
TRINITY_DN69317_c0_g1	PF14560	Ubiquitin_2	Ubiquitin-like domain	8.2e-09	58	11	69	14	80
TRINITY_DN69317_c0_g1	PF13881	Rad60-SLD_2	Ubiquitin-2 like Rad60 SUMO-like	2.1e-06	62	9	71	11	87
TRINITY_DN69317_c0_g2	PF00240	ubiquitin	Ubiquitin family	3.7e-35	66	1	67	6	72
TRINITY_DN69317_c0_g2	PF11976	Rad60-SLD	Ubiquitin-2 like Rad60 SUMO-like	7.3e-18	62	2	64	9	72
TRINITY_DN69317_c0_g2	PF14560	Ubiquitin_2	Ubiquitin-like domain	9.1e-09	51	11	62	21	80
TRINITY_DN69367_c0_g1	PF10075	CSN8_PSD8_EIF3K	CSN8/PSMD8/EIF3K family	1.1e-14	64	61	125	5	70
TRINITY_DN69347_c0_g1	PF16897	MMR_HSR1_Xtn	C-terminal region of MMR_HSR1 domain	1.2e-44	106	65	171	1	106
TRINITY_DN69347_c0_g1	PF02824	TGS	TGS domain	1e-26	74	172	246	1	60
TRINITY_DN69368_c0_g1	PF13561	adh_short_C2	Enoyl-(Acyl carrier protein) reductase	6e-16	51	4	55	183	234
TRINITY_DN69368_c0_g2	PF13561	adh_short_C2	Enoyl-(Acyl carrier protein) reductase	1.5e-14	93	1	94	7	90
TRINITY_DN69368_c0_g2	PF00106	adh_short	short chain dehydrogenase	5.3e-13	96	1	97	13	99
TRINITY_DN69368_c0_g2	PF08659	KR	KR domain	2e-09	93	1	94	13	100
TRINITY_DN69368_c0_g3	PF13561	adh_short_C2	Enoyl-(Acyl carrier protein) reductase	3e-26	95	3	98	94	184
TRINITY_DN69368_c0_g3	PF00106	adh_short	short chain dehydrogenase	1.4e-25	96	3	99	100	193
TRINITY_DN69320_c0_g1	PF02045	CBFB_NFYA	CCAAT-binding transcription factor (CBF-B/NF-YA) subunit B	7.6e-22	46	1	47	10	56
TRINITY_DN69401_c0_g2	PF00412	LIM	LIM domain	2e-09	56	68	124	1	55
TRINITY_DN69401_c0_g2	PF00412	LIM	LIM domain	2.2e-15	53	131	184	1	56
TRINITY_DN69401_c0_g2	PF00412	LIM	LIM domain	7.4e-15	55	190	245	1	55
TRINITY_DN69359_c1_g1	PF00153	Mito_carr	Mitochondrial carrier protein	3.3e-21	75	9	84	5	76
TRINITY_DN69359_c0_g1	PF00153	Mito_carr	Mitochondrial carrier protein	7.3e-28	95	10	105	4	95
TRINITY_DN69359_c0_g1	PF00153	Mito_carr	Mitochondrial carrier protein	1.1e-29	95	113	208	2	94
TRINITY_DN69359_c0_g2	PF00153	Mito_carr	Mitochondrial carrier protein	7.2e-16	45	2	47	49	94
TRINITY_DN69388_c0_g1	PF02701	zf-Dof	Dof domain, zinc finger	2.2e-36	55	55	110	3	58
TRINITY_DN69394_c0_g1	PF10397	ADSL_C	Adenylosuccinate lyase C-terminus	1.4e-14	69	65	134	1	64
TRINITY_DN69324_c0_g1	PF00702	Hydrolase	haloacid dehalogenase-like hydrolase	5e-09	42	13	55	170	210
TRINITY_DN86606_c0_g1	PF16177	ACAS_N	Acetyl-coenzyme A synthetase N-terminus	1.8e-11	57	53	110	1	54
TRINITY_DN86528_c0_g1	PF06229	FRG1	FRG1-like domain	2.3e-35	140	1	141	50	185
TRINITY_DN86553_c0_g2	PF00428	Ribosomal_60s	60s Acidic ribosomal protein	3.5e-26	86	52	138	2	88
TRINITY_DN86572_c0_g1	PF13499	EF-hand_7	EF-hand domain pair	2.8e-14	61	15	76	2	68
TRINITY_DN86572_c0_g1	PF00036	EF-hand_1	EF hand	1.3e-09	26	17	43	2	28
TRINITY_DN86572_c0_g1	PF13405	EF-hand_6	EF-hand domain	1e-08	27	17	44	2	30
TRINITY_DN86572_c0_g1	PF13833	EF-hand_8	EF-hand domain pair	1.3e-08	48	28	76	1	50
TRINITY_DN86514_c0_g1	PF05222	AlaDh_PNT_N	Alanine dehydrogenase/PNT, N-terminal domain	4.2e-22	67	2	69	4	72
TRINITY_DN86514_c0_g2	PF05222	AlaDh_PNT_N	Alanine dehydrogenase/PNT, N-terminal domain	9e-33	134	9	143	1	136
TRINITY_DN86514_c0_g2	PF01262	AlaDh_PNT_C	Alanine dehydrogenase/PNT, C-terminal domain	5.3e-08	125	230	355	87	201
TRINITY_DN86607_c0_g1	PF00069	Pkinase	Protein kinase domain	4.6e-08	55	30	85	1	57
TRINITY_DN86531_c0_g1	PF00022	Actin	Actin	8.1e-16	47	24	71	330	380
TRINITY_DN86541_c0_g1	PF04979	IPP-2	Protein phosphatase inhibitor 2 (IPP-2)	7.5e-29	149	36	185	1	134
TRINITY_DN86523_c0_g1	PF03435	Sacchrp_dh_NADP	Saccharopine dehydrogenase NADP binding domain	4.2e-21	100	8	108	1	99
TRINITY_DN86523_c0_g1	PF13460	NAD_binding_10	NAD(P)H-binding	3.3e-09	90	12	102	1	90
TRINITY_DN86523_c0_g1	PF01073	3Beta_HSD	3-beta hydroxysteroid dehydrogenase/isomerase family	8.7e-09	83	9	92	1	83
TRINITY_DN86523_c0_g1	PF01488	Shikimate_DH	Shikimate / quinate 5-dehydrogenase	2.3e-08	64	7	71	14	74
TRINITY_DN86523_c0_g1	PF05368	NmrA	NmrA-like family	1.9e-07	94	8	102	1	94
TRINITY_DN86523_c0_g1	PF01118	Semialdhyde_dh	Semialdehyde dehydrogenase, NAD binding domain	3.9e-07	100	8	108	2	97
TRINITY_DN86546_c0_g5	PF00076	RRM_1	RNA recognition motif. (a.k.a. RRM, RBD, or RNP domain)	5.6e-19	50	103	153	1	51
TRINITY_DN86546_c0_g1	PF00076	RRM_1	RNA recognition motif. (a.k.a. RRM, RBD, or RNP domain)	4e-16	52	18	70	1	54
TRINITY_DN86546_c0_g3	PF00076	RRM_1	RNA recognition motif. (a.k.a. RRM, RBD, or RNP domain)	5.5e-19	50	157	207	1	51
TRINITY_DN86586_c0_g1	PF12697	Abhydrolase_6	Alpha/beta hydrolase family	1e-10	72	54	126	156	218
TRINITY_DN86586_c0_g1	PF00561	Abhydrolase_1	alpha/beta hydrolase fold	2.7e-09	86	35	121	186	256
TRINITY_DN86586_c0_g1	PF12146	Hydrolase_4	Serine aminopeptidase, S33	1.6e-08	67	53	120	168	237
TRINITY_DN86603_c0_g1	PF00735	Septin	Septin	7.1e-11	22	65	87	1	23
TRINITY_DN86536_c0_g2	PF00085	Thioredoxin	Thioredoxin	7.4e-24	65	1	66	9	73
TRINITY_DN86559_c0_g1	PF15902	Sortilin-Vps10	Sortilin, neurotensin receptor 3,	1.1e-94	220	1	221	226	446
TRINITY_DN86559_c0_g1	PF15901	Sortilin_C	Sortilin, neurotensin receptor 3, C-terminal	8.1e-51	171	223	394	1	170
TRINITY_DN70237_c0_g1	PF11702	DUF3295	Protein of unknown function (DUF3295)	1.3e-40	95	1	96	370	470
TRINITY_DN70237_c0_g2	PF11702	DUF3295	Protein of unknown function (DUF3295)	7.2e-48	128	1	129	238	368
TRINITY_DN70264_c0_g2	PF02880	PGM_PMM_III	Phosphoglucomutase/phosphomannomutase, alpha/beta/alpha domain III	1.3e-19	75	1	76	44	114
TRINITY_DN70264_c0_g2	PF00408	PGM_PMM_IV	Phosphoglucomutase/phosphomannomutase, C-terminal domain	3.4e-14	76	113	189	12	71
TRINITY_DN70264_c0_g3	PF02878	PGM_PMM_I	Phosphoglucomutase/phosphomannomutase, alpha/beta/alpha domain I	7.2e-36	140	14	154	2	137
TRINITY_DN70264_c0_g3	PF02880	PGM_PMM_III	Phosphoglucomutase/phosphomannomutase, alpha/beta/alpha domain III	1.6e-29	120	295	415	1	114
TRINITY_DN70264_c0_g3	PF02879	PGM_PMM_II	Phosphoglucomutase/phosphomannomutase, alpha/beta/alpha domain II	2.4e-18	102	185	287	2	99
TRINITY_DN70264_c0_g3	PF00408	PGM_PMM_IV	Phosphoglucomutase/phosphomannomutase, C-terminal domain	3.9e-13	73	455	528	15	71
TRINITY_DN70241_c0_g3	PF01036	Bac_rhodopsin	Bacteriorhodopsin-like protein	9.9e-18	78	20	98	3	73
TRINITY_DN70291_c0_g1	PF10551	MULE	MULE transposase domain	3.3e-15	84	1	85	13	98
TRINITY_DN70291_c0_g1	PF04434	SWIM	SWIM zinc finger	2.2e-09	37	230	267	1	34
TRINITY_DN70291_c0_g1	PF00872	Transposase_mut	Transposase, Mutator family	1.2e-07	68	20	88	200	265
TRINITY_DN70288_c0_g1	PF18150	DUF5600	Domain of unknown function (DUF5600)	7.6e-47	106	287	393	1	107
TRINITY_DN70288_c0_g1	PF12763	EF-hand_4	Cytoskeletal-regulatory complex EF hand	3.7e-22	88	455	543	7	97
TRINITY_DN70288_c0_g1	PF00350	Dynamin_N	Dynamin family	4.6e-15	159	60	219	1	167
TRINITY_DN70288_c0_g1	PF16880	EHD_N	N-terminal EH-domain containing protein	7.1e-16	31	23	54	1	32
TRINITY_DN70288_c0_g1	PF01926	MMR_HSR1	50S ribosome-binding GTPase	2.3e-11	159	60	219	2	114
TRINITY_DN70214_c0_g1	PF03009	GDPD	Glycerophosphoryl diester phosphodiesterase family	1.3e-31	128	3	131	102	227
TRINITY_DN70254_c0_g1	PF00076	RRM_1	RNA recognition motif. (a.k.a. RRM, RBD, or RNP domain)	5.2e-18	48	2	50	19	67
TRINITY_DN70222_c0_g4	PF03764	EFG_IV	Elongation factor G, domain IV	2.4e-25	108	84	192	11	117
TRINITY_DN70222_c0_g4	PF00679	EFG_C	Elongation factor G C-terminus	3.9e-20	75	199	274	2	76
TRINITY_DN70222_c0_g5	PF00009	GTP_EFTU	Elongation factor Tu GTP binding domain	2.6e-24	54	19	73	3	59
TRINITY_DN70222_c0_g6	PF00297	Ribosomal_L3	Ribosomal protein L3	8.5e-106	250	1	251	128	369
TRINITY_DN70222_c0_g1	PF00297	Ribosomal_L3	Ribosomal protein L3	5.3e-90	194	1	195	1	197
TRINITY_DN70222_c0_g2	PF00009	GTP_EFTU	Elongation factor Tu GTP binding domain	5.6e-43	246	14	260	69	194
TRINITY_DN70222_c0_g2	PF03144	GTP_EFTU_D2	Elongation factor Tu domain 2	1.7e-16	75	312	387	3	74
TRINITY_DN70222_c0_g2	PF14492	EFG_III	Elongation Factor G, domain III	1e-09	45	404	449	4	50
TRINITY_DN70222_c0_g3	PF00297	Ribosomal_L3	Ribosomal protein L3	2.8e-73	157	1	158	222	369
TRINITY_DN70280_c0_g2	PF00725	3HCDH	3-hydroxyacyl-CoA dehydrogenase, C-terminal domain	7.9e-08	48	2	50	48	97
TRINITY_DN70238_c1_g3	PF00164	Ribosom_S12_S23	Ribosomal protein S12/S23	1.9e-25	53	30	83	2	55
TRINITY_DN70238_c1_g2	PF00164	Ribosom_S12_S23	Ribosomal protein S12/S23	1.5e-40	82	30	112	2	84
TRINITY_DN70238_c1_g1	PF00164	Ribosom_S12_S23	Ribosomal protein S12/S23	4.3e-32	68	1	69	46	114
TRINITY_DN70238_c0_g1	PF00164	Ribosom_S12_S23	Ribosomal protein S12/S23	4.2e-51	104	7	111	10	114
TRINITY_DN70305_c0_g1	PF00083	Sugar_tr	Sugar (and other) transporter	9.5e-81	362	5	367	124	452
TRINITY_DN70305_c0_g1	PF07690	MFS_1	Major Facilitator Superfamily	2.8e-08	205	9	214	111	258
TRINITY_DN70305_c0_g1	PF07690	MFS_1	Major Facilitator Superfamily	5.6e-07	166	190	356	23	178
TRINITY_DN70209_c0_g1	PF03476	MOSC_N	MOSC N-terminal beta barrel domain	1.8e-40	127	6	133	2	120
TRINITY_DN70209_c0_g1	PF03473	MOSC	MOSC domain	7.5e-29	134	159	293	4	134
TRINITY_DN70209_c0_g2	PF01575	MaoC_dehydratas	MaoC like domain	3.8e-08	98	254	352	6	103
TRINITY_DN70285_c0_g1	PF13718	GNAT_acetyltr_2	GNAT acetyltransferase 2	9.3e-52	156	1	157	75	216
TRINITY_DN70285_c0_g1	PF00583	Acetyltransf_1	Acetyltransferase (GNAT) family	2.8e-08	31	22	53	61	92
TRINITY_DN70285_c0_g1	PF13508	Acetyltransf_7	Acetyltransferase (GNAT) domain	5.7e-08	25	24	49	27	48
TRINITY_DN70236_c0_g1	PF02181	FH2	Formin Homology 2 Domain	2.4e-37	151	2	153	216	371
TRINITY_DN70236_c0_g2	PF02181	FH2	Formin Homology 2 Domain	7.6e-27	100	1	101	125	215
TRINITY_DN70301_c1_g1	PF00632	HECT	HECT-domain (ubiquitin-transferase)	8.4e-34	82	1	83	211	296
TRINITY_DN18782_c0_g1	PF00632	HECT	HECT-domain (ubiquitin-transferase)	4.8e-45	116	1	117	134	253
TRINITY_DN18782_c0_g2	PF00632	HECT	HECT-domain (ubiquitin-transferase)	4.8e-78	229	1	230	84	306
TRINITY_DN18701_c0_g1	PF00288	GHMP_kinases_N	GHMP kinases N terminal domain	2.8e-16	83	23	106	2	66
TRINITY_DN18701_c0_g1	PF08544	GHMP_kinases_C	GHMP kinases C terminal	2.8e-08	61	284	345	10	75
TRINITY_DN18714_c0_g1	PF00067	p450	Cytochrome P450	2.2e-33	268	43	311	1	268
TRINITY_DN18711_c0_g1	PF01066	CDP-OH_P_transf	CDP-alcohol phosphatidyltransferase	5.4e-20	63	74	137	2	66
TRINITY_DN18790_c0_g1	PF00736	EF1_GNE	EF-1 guanine nucleotide exchange domain	1.2e-39	84	76	160	1	90
TRINITY_DN18790_c0_g1	PF10587	EF-1_beta_acid	Eukaryotic elongation factor 1 beta central acidic region	7.1e-17	27	38	65	1	28
TRINITY_DN18775_c0_g1	PF03953	Tubulin_C	Tubulin C-terminal domain	6.3e-24	66	1	67	64	125
TRINITY_DN18710_c0_g3	PF05546	She9_MDM33	She9 / Mdm33 family	8.5e-75	180	5	185	15	195
TRINITY_DN18710_c0_g3	PF04837	MbeB_N	MbeB-like, N-term conserved region	4.9e-06	34	168	202	6	40
TRINITY_DN18712_c0_g1	PF00378	ECH_1	Enoyl-CoA hydratase/isomerase	4.7e-44	238	57	295	10	249
TRINITY_DN18712_c0_g1	PF16113	ECH_2	Enoyl-CoA hydratase/isomerase	8.1e-28	168	59	227	7	179
TRINITY_DN18739_c0_g1	PF03721	UDPG_MGDP_dh_N	UDP-glucose/GDP-mannose dehydrogenase family, NAD binding domain	4.4e-60	189	10	199	2	185
TRINITY_DN18739_c0_g1	PF03720	UDPG_MGDP_dh_C	UDP-glucose/GDP-mannose dehydrogenase family, UDP binding domain	1.3e-38	102	340	442	2	105
TRINITY_DN18739_c0_g1	PF00984	UDPG_MGDP_dh	UDP-glucose/GDP-mannose dehydrogenase family, central domain	1.8e-31	94	221	315	1	93
TRINITY_DN18731_c0_g1	PF16275	SF1-HH	Splicing factor 1 helix-hairpin domain	6.2e-48	110	61	171	1	114
TRINITY_DN18731_c0_g1	PF00098	zf-CCHC	Zinc knuckle	6e-09	16	356	372	2	18
TRINITY_DN18731_c0_g1	PF00098	zf-CCHC	Zinc knuckle	1.9e-09	15	381	396	2	17
TRINITY_DN18731_c0_g1	PF00013	KH_1	KH domain	8.1e-11	69	249	318	11	65
TRINITY_DN18731_c0_g1	PF13917	zf-CCHC_3	Zinc knuckle	1.8e-06	20	354	374	4	26
TRINITY_DN18731_c0_g2	PF00098	zf-CCHC	Zinc knuckle	2.2e-09	16	109	125	2	18
TRINITY_DN18731_c0_g2	PF00098	zf-CCHC	Zinc knuckle	1.8e-08	15	134	149	2	17
TRINITY_DN18731_c0_g2	PF00013	KH_1	KH domain	9.3e-11	70	1	71	10	65
TRINITY_DN18731_c0_g2	PF13917	zf-CCHC_3	Zinc knuckle	1.1e-06	19	107	126	4	23
TRINITY_DN18730_c0_g2	PF03133	TTL	Tubulin-tyrosine ligase family	2.3e-32	92	1	93	111	200
TRINITY_DN18757_c0_g1	PF01501	Glyco_transf_8	Glycosyl transferase family 8	1.5e-93	278	257	535	8	256
TRINITY_DN18757_c0_g1	PF18404	Glyco_transf_24	Glucosyltransferase 24	1.1e-07	45	370	415	86	132
TRINITY_DN18760_c0_g4	PF13041	PPR_2	PPR repeat family	4.3e-09	37	32	69	1	38
TRINITY_DN18760_c0_g4	PF13041	PPR_2	PPR repeat family	3.8e-16	48	67	115	1	49
TRINITY_DN18760_c0_g4	PF13041	PPR_2	PPR repeat family	3.3e-21	50	102	152	1	50
TRINITY_DN18760_c0_g4	PF13041	PPR_2	PPR repeat family	6.5e-12	36	142	178	5	41
TRINITY_DN18760_c0_g4	PF13041	PPR_2	PPR repeat family	3.6e-18	49	173	222	1	50
TRINITY_DN18760_c0_g4	PF13041	PPR_2	PPR repeat family	1.9e-10	49	208	257	1	50
TRINITY_DN18760_c0_g4	PF13041	PPR_2	PPR repeat family	1.2e-06	43	288	331	6	49
TRINITY_DN18760_c0_g4	PF12854	PPR_1	PPR repeat	1.4e-08	31	30	61	3	34
TRINITY_DN18760_c0_g4	PF12854	PPR_1	PPR repeat	4.1e-08	30	65	95	3	33
TRINITY_DN18760_c0_g4	PF12854	PPR_1	PPR repeat	6.3e-12	31	100	131	3	34
TRINITY_DN18760_c0_g4	PF12854	PPR_1	PPR repeat	7.1e-15	30	135	165	2	32
TRINITY_DN18760_c0_g4	PF12854	PPR_1	PPR repeat	1.1e-12	33	169	202	1	34
TRINITY_DN18760_c0_g4	PF12854	PPR_1	PPR repeat	2.6e-07	33	204	237	1	34
TRINITY_DN18760_c0_g4	PF01535	PPR	PPR repeat	3.1e-09	28	36	64	2	30
TRINITY_DN18760_c0_g4	PF01535	PPR	PPR repeat	1.1e-07	24	72	96	3	27
TRINITY_DN18760_c0_g4	PF01535	PPR	PPR repeat	1.8e-08	27	106	133	2	29
TRINITY_DN18760_c0_g4	PF01535	PPR	PPR repeat	4.9e-11	30	141	171	1	31
TRINITY_DN18760_c0_g4	PF01535	PPR	PPR repeat	2.3e-11	30	176	206	1	31
TRINITY_DN18760_c0_g4	PF01535	PPR	PPR repeat	1.1e-08	30	211	241	1	31
TRINITY_DN18760_c0_g4	PF13812	PPR_3	Pentatricopeptide repeat domain	4.2e-15	57	55	112	1	58
TRINITY_DN18760_c0_g4	PF13812	PPR_3	Pentatricopeptide repeat domain	3.4e-14	53	132	185	7	60
TRINITY_DN18760_c0_g4	PF17177	PPR_long	Pentacotripeptide-repeat region of PRORP	2.4e-14	105	26	131	82	187
TRINITY_DN18760_c0_g4	PF17177	PPR_long	Pentacotripeptide-repeat region of PRORP	3.1e-08	101	121	222	72	172
TRINITY_DN18760_c0_g4	PF17177	PPR_long	Pentacotripeptide-repeat region of PRORP	2.8e-08	81	197	278	112	188
TRINITY_DN18760_c0_g4	PF17177	PPR_long	Pentacotripeptide-repeat region of PRORP	1.3e-06	115	227	342	28	147
TRINITY_DN18760_c0_g5	PF04424	MINDY_DUB	MINDY deubiquitinase	1.3e-32	120	8	128	2	112
TRINITY_DN18760_c0_g2	PF01535	PPR	PPR repeat	1.5e-06	24	37	61	6	30
TRINITY_DN18760_c0_g3	PF04424	MINDY_DUB	MINDY deubiquitinase	1.1e-41	122	47	169	1	114
TRINITY_DN18706_c0_g1	PF01248	Ribosomal_L7Ae	Ribosomal protein L7Ae/L30e/S12e/Gadd45 family	3.5e-27	88	125	213	6	93
TRINITY_DN18734_c0_g1	PF00410	Ribosomal_S8	Ribosomal protein S8	2.2e-24	123	11	134	3	126
TRINITY_DN18713_c0_g1	PF00160	Pro_isomerase	Cyclophilin type peptidyl-prolyl cis-trans isomerase/CLD	5.1e-30	82	14	96	75	157
TRINITY_DN18780_c1_g2	PF00032	Cytochrom_B_C	Cytochrome b(C-terminal)/b6/petD	1.4e-23	88	79	167	1	89
TRINITY_DN18780_c1_g1	PF03462	PCRF	PCRF domain	2.3e-47	117	6	123	71	192
TRINITY_DN18780_c1_g1	PF00472	RF-1	RF-1 domain	1.4e-39	106	137	243	5	116
TRINITY_DN18780_c0_g1	PF00249	Myb_DNA-binding	Myb-like DNA-binding domain	3.3e-07	45	25	70	4	45
TRINITY_DN18780_c0_g1	PF00249	Myb_DNA-binding	Myb-like DNA-binding domain	4e-15	44	126	170	3	45
TRINITY_DN18780_c0_g1	PF13921	Myb_DNA-bind_6	Myb-like DNA-binding domain	7.8e-08	37	127	164	1	36
TRINITY_DN18742_c0_g1	PF00928	Adap_comp_sub	Adaptor complexes medium subunit family	6.6e-14	83	2	85	87	142
TRINITY_DN18742_c0_g2	PF00928	Adap_comp_sub	Adaptor complexes medium subunit family	4.1e-09	29	1	30	234	263
TRINITY_DN18717_c0_g1	PF16906	Ribosomal_L26	Ribosomal proteins L26 eukaryotic, L24P archaeal	1.3e-09	22	10	32	2	24
TRINITY_DN18717_c0_g1	PF16906	Ribosomal_L26	Ribosomal proteins L26 eukaryotic, L24P archaeal	4e-29	91	47	138	23	82
TRINITY_DN18717_c0_g1	PF00467	KOW	KOW motif	2.9e-09	25	68	93	1	26
TRINITY_DN18717_c0_g2	PF16906	Ribosomal_L26	Ribosomal proteins L26 eukaryotic, L24P archaeal	2.1e-22	78	1	79	35	81
TRINITY_DN18717_c0_g2	PF00467	KOW	KOW motif	4.6e-13	31	10	41	1	32
TRINITY_DN18717_c0_g3	PF16906	Ribosomal_L26	Ribosomal proteins L26 eukaryotic, L24P archaeal	3.6e-23	39	10	49	2	41
TRINITY_DN18705_c0_g2	PF09335	SNARE_assoc	SNARE associated Golgi protein	2.9e-15	77	3	80	41	119
TRINITY_DN18704_c1_g2	PF04366	Ysc84	Las17-binding protein actin regulator	7.7e-26	81	23	104	2	83
TRINITY_DN18704_c1_g1	PF04366	Ysc84	Las17-binding protein actin regulator	1.2e-21	81	2	83	2	83
TRINITY_DN18773_c0_g1	PF00026	Asp	Eukaryotic aspartyl protease	2.8e-26	90	7	97	189	280
TRINITY_DN18737_c0_g1	PF00338	Ribosomal_S10	Ribosomal protein S10p/S20e	1.4e-34	94	32	126	1	98
TRINITY_DN18737_c0_g2	PF00338	Ribosomal_S10	Ribosomal protein S10p/S20e	4.3e-30	82	23	105	1	83
TRINITY_DN18737_c0_g3	PF00338	Ribosomal_S10	Ribosomal protein S10p/S20e	1.4e-34	94	32	126	1	98
TRINITY_DN18762_c0_g1	PF03140	DUF247	Plant protein of unknown function	1e-26	75	95	170	1	79
TRINITY_DN18744_c0_g4	PF00069	Pkinase	Protein kinase domain	3.8e-23	78	1	79	16	91
TRINITY_DN18744_c0_g4	PF07714	PK_Tyr_Ser-Thr	Protein tyrosine and serine/threonine kinase	2.9e-11	72	6	78	25	95
TRINITY_DN18744_c0_g1	PF00069	Pkinase	Protein kinase domain	5.6e-50	194	3	197	94	264
TRINITY_DN18744_c0_g1	PF07714	PK_Tyr_Ser-Thr	Protein tyrosine and serine/threonine kinase	2e-11	46	11	57	107	153
TRINITY_DN18744_c0_g1	PF07714	PK_Tyr_Ser-Thr	Protein tyrosine and serine/threonine kinase	1e-10	54	99	153	170	224
TRINITY_DN18703_c0_g1	PF14378	PAP2_3	PAP2 superfamily	1.9e-25	170	180	350	23	188
TRINITY_DN18703_c0_g1	PF01569	PAP2	PAP2 superfamily	1.7e-10	67	286	353	49	126
TRINITY_DN18787_c0_g1	PF01265	Cyto_heme_lyase	Cytochrome c/c1 heme lyase	1.5e-60	213	5	218	49	289
TRINITY_DN18763_c0_g1	PF03151	TPT	Triose-phosphate Transporter family	1.7e-11	105	84	189	4	109
TRINITY_DN18763_c0_g1	PF03151	TPT	Triose-phosphate Transporter family	3.2e-06	52	221	273	118	170
TRINITY_DN18763_c0_g1	PF03151	TPT	Triose-phosphate Transporter family	2.4e-08	77	355	432	214	289
TRINITY_DN18785_c0_g1	PF01423	LSM	LSM domain	1e-24	63	7	70	2	66
TRINITY_DN18771_c0_g4	PF00125	Histone	Core histone H2A/H2B/H3/H4	4.5e-41	79	1	80	52	131
TRINITY_DN18771_c0_g4	PF15630	CENP-S	CENP-S protein	4.8e-10	59	19	78	14	71
TRINITY_DN18771_c0_g4	PF15511	CENP-T_C	Centromere kinetochore component CENP-T histone fold	4.6e-09	60	18	78	11	76
TRINITY_DN18771_c0_g4	PF00808	CBFD_NFYB_HMF	Histone-like transcription factor (CBF/NF-Y) and archaeal histone	2e-07	63	13	76	2	64
TRINITY_DN18771_c0_g1	PF00125	Histone	Core histone H2A/H2B/H3/H4	3.1e-43	115	30	145	1	117
TRINITY_DN18771_c0_g2	PF00125	Histone	Core histone H2A/H2B/H3/H4	1.6e-45	94	85	179	37	131
TRINITY_DN18771_c0_g2	PF15630	CENP-S	CENP-S protein	2.7e-09	59	118	177	14	71
TRINITY_DN18771_c0_g2	PF15511	CENP-T_C	Centromere kinetochore component CENP-T histone fold	2.6e-08	60	117	177	11	76
TRINITY_DN18771_c0_g3	PF00125	Histone	Core histone H2A/H2B/H3/H4	1.2e-54	132	26	158	1	131
TRINITY_DN18771_c0_g3	PF15511	CENP-T_C	Centromere kinetochore component CENP-T histone fold	2e-09	61	95	156	14	76
TRINITY_DN18771_c0_g3	PF15630	CENP-S	CENP-S protein	1.4e-08	59	97	156	14	71
TRINITY_DN18795_c0_g1	PF00149	Metallophos	Calcineurin-like phosphoesterase	1.4e-24	103	53	156	2	107
TRINITY_DN18795_c0_g2	PF00149	Metallophos	Calcineurin-like phosphoesterase	6.7e-14	88	2	90	107	202
TRINITY_DN18725_c1_g1	PF04667	Endosulfine	cAMP-regulated phosphoprotein/endosulfine conserved region	2.5e-10	22	35	57	29	56
TRINITY_DN18725_c0_g1	PF00307	CH	Calponin homology (CH) domain	1.4e-12	82	16	98	20	105
TRINITY_DN18725_c0_g2	PF00307	CH	Calponin homology (CH) domain	6.3e-22	85	71	156	24	106
TRINITY_DN18725_c0_g2	PF00307	CH	Calponin homology (CH) domain	1.3e-25	100	187	287	2	106
TRINITY_DN18725_c0_g2	PF00307	CH	Calponin homology (CH) domain	9e-22	101	314	415	4	106
TRINITY_DN18725_c0_g2	PF06294	CH_2	CH-like domain in sperm protein	2.2e-06	93	320	413	4	95
TRINITY_DN18725_c0_g3	PF04667	Endosulfine	cAMP-regulated phosphoprotein/endosulfine conserved region	4.2e-23	65	8	73	8	77
TRINITY_DN18721_c0_g4	PF04199	Cyclase	Putative cyclase	1.5e-23	154	62	216	1	134
TRINITY_DN18721_c0_g1	PF02791	DDT	DDT domain	4.2e-21	54	516	570	2	60
TRINITY_DN18721_c0_g1	PF00046	Homeodomain	Homeodomain	5.5e-19	55	22	77	2	57
TRINITY_DN18721_c0_g1	PF15613	WSD	Williams-Beuren syndrome DDT (WSD), D-TOX E motif	2.8e-18	72	1072	1144	1	91
TRINITY_DN18721_c0_g1	PF05066	HARE-HTH	HB1, ASXL, restriction endonuclease HTH domain	1.8e-15	67	695	762	1	70
TRINITY_DN18721_c0_g1	PF15612	WHIM1	WSTF, HB1, Itc1p, MBD9 motif 1	6.8e-08	43	896	939	3	46
TRINITY_DN18721_c0_g2	PF00957	Synaptobrevin	Synaptobrevin	8.3e-19	57	137	194	2	59
TRINITY_DN18721_c0_g2	PF13774	Longin	Regulated-SNARE-like domain	2.3e-15	64	48	112	3	67
TRINITY_DN18721_c0_g3	PF02791	DDT	DDT domain	6.7e-23	55	492	547	1	60
TRINITY_DN18721_c0_g3	PF00046	Homeodomain	Homeodomain	5.6e-19	55	18	73	2	57
TRINITY_DN18721_c0_g3	PF15613	WSD	Williams-Beuren syndrome DDT (WSD), D-TOX E motif	6.1e-17	73	1103	1176	1	92
TRINITY_DN18721_c0_g3	PF05066	HARE-HTH	HB1, ASXL, restriction endonuclease HTH domain	3.7e-16	67	673	740	1	70
TRINITY_DN18721_c0_g3	PF15612	WHIM1	WSTF, HB1, Itc1p, MBD9 motif 1	8.3e-09	43	869	912	3	46
TRINITY_DN18700_c0_g1	PF01061	ABC2_membrane	ABC-2 type transporter	5.9e-39	124	1	125	88	210
TRINITY_DN18741_c0_g1	PF01388	ARID	ARID/BRIGHT DNA binding domain	1.9e-23	84	37	121	2	90
TRINITY_DN18741_c0_g2	PF13023	HD_3	HD domain	2.9e-49	156	93	249	1	158
TRINITY_DN18741_c0_g2	PF12917	HD_2	HD containing hydrolase-like enzyme	6.8e-12	136	89	225	2	144
TRINITY_DN18741_c0_g2	PF01966	HD	HD domain	2.7e-10	102	116	218	2	121
TRINITY_DN18741_c0_g3	PF01388	ARID	ARID/BRIGHT DNA binding domain	5.9e-13	55	12	67	31	90
TRINITY_DN18749_c0_g4	PF03764	EFG_IV	Elongation factor G, domain IV	8.2e-34	116	100	216	2	121
TRINITY_DN18749_c0_g4	PF00679	EFG_C	Elongation factor G C-terminus	7.6e-25	87	218	305	1	87
TRINITY_DN18749_c0_g4	PF14492	EFG_III	Elongation Factor G, domain III	3.9e-11	42	2	44	24	67
TRINITY_DN18749_c0_g5	PF03144	GTP_EFTU_D2	Elongation factor Tu domain 2	1.7e-17	75	34	109	2	73
TRINITY_DN18749_c0_g6	PF03764	EFG_IV	Elongation factor G, domain IV	4.6e-21	67	25	92	11	79
TRINITY_DN18749_c0_g1	PF03764	EFG_IV	Elongation factor G, domain IV	6.8e-17	59	11	70	11	71
TRINITY_DN18749_c0_g2	PF00009	GTP_EFTU	Elongation factor Tu GTP binding domain	2.6e-73	313	19	332	3	195
TRINITY_DN18749_c0_g2	PF01926	MMR_HSR1	50S ribosome-binding GTPase	1.4e-08	119	27	146	7	113
TRINITY_DN18749_c0_g3	PF14492	EFG_III	Elongation Factor G, domain III	1.3e-11	41	2	43	25	67
TRINITY_DN18749_c0_g3	PF03764	EFG_IV	Elongation factor G, domain IV	9.4e-09	34	102	136	4	42
TRINITY_DN18708_c1_g1	PF04627	ATP-synt_Eps	Mitochondrial ATP synthase epsilon chain	9.3e-19	39	1	40	7	46
TRINITY_DN18708_c0_g1	PF04627	ATP-synt_Eps	Mitochondrial ATP synthase epsilon chain	2.9e-23	48	2	50	1	49
TRINITY_DN18793_c0_g1	PF01873	eIF-5_eIF-2B	Domain found in IF2B/IF5	3.6e-42	111	131	242	6	116
TRINITY_DN18797_c0_g1	PF00069	Pkinase	Protein kinase domain	1.9e-08	56	18	74	208	264
TRINITY_DN18786_c0_g1	PF00160	Pro_isomerase	Cyclophilin type peptidyl-prolyl cis-trans isomerase/CLD	3.3e-54	148	454	602	3	157
TRINITY_DN18786_c0_g1	PF00400	WD40	WD domain, G-beta repeat	2e-06	36	76	112	3	38
TRINITY_DN18786_c0_g1	PF00400	WD40	WD domain, G-beta repeat	4.3e-06	32	230	262	9	38
TRINITY_DN18786_c0_g1	PF16529	Ge1_WD40	WD40 region of Ge1, enhancer of mRNA-decapping protein	1.8e-07	34	83	117	186	220
TRINITY_DN18796_c0_g1	PF17921	Integrase_H2C2	Integrase zinc binding domain	9.7e-22	51	1	52	7	56
TRINITY_DN18796_c0_g1	PF09337	zf-H2C2	H2C2 zinc finger	2.7e-08	34	15	49	5	39
TRINITY_DN18736_c2_g2	PF01423	LSM	LSM domain	5.4e-25	62	11	73	2	65
TRINITY_DN18736_c2_g2	PF14438	SM-ATX	Ataxin 2 SM domain	1.2e-07	29	12	41	8	39
TRINITY_DN18736_c1_g1	PF00667	FAD_binding_1	FAD binding domain	1.9e-74	221	277	498	4	222
TRINITY_DN18736_c1_g1	PF00258	Flavodoxin_1	Flavodoxin	2e-32	143	76	219	1	143
TRINITY_DN18736_c1_g1	PF00175	NAD_binding_1	Oxidoreductase NAD-binding domain	1.1e-20	110	535	645	1	108
TRINITY_DN18736_c2_g1	PF01423	LSM	LSM domain	6.7e-26	62	11	73	2	65
TRINITY_DN18736_c0_g1	PF00258	Flavodoxin_1	Flavodoxin	2.7e-17	79	105	184	1	75
TRINITY_DN18736_c0_g2	PF00667	FAD_binding_1	FAD binding domain	2.6e-37	143	70	213	4	144
TRINITY_DN18724_c0_g2	PF06219	DUF1005	Protein of unknown function (DUF1005)	8.7e-182	419	1	420	1	435
TRINITY_DN18754_c0_g1	PF03171	2OG-FeII_Oxy	2OG-Fe(II) oxygenase superfamily	2.9e-31	94	159	253	6	101
TRINITY_DN18754_c0_g1	PF14226	DIOX_N	non-haem dioxygenase in morphine synthesis N-terminal	2.4e-17	88	5	93	2	96
TRINITY_DN18754_c0_g2	PF03171	2OG-FeII_Oxy	2OG-Fe(II) oxygenase superfamily	8.4e-20	65	159	224	6	71
TRINITY_DN18754_c0_g2	PF03171	2OG-FeII_Oxy	2OG-Fe(II) oxygenase superfamily	5e-09	42	281	323	64	101
TRINITY_DN18754_c0_g2	PF14226	DIOX_N	non-haem dioxygenase in morphine synthesis N-terminal	6.4e-19	91	5	96	2	100
TRINITY_DN18754_c0_g3	PF02171	Piwi	Piwi domain	3.5e-96	305	668	973	2	299
TRINITY_DN18754_c0_g3	PF16486	ArgoN	N-terminal domain of argonaute	2.4e-28	140	170	310	3	135
TRINITY_DN18754_c0_g3	PF02170	PAZ	PAZ domain	1.2e-23	119	385	504	4	137
TRINITY_DN18754_c0_g3	PF08699	ArgoL1	Argonaute linker 1 domain	2.1e-18	49	320	369	1	50
TRINITY_DN18754_c0_g3	PF16488	ArgoL2	Argonaute linker 2 domain	5.9e-11	46	514	560	1	46
TRINITY_DN18754_c0_g3	PF16487	ArgoMid	Mid domain of argonaute	3.8e-07	58	578	636	6	66
TRINITY_DN18740_c0_g1	PF00830	Ribosomal_L28	Ribosomal L28 family	1e-27	52	24	76	7	59
TRINITY_DN18777_c0_g1	PF13456	RVT_3	Reverse transcriptase-like	3.1e-11	63	33	96	14	78
TRINITY_DN18764_c0_g2	PF07690	MFS_1	Major Facilitator Superfamily	1.7e-42	170	31	201	2	174
TRINITY_DN18764_c0_g2	PF06609	TRI12	Fungal trichothecene efflux pump (TRI12)	2.6e-16	155	42	197	61	215
TRINITY_DN18764_c0_g2	PF00083	Sugar_tr	Sugar (and other) transporter	2.4e-15	141	57	198	44	191
TRINITY_DN18758_c0_g1	PF00781	DAGK_cat	Diacylglycerol kinase catalytic domain	2.8e-27	109	33	142	1	105
TRINITY_DN18735_c0_g1	PF05071	NDUFA12	NADH ubiquinone oxidoreductase subunit NDUFA12	1.4e-33	98	32	130	1	101
TRINITY_DN18723_c0_g1	PF18826	bVLRF1	Bacteroidetes VLRF1 release factor	1.2e-68	157	220	377	1	153
TRINITY_DN35993_c0_g1	PF00197	Kunitz_legume	Trypsin and protease inhibitor	4.8e-22	161	38	199	1	173
TRINITY_DN35909_c0_g1	PF03619	Solute_trans_a	Organic solute transporter Ostalpha	3.1e-45	127	66	193	102	227
TRINITY_DN35906_c0_g1	PF01655	Ribosomal_L32e	Ribosomal protein L32	4.5e-50	107	16	123	2	108
TRINITY_DN35932_c0_g3	PF00106	adh_short	short chain dehydrogenase	5.9e-23	96	20	116	1	94
TRINITY_DN35932_c0_g3	PF08659	KR	KR domain	9.2e-15	90	22	112	3	94
TRINITY_DN35932_c0_g3	PF13561	adh_short_C2	Enoyl-(Acyl carrier protein) reductase	9.9e-13	83	29	112	4	82
TRINITY_DN35952_c0_g1	PF02297	COX6B	Cytochrome oxidase c subunit VIb	8.6e-19	54	24	78	1	64
TRINITY_DN35996_c0_g1	PF00664	ABC_membrane	ABC transporter transmembrane region	4.6e-21	105	8	113	3	105
TRINITY_DN35996_c0_g2	PF00005	ABC_tran	ABC transporter	1.5e-37	168	24	192	1	136
TRINITY_DN35996_c0_g2	PF02463	SMC_N	RecF/RecN/SMC N terminal domain	2.4e-08	75	164	239	136	213
TRINITY_DN35996_c0_g2	PF09818	ABC_ATPase	Predicted ATPase of the ABC class	2.7e-07	98	129	227	289	385
TRINITY_DN35996_c0_g2	PF13481	AAA_25	AAA domain	6.3e-06	24	30	54	29	53
TRINITY_DN35996_c0_g2	PF03193	RsgA_GTPase	RsgA GTPase	1.6e-07	61	5	66	71	131
TRINITY_DN35996_c0_g2	PF13555	AAA_29	P-loop containing region of AAA domain	2.3e-07	26	24	50	12	38
TRINITY_DN35996_c0_g2	PF13401	AAA_22	AAA domain	1.6e-06	106	34	140	5	89
TRINITY_DN35996_c0_g3	PF00664	ABC_membrane	ABC transporter transmembrane region	1.4e-31	157	2	159	98	255
TRINITY_DN35901_c0_g1	PF07690	MFS_1	Major Facilitator Superfamily	3.9e-22	274	22	296	59	311
TRINITY_DN35979_c0_g1	PF03297	Ribosomal_S25	S25 ribosomal protein	4.2e-33	98	6	104	3	98
TRINITY_DN35979_c0_g2	PF03297	Ribosomal_S25	S25 ribosomal protein	9.7e-31	78	3	81	14	91
TRINITY_DN35958_c0_g1	PF00689	Cation_ATPase_C	Cation transporting ATPase, C-terminus	3.4e-33	105	212	317	2	110
TRINITY_DN35958_c0_g1	PF00702	Hydrolase	haloacid dehalogenase-like hydrolase	9.3e-19	119	22	141	107	210
TRINITY_DN35958_c0_g1	PF08282	Hydrolase_3	haloacid dehalogenase-like hydrolase	6.5e-08	53	111	164	194	245
TRINITY_DN35958_c0_g2	PF00689	Cation_ATPase_C	Cation transporting ATPase, C-terminus	1.3e-13	76	1	77	103	182
TRINITY_DN35958_c0_g3	PF00145	DNA_methylase	C-5 cytosine-specific DNA methylase	2.4e-36	347	50	397	20	332
TRINITY_DN35980_c0_g1	PF04799	Fzo_mitofusin	fzo-like conserved region	8.5e-41	154	376	530	6	160
TRINITY_DN35922_c0_g1	PF07714	PK_Tyr_Ser-Thr	Protein tyrosine and serine/threonine kinase	4e-32	216	8	224	45	258
TRINITY_DN35922_c0_g1	PF00069	Pkinase	Protein kinase domain	1.3e-28	214	9	223	43	260
TRINITY_DN35940_c0_g2	PF02157	Man-6-P_recep	Mannose-6-phosphate receptor	9.2e-16	69	11	80	142	207
TRINITY_DN35940_c0_g2	PF09451	ATG27	Autophagy-related protein 27	1.8e-11	70	11	81	162	239
TRINITY_DN35954_c0_g1	PF01476	LysM	LysM domain	3.8e-13	40	49	89	3	43
TRINITY_DN35994_c1_g1	PF13041	PPR_2	PPR repeat family	6.2e-07	37	146	183	11	48
TRINITY_DN35994_c1_g1	PF13041	PPR_2	PPR repeat family	4.1e-17	47	212	259	3	50
TRINITY_DN35994_c1_g1	PF13041	PPR_2	PPR repeat family	4.3e-21	49	245	294	1	50
TRINITY_DN35994_c1_g1	PF13041	PPR_2	PPR repeat family	1.4e-14	45	284	329	5	50
TRINITY_DN35994_c1_g1	PF13041	PPR_2	PPR repeat family	1.8e-19	49	350	399	1	50
TRINITY_DN35994_c1_g1	PF13041	PPR_2	PPR repeat family	7e-16	48	385	433	1	49
TRINITY_DN35994_c1_g1	PF13041	PPR_2	PPR repeat family	2.3e-19	48	420	468	1	49
TRINITY_DN35994_c1_g1	PF13041	PPR_2	PPR repeat family	9.2e-17	48	491	539	2	50
TRINITY_DN35994_c1_g1	PF13041	PPR_2	PPR repeat family	2.6e-16	48	525	573	1	49
TRINITY_DN35994_c1_g1	PF13041	PPR_2	PPR repeat family	3.9e-19	49	560	609	1	50
TRINITY_DN35994_c1_g1	PF13041	PPR_2	PPR repeat family	1.6e-06	20	601	621	7	27
TRINITY_DN35994_c1_g1	PF13041	PPR_2	PPR repeat family	1.1e-16	46	631	677	2	48
TRINITY_DN35994_c1_g1	PF13041	PPR_2	PPR repeat family	3.1e-06	24	669	693	5	29
TRINITY_DN35994_c1_g1	PF13041	PPR_2	PPR repeat family	1.7e-10	47	722	769	2	49
TRINITY_DN35994_c1_g1	PF12854	PPR_1	PPR repeat	3.5e-12	31	207	238	2	33
TRINITY_DN35994_c1_g1	PF12854	PPR_1	PPR repeat	6.5e-14	32	242	274	2	34
TRINITY_DN35994_c1_g1	PF12854	PPR_1	PPR repeat	5.4e-12	32	276	308	1	33
TRINITY_DN35994_c1_g1	PF12854	PPR_1	PPR repeat	6.5e-15	32	311	343	1	33
TRINITY_DN35994_c1_g1	PF12854	PPR_1	PPR repeat	1.1e-08	31	348	379	3	34
TRINITY_DN35994_c1_g1	PF12854	PPR_1	PPR repeat	3.7e-07	23	381	404	1	24
TRINITY_DN35994_c1_g1	PF12854	PPR_1	PPR repeat	7.8e-18	32	417	449	2	34
TRINITY_DN35994_c1_g1	PF12854	PPR_1	PPR repeat	8.2e-06	29	451	480	1	30
TRINITY_DN35994_c1_g1	PF12854	PPR_1	PPR repeat	1.5e-08	32	487	519	2	34
TRINITY_DN35994_c1_g1	PF12854	PPR_1	PPR repeat	9e-11	30	522	552	2	32
TRINITY_DN35994_c1_g1	PF12854	PPR_1	PPR repeat	5.3e-15	33	556	589	1	34
TRINITY_DN35994_c1_g1	PF12854	PPR_1	PPR repeat	5.1e-11	29	592	621	2	31
TRINITY_DN35994_c1_g1	PF12854	PPR_1	PPR repeat	3.1e-14	28	630	658	5	33
TRINITY_DN35994_c1_g1	PF12854	PPR_1	PPR repeat	2.7e-09	29	664	693	4	33
TRINITY_DN35994_c1_g1	PF01535	PPR	PPR repeat	3.4e-09	29	214	243	2	31
TRINITY_DN35994_c1_g1	PF01535	PPR	PPR repeat	3.8e-10	30	248	278	1	31
TRINITY_DN35994_c1_g1	PF01535	PPR	PPR repeat	6.1e-08	29	284	313	2	31
TRINITY_DN35994_c1_g1	PF01535	PPR	PPR repeat	7.3e-09	24	319	343	2	26
TRINITY_DN35994_c1_g1	PF01535	PPR	PPR repeat	1.5e-11	30	353	383	1	31
TRINITY_DN35994_c1_g1	PF01535	PPR	PPR repeat	1.8e-06	30	388	418	1	31
TRINITY_DN35994_c1_g1	PF01535	PPR	PPR repeat	7e-14	30	423	453	1	31
TRINITY_DN35994_c1_g1	PF01535	PPR	PPR repeat	1.4e-08	30	493	523	1	31
TRINITY_DN35994_c1_g1	PF01535	PPR	PPR repeat	6.2e-08	30	528	558	1	31
TRINITY_DN35994_c1_g1	PF01535	PPR	PPR repeat	3.5e-10	27	564	591	2	29
TRINITY_DN35994_c1_g1	PF01535	PPR	PPR repeat	7.9e-08	25	599	624	2	27
TRINITY_DN35994_c1_g1	PF01535	PPR	PPR repeat	6.2e-11	29	633	662	1	30
TRINITY_DN35994_c1_g1	PF01535	PPR	PPR repeat	5.6e-08	27	668	695	1	28
TRINITY_DN35994_c1_g1	PF13812	PPR_3	Pentatricopeptide repeat domain	4.5e-07	38	147	185	24	62
TRINITY_DN35994_c1_g1	PF13812	PPR_3	Pentatricopeptide repeat domain	1.5e-08	59	198	257	1	60
TRINITY_DN35994_c1_g1	PF13812	PPR_3	Pentatricopeptide repeat domain	3.7e-11	56	269	325	2	58
TRINITY_DN35994_c1_g1	PF13812	PPR_3	Pentatricopeptide repeat domain	7.4e-14	49	347	396	10	59
TRINITY_DN35994_c1_g1	PF13812	PPR_3	Pentatricopeptide repeat domain	1.5e-11	45	409	454	2	47
TRINITY_DN35994_c1_g1	PF13812	PPR_3	Pentatricopeptide repeat domain	1.1e-11	56	479	535	2	58
TRINITY_DN35994_c1_g1	PF13812	PPR_3	Pentatricopeptide repeat domain	4.4e-07	54	551	605	4	58
TRINITY_DN35994_c1_g1	PF13812	PPR_3	Pentatricopeptide repeat domain	3.4e-11	49	628	677	11	60
TRINITY_DN35994_c1_g1	PF17177	PPR_long	Pentacotripeptide-repeat region of PRORP	7e-07	119	205	324	39	167
TRINITY_DN35994_c1_g1	PF17177	PPR_long	Pentacotripeptide-repeat region of PRORP	5e-06	101	259	360	67	168
TRINITY_DN35994_c1_g1	PF17177	PPR_long	Pentacotripeptide-repeat region of PRORP	1.2e-10	109	356	465	50	168
TRINITY_DN35994_c1_g1	PF17177	PPR_long	Pentacotripeptide-repeat region of PRORP	1.6e-11	133	470	603	68	201
TRINITY_DN35994_c1_g1	PF17177	PPR_long	Pentacotripeptide-repeat region of PRORP	1.3e-06	84	613	697	71	155
TRINITY_DN35994_c1_g1	PF10037	MRP-S27	Mitochondrial 28S ribosomal protein S27	6.9e-06	59	528	587	105	164
TRINITY_DN35994_c0_g1	PF12854	PPR_1	PPR repeat	5.6e-11	31	44	75	2	33
TRINITY_DN35994_c0_g1	PF12854	PPR_1	PPR repeat	2.7e-17	32	79	111	2	34
TRINITY_DN35994_c0_g1	PF12854	PPR_1	PPR repeat	4.5e-14	33	113	146	1	34
TRINITY_DN35994_c0_g1	PF12854	PPR_1	PPR repeat	2.6e-14	27	149	176	2	29
TRINITY_DN35994_c0_g1	PF13041	PPR_2	PPR repeat family	1.3e-15	47	48	95	2	49
TRINITY_DN35994_c0_g1	PF13041	PPR_2	PPR repeat family	1.1e-21	49	82	131	1	50
TRINITY_DN35994_c0_g1	PF13041	PPR_2	PPR repeat family	1.3e-16	45	121	166	5	50
TRINITY_DN35994_c0_g1	PF01535	PPR	PPR repeat	1.6e-08	29	51	80	2	31
TRINITY_DN35994_c0_g1	PF01535	PPR	PPR repeat	4e-13	30	85	115	1	31
TRINITY_DN35994_c0_g1	PF01535	PPR	PPR repeat	1.3e-10	29	121	150	2	31
TRINITY_DN35994_c0_g1	PF01535	PPR	PPR repeat	6.4e-08	20	156	176	2	22
TRINITY_DN35994_c0_g1	PF13812	PPR_3	Pentatricopeptide repeat domain	1.5e-10	56	36	92	2	58
TRINITY_DN35994_c0_g1	PF13812	PPR_3	Pentatricopeptide repeat domain	3.7e-11	47	82	129	13	60
TRINITY_DN35994_c0_g1	PF13812	PPR_3	Pentatricopeptide repeat domain	1.4e-09	56	106	162	2	58
TRINITY_DN35994_c0_g1	PF17177	PPR_long	Pentacotripeptide-repeat region of PRORP	3.4e-10	106	31	137	72	178
TRINITY_DN35994_c0_g1	PF17177	PPR_long	Pentacotripeptide-repeat region of PRORP	4e-07	71	101	172	72	143
TRINITY_DN35994_c0_g3	PF13041	PPR_2	PPR repeat family	1.2e-12	40	46	86	10	50
TRINITY_DN35994_c0_g3	PF12854	PPR_1	PPR repeat	7.5e-07	18	46	64	14	32
TRINITY_DN35994_c0_g3	PF01535	PPR	PPR repeat	1.5e-07	21	49	70	10	31
TRINITY_DN35921_c0_g1	PF16212	PhoLip_ATPase_C	Phospholipid-translocating P-type ATPase C-terminal	1.9e-25	107	4	111	143	248
TRINITY_DN35921_c0_g2	PF16212	PhoLip_ATPase_C	Phospholipid-translocating P-type ATPase C-terminal	2.4e-13	63	7	70	157	218
TRINITY_DN35974_c0_g1	PF13041	PPR_2	PPR repeat family	4e-08	42	130	172	5	47
TRINITY_DN35974_c0_g1	PF13041	PPR_2	PPR repeat family	4e-12	45	165	210	5	49
TRINITY_DN35974_c0_g1	PF13041	PPR_2	PPR repeat family	4.3e-10	44	233	277	2	45
TRINITY_DN35974_c0_g1	PF13041	PPR_2	PPR repeat family	2.8e-12	47	268	315	1	48
TRINITY_DN35974_c0_g1	PF13041	PPR_2	PPR repeat family	2.2e-13	47	303	350	1	48
TRINITY_DN35974_c0_g1	PF13041	PPR_2	PPR repeat family	4.6e-15	47	338	385	1	48
TRINITY_DN35974_c0_g1	PF13041	PPR_2	PPR repeat family	1.9e-13	43	410	453	3	46
TRINITY_DN35974_c0_g1	PF01535	PPR	PPR repeat	7.9e-07	26	165	191	2	28
TRINITY_DN35974_c0_g1	PF01535	PPR	PPR repeat	2.2e-06	29	201	230	2	31
TRINITY_DN35974_c0_g1	PF01535	PPR	PPR repeat	8.8e-07	27	235	262	1	28
TRINITY_DN35974_c0_g1	PF01535	PPR	PPR repeat	6.9e-06	30	271	301	1	31
TRINITY_DN35974_c0_g1	PF01535	PPR	PPR repeat	2.5e-08	27	307	334	2	29
TRINITY_DN35974_c0_g1	PF01535	PPR	PPR repeat	2.9e-07	29	341	370	1	30
TRINITY_DN35974_c0_g1	PF01535	PPR	PPR repeat	2.9e-06	27	376	403	1	28
TRINITY_DN35974_c0_g1	PF01535	PPR	PPR repeat	2.3e-09	25	413	438	3	28
TRINITY_DN35974_c0_g1	PF13812	PPR_3	Pentatricopeptide repeat domain	1.2e-06	48	126	174	13	61
TRINITY_DN35974_c0_g1	PF13812	PPR_3	Pentatricopeptide repeat domain	1.6e-10	52	194	246	10	62
TRINITY_DN35974_c0_g1	PF13812	PPR_3	Pentatricopeptide repeat domain	6.3e-14	57	293	350	3	60
TRINITY_DN35974_c0_g1	PF13812	PPR_3	Pentatricopeptide repeat domain	3.5e-08	37	348	385	23	60
TRINITY_DN35974_c0_g1	PF13812	PPR_3	Pentatricopeptide repeat domain	9.1e-12	59	396	455	1	60
TRINITY_DN35974_c0_g1	PF12854	PPR_1	PPR repeat	3.9e-06	30	158	188	2	32
TRINITY_DN35974_c0_g1	PF12854	PPR_1	PPR repeat	4.6e-06	31	194	225	2	33
TRINITY_DN35974_c0_g1	PF12854	PPR_1	PPR repeat	1.2e-06	17	229	246	2	19
TRINITY_DN35974_c0_g1	PF12854	PPR_1	PPR repeat	2e-08	33	299	332	1	34
TRINITY_DN35974_c0_g1	PF12854	PPR_1	PPR repeat	3.6e-08	23	370	393	2	25
TRINITY_DN35974_c0_g1	PF12854	PPR_1	PPR repeat	5.4e-06	29	408	437	5	34
TRINITY_DN35974_c0_g1	PF12854	PPR_1	PPR repeat	9.1e-08	30	441	471	3	33
TRINITY_DN35974_c0_g1	PF17177	PPR_long	Pentacotripeptide-repeat region of PRORP	1.5e-08	170	180	350	28	205
TRINITY_DN35974_c0_g1	PF17177	PPR_long	Pentacotripeptide-repeat region of PRORP	2.1e-07	100	327	427	77	177
TRINITY_DN35974_c0_g1	PF12921	ATP13	Mitochondrial ATPase expression	1.3e-07	60	156	216	47	108
TRINITY_DN35974_c0_g2	PF13041	PPR_2	PPR repeat family	4e-08	42	130	172	5	47
TRINITY_DN35974_c0_g2	PF13041	PPR_2	PPR repeat family	4e-12	45	165	210	5	49
TRINITY_DN35974_c0_g2	PF13041	PPR_2	PPR repeat family	4.3e-10	44	233	277	2	45
TRINITY_DN35974_c0_g2	PF13041	PPR_2	PPR repeat family	2.8e-12	47	268	315	1	48
TRINITY_DN35974_c0_g2	PF13041	PPR_2	PPR repeat family	2.2e-13	47	303	350	1	48
TRINITY_DN35974_c0_g2	PF13041	PPR_2	PPR repeat family	4.6e-15	47	338	385	1	48
TRINITY_DN35974_c0_g2	PF13041	PPR_2	PPR repeat family	1.9e-13	43	410	453	3	46
TRINITY_DN35974_c0_g2	PF01535	PPR	PPR repeat	7.9e-07	26	165	191	2	28
TRINITY_DN35974_c0_g2	PF01535	PPR	PPR repeat	2.2e-06	29	201	230	2	31
TRINITY_DN35974_c0_g2	PF01535	PPR	PPR repeat	8.8e-07	27	235	262	1	28
TRINITY_DN35974_c0_g2	PF01535	PPR	PPR repeat	6.9e-06	30	271	301	1	31
TRINITY_DN35974_c0_g2	PF01535	PPR	PPR repeat	2.5e-08	27	307	334	2	29
TRINITY_DN35974_c0_g2	PF01535	PPR	PPR repeat	2.9e-07	29	341	370	1	30
TRINITY_DN35974_c0_g2	PF01535	PPR	PPR repeat	2.9e-06	27	376	403	1	28
TRINITY_DN35974_c0_g2	PF01535	PPR	PPR repeat	2.3e-09	25	413	438	3	28
TRINITY_DN35974_c0_g2	PF13812	PPR_3	Pentatricopeptide repeat domain	1.2e-06	48	126	174	13	61
TRINITY_DN35974_c0_g2	PF13812	PPR_3	Pentatricopeptide repeat domain	1.6e-10	52	194	246	10	62
TRINITY_DN35974_c0_g2	PF13812	PPR_3	Pentatricopeptide repeat domain	6.3e-14	57	293	350	3	60
TRINITY_DN35974_c0_g2	PF13812	PPR_3	Pentatricopeptide repeat domain	3.5e-08	37	348	385	23	60
TRINITY_DN35974_c0_g2	PF13812	PPR_3	Pentatricopeptide repeat domain	9.1e-12	59	396	455	1	60
TRINITY_DN35974_c0_g2	PF12854	PPR_1	PPR repeat	3.9e-06	30	158	188	2	32
TRINITY_DN35974_c0_g2	PF12854	PPR_1	PPR repeat	4.6e-06	31	194	225	2	33
TRINITY_DN35974_c0_g2	PF12854	PPR_1	PPR repeat	1.2e-06	17	229	246	2	19
TRINITY_DN35974_c0_g2	PF12854	PPR_1	PPR repeat	2e-08	33	299	332	1	34
TRINITY_DN35974_c0_g2	PF12854	PPR_1	PPR repeat	3.6e-08	23	370	393	2	25
TRINITY_DN35974_c0_g2	PF12854	PPR_1	PPR repeat	5.4e-06	29	408	437	5	34
TRINITY_DN35974_c0_g2	PF12854	PPR_1	PPR repeat	9.1e-08	30	441	471	3	33
TRINITY_DN35974_c0_g2	PF17177	PPR_long	Pentacotripeptide-repeat region of PRORP	1.5e-08	170	180	350	28	205
TRINITY_DN35974_c0_g2	PF17177	PPR_long	Pentacotripeptide-repeat region of PRORP	2.1e-07	100	327	427	77	177
TRINITY_DN35974_c0_g2	PF12921	ATP13	Mitochondrial ATPase expression	1.3e-07	60	156	216	47	108
TRINITY_DN35949_c0_g2	PF10173	Mit_KHE1	Mitochondrial K+-H+ exchange-related	1.3e-69	174	2	176	1	190
TRINITY_DN35982_c0_g2	PF00122	E1-E2_ATPase	E1-E2 ATPase	3.7e-44	194	243	437	5	179
TRINITY_DN35982_c0_g2	PF13246	Cation_ATPase	Cation transport ATPase (P-type)	3.3e-23	78	521	599	12	91
TRINITY_DN35982_c0_g2	PF12515	CaATP_NAI	Ca2+-ATPase N terminal autoinhibitory domain	1.9e-21	44	6	50	2	45
TRINITY_DN35982_c0_g2	PF00702	Hydrolase	haloacid dehalogenase-like hydrolase	5.4e-20	319	456	775	2	210
TRINITY_DN35982_c0_g2	PF00690	Cation_ATPase_N	Cation transporter/ATPase, N-terminus	4e-15	67	124	191	4	69
TRINITY_DN35982_c0_g3	PF13456	RVT_3	Reverse transcriptase-like	1.5e-11	53	23	76	37	90
TRINITY_DN35982_c0_g3	PF17921	Integrase_H2C2	Integrase zinc binding domain	3.6e-09	27	219	246	28	55
TRINITY_DN35914_c0_g1	PF04280	Tim44	Tim44-like domain	7.6e-25	134	96	230	13	144
TRINITY_DN35914_c0_g1	PF07961	MBA1	MBA1-like protein	3e-09	136	98	234	67	201
TRINITY_DN35935_c0_g1	PF08576	DUF1764	Eukaryotic protein of unknown function (DUF1764)	1.2e-31	98	43	141	4	100
TRINITY_DN35991_c0_g2	PF00587	tRNA-synt_2b	tRNA synthetase class II core domain (G, H, P, S and T)	1.4e-14	62	137	199	1	58
TRINITY_DN35969_c0_g1	PF00400	WD40	WD domain, G-beta repeat	4.2e-11	37	14	51	2	38
TRINITY_DN35969_c0_g1	PF00400	WD40	WD domain, G-beta repeat	5.7e-11	35	58	93	4	38
TRINITY_DN35947_c0_g1	PF00675	Peptidase_M16	Insulinase (Peptidase family M16)	3.7e-56	147	46	193	2	149
TRINITY_DN35947_c0_g1	PF05193	Peptidase_M16_C	Peptidase M16 inactive domain	3.3e-38	188	198	386	1	183
TRINITY_DN35947_c0_g2	PF00675	Peptidase_M16	Insulinase (Peptidase family M16)	5.1e-62	147	56	203	2	149
TRINITY_DN35947_c0_g2	PF05193	Peptidase_M16_C	Peptidase M16 inactive domain	1.7e-41	191	208	399	1	183
TRINITY_DN35925_c0_g1	PF09088	MIF4G_like	MIF4G like	4.4e-42	109	1	110	19	128
TRINITY_DN35916_c0_g1	PF13344	Hydrolase_6	Haloacid dehalogenase-like hydrolase	5.6e-26	109	24	133	1	101
TRINITY_DN35916_c0_g1	PF13242	Hydrolase_like	HAD-hyrolase-like	1.3e-19	65	230	295	1	64
TRINITY_DN35916_c0_g1	PF00702	Hydrolase	haloacid dehalogenase-like hydrolase	5.4e-12	252	21	273	1	210
TRINITY_DN35916_c0_g1	PF13419	HAD_2	Haloacid dehalogenase-like hydrolase	4e-07	63	216	279	118	178
TRINITY_DN35945_c0_g2	PF08698	Fcf2	Fcf2 pre-rRNA processing	4.3e-29	67	5	72	28	96
TRINITY_DN35944_c0_g1	PF00118	Cpn60_TCP1	TCP-1/cpn60 chaperonin family	8.8e-88	284	2	286	217	490
TRINITY_DN35944_c0_g2	PF00118	Cpn60_TCP1	TCP-1/cpn60 chaperonin family	1.6e-44	101	30	131	1	102
TRINITY_DN35944_c0_g3	PF00118	Cpn60_TCP1	TCP-1/cpn60 chaperonin family	7.1e-24	89	10	99	116	205
TRINITY_DN35923_c0_g1	PF08153	NGP1NT	NGP1NT (NUC091) domain	9.5e-57	135	43	178	1	131
TRINITY_DN35923_c0_g1	PF01926	MMR_HSR1	50S ribosome-binding GTPase	3.6e-16	54	328	382	2	58
TRINITY_DN35923_c0_g1	PF02421	FeoB_N	Ferrous iron transport protein B	9.5e-09	54	327	381	2	58
TRINITY_DN35923_c0_g1	PF03193	RsgA_GTPase	RsgA GTPase	3.2e-07	130	250	380	33	161
TRINITY_DN35990_c0_g1	PF00643	zf-B_box	B-box zinc finger	6.9e-09	28	2	30	12	38
TRINITY_DN35990_c0_g2	PF02365	NAM	No apical meristem (NAM) protein	1.2e-25	141	56	197	1	128
TRINITY_DN35990_c2_g3	PF00043	GST_C	Glutathione S-transferase, C-terminal domain	2.6e-15	90	98	188	3	93
TRINITY_DN35990_c2_g3	PF13417	GST_N_3	Glutathione S-transferase, N-terminal domain	1.8e-08	60	7	67	1	64
TRINITY_DN35990_c2_g3	PF14497	GST_C_3	Glutathione S-transferase, C-terminal domain	8.5e-09	80	114	194	19	96
TRINITY_DN35990_c2_g3	PF02798	GST_N	Glutathione S-transferase, N-terminal domain	1.8e-08	64	4	68	2	72
TRINITY_DN35990_c2_g3	PF13410	GST_C_2	Glutathione S-transferase, C-terminal domain	7.5e-08	62	118	180	4	66
TRINITY_DN35990_c1_g1	PF00647	EF1G	Elongation factor 1 gamma, conserved domain	1e-16	34	1	35	73	107
TRINITY_DN35963_c0_g1	PF02696	UPF0061	Uncharacterized ACR, YdiU/UPF0061 family	4.9e-100	515	140	655	59	453
TRINITY_DN35965_c0_g1	PF03441	FAD_binding_7	FAD binding domain of DNA photolyase	2e-25	63	151	214	1	65
TRINITY_DN35965_c0_g2	PF00875	DNA_photolyase	DNA photolyase	2e-23	77	7	84	1	74
TRINITY_DN35972_c0_g1	PF08240	ADH_N	Alcohol dehydrogenase GroES-like domain	7.6e-22	93	1	94	37	108
TRINITY_DN35988_c0_g1	PF00400	WD40	WD domain, G-beta repeat	1.7e-07	35	154	189	3	37
TRINITY_DN35988_c0_g1	PF00400	WD40	WD domain, G-beta repeat	9.8e-10	34	198	232	5	38
TRINITY_DN35988_c0_g1	PF00400	WD40	WD domain, G-beta repeat	3.2e-11	38	236	274	1	38
TRINITY_DN35988_c0_g1	PF00400	WD40	WD domain, G-beta repeat	2e-07	37	279	316	2	37
TRINITY_DN35988_c0_g1	PF00400	WD40	WD domain, G-beta repeat	2.6e-07	29	333	362	9	37
TRINITY_DN35988_c0_g1	PF12894	ANAPC4_WD40	Anaphase-promoting complex subunit 4 WD40 domain	4.4e-06	48	201	249	35	84
TRINITY_DN35988_c0_g1	PF12894	ANAPC4_WD40	Anaphase-promoting complex subunit 4 WD40 domain	1.5e-10	53	244	297	36	90
TRINITY_DN35988_c0_g1	PF08662	eIF2A	Eukaryotic translation initiation factor eIF2A	2.4e-08	92	206	298	61	153
TRINITY_DN35933_c0_g1	PF01061	ABC2_membrane	ABC-2 type transporter	4.8e-25	102	2	104	66	166
TRINITY_DN35933_c0_g1	PF12698	ABC2_membrane_3	ABC-2 family transporter protein	2.6e-08	88	14	102	186	272
TRINITY_DN35964_c0_g1	PF00630	Filamin	Filamin/ABP280 repeat	5e-08	45	3	48	53	102
TRINITY_DN35964_c0_g1	PF00630	Filamin	Filamin/ABP280 repeat	3.2e-13	84	201	285	6	101
TRINITY_DN35964_c0_g1	PF00630	Filamin	Filamin/ABP280 repeat	1.1e-12	81	302	383	8	103
TRINITY_DN35964_c0_g1	PF00630	Filamin	Filamin/ABP280 repeat	2e-21	89	390	479	2	102
TRINITY_DN61123_c0_g1	PF00240	ubiquitin	Ubiquitin family	2.8e-10	59	13	72	8	67
TRINITY_DN61123_c0_g1	PF14560	Ubiquitin_2	Ubiquitin-like domain	3e-09	53	17	70	17	78
TRINITY_DN61111_c0_g1	PF00069	Pkinase	Protein kinase domain	5.4e-20	65	8	73	152	222
TRINITY_DN61111_c0_g2	PF00069	Pkinase	Protein kinase domain	1.9e-65	287	55	342	2	264
TRINITY_DN61111_c0_g2	PF07714	PK_Tyr_Ser-Thr	Protein tyrosine and serine/threonine kinase	3.5e-33	203	57	260	4	212
TRINITY_DN61111_c0_g2	PF06293	Kdo	Lipopolysaccharide kinase (Kdo/WaaP) family	1.2e-07	120	96	216	57	186
TRINITY_DN61128_c3_g1	PF00240	ubiquitin	Ubiquitin family	1e-07	20	1	21	52	72
TRINITY_DN61128_c3_g1	PF00240	ubiquitin	Ubiquitin family	7.4e-30	58	26	84	1	59
TRINITY_DN61128_c3_g1	PF11976	Rad60-SLD	Ubiquitin-2 like Rad60 SUMO-like	8.3e-16	60	24	84	1	62
TRINITY_DN61128_c3_g1	PF14560	Ubiquitin_2	Ubiquitin-like domain	6.8e-07	35	34	69	14	49
TRINITY_DN61128_c1_g1	PF00240	ubiquitin	Ubiquitin family	4.8e-23	45	1	46	27	72
TRINITY_DN61128_c1_g1	PF00240	ubiquitin	Ubiquitin family	4.8e-33	65	54	119	7	72
TRINITY_DN61128_c1_g1	PF00240	ubiquitin	Ubiquitin family	2.3e-36	71	124	195	1	72
TRINITY_DN61128_c1_g1	PF00240	ubiquitin	Ubiquitin family	2.9e-15	37	200	237	1	38
TRINITY_DN61128_c1_g1	PF11976	Rad60-SLD	Ubiquitin-2 like Rad60 SUMO-like	2.7e-11	40	3	43	31	72
TRINITY_DN61128_c1_g1	PF11976	Rad60-SLD	Ubiquitin-2 like Rad60 SUMO-like	1.9e-15	62	54	116	9	72
TRINITY_DN61128_c1_g1	PF11976	Rad60-SLD	Ubiquitin-2 like Rad60 SUMO-like	1.5e-18	70	122	192	1	72
TRINITY_DN61128_c1_g1	PF11976	Rad60-SLD	Ubiquitin-2 like Rad60 SUMO-like	6.1e-07	39	198	237	1	40
TRINITY_DN61128_c1_g1	PF14560	Ubiquitin_2	Ubiquitin-like domain	5.5e-07	53	61	114	19	80
TRINITY_DN61128_c1_g1	PF14560	Ubiquitin_2	Ubiquitin-like domain	4e-07	57	133	190	15	80
TRINITY_DN61195_c0_g1	PF00654	Voltage_CLC	Voltage gated chloride channel	8.8e-12	51	6	57	161	211
TRINITY_DN61140_c0_g1	PF03330	DPBB_1	Lytic transglycolase	1.7e-14	95	116	211	3	79
TRINITY_DN61153_c0_g1	PF06221	zf-C2HC5	Putative zinc finger motif, C2HC5-type	7.4e-16	46	10	56	2	52
TRINITY_DN61154_c0_g1	PF03443	Glyco_hydro_61	Glycosyl hydrolase family 61	2.5e-56	199	4	203	6	194
TRINITY_DN61161_c2_g2	PF00252	Ribosomal_L16	Ribosomal protein L16p/L10e	5.8e-19	60	1	61	77	132
TRINITY_DN61161_c3_g1	PF00252	Ribosomal_L16	Ribosomal protein L16p/L10e	5.3e-20	60	7	67	77	132
TRINITY_DN61161_c2_g1	PF00252	Ribosomal_L16	Ribosomal protein L16p/L10e	2.6e-18	59	1	60	78	132
TRINITY_DN61161_c0_g1	PF00252	Ribosomal_L16	Ribosomal protein L16p/L10e	4.3e-20	80	1	81	52	119
TRINITY_DN61161_c0_g2	PF00252	Ribosomal_L16	Ribosomal protein L16p/L10e	8.4e-19	68	3	71	74	132
TRINITY_DN61201_c0_g1	PF09598	Stm1_N	Stm1	1.6e-21	58	4	62	1	65
TRINITY_DN61201_c0_g1	PF04774	HABP4_PAI-RBP1	Hyaluronan / mRNA binding family	4.6e-08	121	124	245	6	117
TRINITY_DN61176_c0_g1	PF00199	Catalase	Catalase	1.5e-52	96	2	98	18	114
TRINITY_DN61142_c0_g1	PF00407	Bet_v_1	Pathogenesis-related protein Bet v 1 family	1.2e-22	149	1	150	1	149
TRINITY_DN61142_c0_g2	PF00407	Bet_v_1	Pathogenesis-related protein Bet v 1 family	1.2e-22	149	1	150	1	149
TRINITY_DN61119_c0_g1	PF08069	Ribosomal_S13_N	Ribosomal S13/S15 N-terminal domain	1.7e-33	59	1	60	1	60
TRINITY_DN61119_c0_g1	PF00312	Ribosomal_S15	Ribosomal protein S15	1.6e-19	71	75	146	5	78
TRINITY_DN61185_c0_g1	PF01557	FAA_hydrolase	Fumarylacetoacetate (FAA) hydrolase family	9.8e-58	187	10	197	1	206
TRINITY_DN61185_c0_g2	PF01557	FAA_hydrolase	Fumarylacetoacetate (FAA) hydrolase family	1e-25	89	10	99	1	101
TRINITY_DN61117_c0_g1	PF03997	VPS28	VPS28 protein	1.2e-61	177	24	201	1	189
TRINITY_DN61183_c0_g1	PF01264	Chorismate_synt	Chorismate synthase	1.4e-35	79	1	80	10	89
TRINITY_DN61183_c0_g2	PF01264	Chorismate_synt	Chorismate synthase	2.9e-38	81	8	89	1	82
TRINITY_DN61178_c0_g2	PF05291	Bystin	Bystin	8.4e-63	156	28	184	3	159
TRINITY_DN61156_c0_g1	PF09784	L31	Mitochondrial ribosomal protein L31	1.2e-50	100	10	110	2	102
TRINITY_DN61130_c0_g1	PF13023	HD_3	HD domain	3.4e-45	130	31	161	2	133
TRINITY_DN61130_c0_g1	PF12917	HD_2	HD containing hydrolase-like enzyme	3.7e-11	128	25	153	1	135
TRINITY_DN61130_c0_g1	PF01966	HD	HD domain	1.1e-07	101	54	155	3	121
TRINITY_DN61202_c0_g1	PF00501	AMP-binding	AMP-binding enzyme	1.4e-26	160	2	162	87	240
TRINITY_DN61202_c0_g2	PF00501	AMP-binding	AMP-binding enzyme	6.4e-20	85	6	91	244	328
TRINITY_DN61197_c0_g1	PF00847	AP2	AP2 domain	3.1e-16	49	117	166	2	53
TRINITY_DN61197_c0_g2	PF00847	AP2	AP2 domain	2e-18	49	47	96	2	53
TRINITY_DN61188_c0_g2	PF00069	Pkinase	Protein kinase domain	1.4e-23	89	26	115	2	90
TRINITY_DN61188_c0_g2	PF07714	PK_Tyr_Ser-Thr	Protein tyrosine and serine/threonine kinase	5.6e-12	87	27	114	3	92
TRINITY_DN61188_c0_g3	PF00069	Pkinase	Protein kinase domain	5.4e-25	79	2	81	135	212
TRINITY_DN61188_c0_g3	PF07714	PK_Tyr_Ser-Thr	Protein tyrosine and serine/threonine kinase	1.7e-14	78	3	81	141	221
TRINITY_DN61106_c0_g1	PF00338	Ribosomal_S10	Ribosomal protein S10p/S20e	1.3e-21	59	9	68	1	59
TRINITY_DN61106_c0_g2	PF00338	Ribosomal_S10	Ribosomal protein S10p/S20e	2.2e-34	94	27	121	1	98
TRINITY_DN61126_c0_g1	PF00071	Ras	Ras family	1.1e-15	54	3	57	104	158
TRINITY_DN61149_c0_g1	PF00833	Ribosomal_S17e	Ribosomal S17	1.6e-66	120	1	121	1	121
TRINITY_DN61144_c0_g1	PF00232	Glyco_hydro_1	Glycosyl hydrolase family 1	2.3e-68	254	7	261	130	354
TRINITY_DN61127_c0_g1	PF02996	Prefoldin	Prefoldin subunit	7.5e-35	122	58	180	1	120
TRINITY_DN61150_c0_g1	PF00091	Tubulin	Tubulin/FtsZ family, GTPase domain	1.2e-63	193	2	195	18	196
TRINITY_DN61150_c0_g1	PF03953	Tubulin_C	Tubulin C-terminal domain	1.7e-56	129	245	374	1	125
TRINITY_DN61150_c0_g2	PF03953	Tubulin_C	Tubulin C-terminal domain	8.2e-47	105	2	107	25	125
TRINITY_DN61186_c0_g1	PF01873	eIF-5_eIF-2B	Domain found in IF2B/IF5	1.3e-31	73	1	74	45	117
TRINITY_DN77591_c0_g1	PF04758	Ribosomal_S30	Ribosomal protein S30	1.2e-27	58	20	78	1	58
TRINITY_DN77571_c0_g1	PF10203	Pet191_N	Cytochrome c oxidase assembly protein PET191	8.6e-31	66	3	69	2	67
TRINITY_DN77520_c0_g1	PF01556	DnaJ_C	DnaJ C terminal domain	2.5e-46	219	114	333	5	153
TRINITY_DN77520_c0_g1	PF00226	DnaJ	DnaJ domain	5e-27	60	4	64	1	63
TRINITY_DN77520_c0_g1	PF00684	DnaJ_CXXCXGXG	DnaJ central domain	1.6e-15	67	137	204	1	66
TRINITY_DN77605_c0_g1	PF00350	Dynamin_N	Dynamin family	3.9e-22	52	35	87	1	41
TRINITY_DN77513_c0_g1	PF01868	UPF0086	Domain of unknown function UPF0086	2.6e-36	90	37	127	2	87
TRINITY_DN77541_c0_g1	PF00037	Fer4	4Fe-4S binding domain	5.2e-09	19	98	117	5	24
TRINITY_DN77541_c0_g1	PF14697	Fer4_21	4Fe-4S dicluster domain	2.8e-08	23	94	117	34	58
TRINITY_DN77541_c0_g1	PF12837	Fer4_6	4Fe-4S binding domain	7.4e-08	17	99	116	7	24
TRINITY_DN77541_c0_g1	PF13187	Fer4_9	4Fe-4S dicluster domain	8.7e-08	17	99	116	34	51
TRINITY_DN77541_c0_g1	PF12838	Fer4_7	4Fe-4S dicluster domain	1.3e-07	21	100	121	1	22
TRINITY_DN77541_c0_g1	PF12800	Fer4_4	4Fe-4S binding domain	1.9e-07	15	99	114	2	17
TRINITY_DN77541_c0_g2	PF00037	Fer4	4Fe-4S binding domain	2.7e-08	19	159	178	5	24
TRINITY_DN77541_c0_g2	PF00037	Fer4	4Fe-4S binding domain	4.5e-11	21	195	216	2	23
TRINITY_DN77541_c0_g2	PF12838	Fer4_7	4Fe-4S dicluster domain	1.1e-15	54	161	215	1	52
TRINITY_DN77541_c0_g2	PF13484	Fer4_16	4Fe-4S double cluster binding domain	5.9e-07	33	161	194	1	33
TRINITY_DN77541_c0_g2	PF13484	Fer4_16	4Fe-4S double cluster binding domain	7.3e-08	32	200	232	1	33
TRINITY_DN77541_c0_g2	PF14697	Fer4_21	4Fe-4S dicluster domain	7.2e-07	23	155	178	34	58
TRINITY_DN77541_c0_g2	PF14697	Fer4_21	4Fe-4S dicluster domain	3.7e-09	57	159	216	5	57
TRINITY_DN77541_c0_g2	PF14697	Fer4_21	4Fe-4S dicluster domain	2.7e-06	28	196	224	3	34
TRINITY_DN77541_c0_g2	PF13187	Fer4_9	4Fe-4S dicluster domain	4.2e-11	55	161	216	1	51
TRINITY_DN77541_c0_g2	PF13237	Fer4_10	4Fe-4S dicluster domain	2.2e-09	53	159	212	6	56
TRINITY_DN77541_c0_g2	PF13237	Fer4_10	4Fe-4S dicluster domain	7.1e-07	23	196	219	4	24
TRINITY_DN77541_c0_g2	PF13183	Fer4_8	4Fe-4S dicluster domain	8.8e-08	54	160	214	3	64
TRINITY_DN77541_c0_g2	PF13183	Fer4_8	4Fe-4S dicluster domain	4.9e-07	20	198	218	2	22
TRINITY_DN77541_c0_g2	PF12797	Fer4_2	4Fe-4S binding domain	5.2e-06	16	196	212	5	21
TRINITY_DN77541_c0_g2	PF12837	Fer4_6	4Fe-4S binding domain	3.7e-07	17	160	177	7	24
TRINITY_DN77541_c0_g2	PF12800	Fer4_4	4Fe-4S binding domain	2.5e-07	14	160	174	2	16
TRINITY_DN77604_c0_g1	PF03114	BAR	BAR domain	2.6e-46	224	5	229	2	237
TRINITY_DN77604_c0_g1	PF10455	BAR_2	Bin/amphiphysin/Rvs domain for vesicular trafficking	6.2e-09	154	69	223	141	281
TRINITY_DN77599_c0_g1	PF02919	Topoisom_I_N	Eukaryotic DNA topoisomerase I, DNA binding fragment	1.9e-47	112	1	113	38	148
TRINITY_DN77599_c0_g1	PF03496	ADPrib_exo_Tox	ADP-ribosyltransferase exoenzyme	1.9e-08	56	21	77	2	59
TRINITY_DN77511_c0_g1	PF00106	adh_short	short chain dehydrogenase	5.1e-32	203	5	208	4	188
TRINITY_DN77511_c0_g1	PF13561	adh_short_C2	Enoyl-(Acyl carrier protein) reductase	1.5e-27	243	8	251	1	217
TRINITY_DN77511_c0_g1	PF08659	KR	KR domain	1.3e-10	96	3	99	2	98
TRINITY_DN77511_c0_g1	PF01370	Epimerase	NAD dependent epimerase/dehydratase family	1.6e-07	187	5	192	2	165
TRINITY_DN77560_c0_g1	PF05390	KRE9	Yeast cell wall synthesis protein KRE9/KNH1	8.4e-18	79	170	249	3	82
TRINITY_DN77560_c0_g1	PF10342	GPI-anchored	Ser-Thr-rich glycosyl-phosphatidyl-inositol-anchored membrane family	1.2e-16	105	24	129	1	93
TRINITY_DN77582_c0_g1	PF01423	LSM	LSM domain	3.3e-20	62	10	72	3	66
TRINITY_DN77582_c0_g2	PF01423	LSM	LSM domain	1.5e-19	62	10	72	3	66
TRINITY_DN77601_c0_g1	PF03358	FMN_red	NADPH-dependent FMN reductase	1.3e-15	126	18	144	18	145
TRINITY_DN77601_c0_g1	PF00258	Flavodoxin_1	Flavodoxin	2.5e-07	122	8	130	2	134
TRINITY_DN77601_c0_g1	PF12724	Flavodoxin_5	Flavodoxin domain	2.8e-07	85	39	124	13	90
TRINITY_DN77592_c0_g1	PF00838	TCTP	Translationally controlled tumour protein	8.1e-27	107	1	108	1	107
TRINITY_DN77592_c0_g1	PF00838	TCTP	Translationally controlled tumour protein	1.3e-10	79	133	212	94	165
TRINITY_DN77570_c0_g1	PF00036	EF-hand_1	EF hand	2.6e-11	24	56	80	2	26
TRINITY_DN77570_c0_g1	PF13499	EF-hand_7	EF-hand domain pair	4.7e-15	60	20	80	4	69
TRINITY_DN77570_c0_g1	PF13405	EF-hand_6	EF-hand domain	1.4e-06	25	20	45	2	27
TRINITY_DN77570_c0_g1	PF13405	EF-hand_6	EF-hand domain	4.6e-07	22	56	78	2	24
TRINITY_DN77570_c0_g1	PF13833	EF-hand_8	EF-hand domain pair	1e-10	33	47	80	18	51
TRINITY_DN77570_c0_g1	PF14658	EF-hand_9	EF-hand domain	1.3e-09	56	23	79	3	61
TRINITY_DN77570_c0_g1	PF13202	EF-hand_5	EF hand	2e-08	20	56	76	1	21
TRINITY_DN77570_c0_g1	PF12763	EF-hand_4	Cytoskeletal-regulatory complex EF hand	1.3e-08	66	12	78	4	67
TRINITY_DN77553_c0_g1	PF00061	Lipocalin	Lipocalin / cytosolic fatty-acid binding protein family	3.5e-22	115	8	123	1	119
TRINITY_DN77553_c0_g1	PF14651	Lipocalin_7	Lipocalin / cytosolic fatty-acid binding protein family	2.5e-13	93	7	100	3	97
TRINITY_DN77550_c0_g1	PF00076	RRM_1	RNA recognition motif. (a.k.a. RRM, RBD, or RNP domain)	9.3e-20	69	52	121	1	69
TRINITY_DN77556_c0_g1	PF15251	DUF4588	Domain of unknown function (DUF4588)	8.2e-10	83	10	93	42	110
TRINITY_DN77584_c0_g1	PF09127	Leuk-A4-hydro_C	Leukotriene A4 hydrolase, C-terminal	2.2e-29	66	1	67	45	111
TRINITY_DN77590_c0_g1	PF01554	MatE	MatE	2.9e-12	81	16	97	33	114
TRINITY_DN77589_c0_g1	PF00179	UQ_con	Ubiquitin-conjugating enzyme	2.2e-50	136	8	144	1	139
TRINITY_DN77589_c0_g1	PF05773	RWD	RWD domain	6.1e-08	57	48	105	50	105
TRINITY_DN77597_c1_g1	PF00393	6PGD	6-phosphogluconate dehydrogenase, C-terminal domain	4.6e-35	57	30	87	1	58
TRINITY_DN77597_c0_g1	PF00393	6PGD	6-phosphogluconate dehydrogenase, C-terminal domain	2.2e-34	87	1	88	156	243
TRINITY_DN10591_c0_g1	PF00125	Histone	Core histone H2A/H2B/H3/H4	3.5e-55	129	1	130	1	131
TRINITY_DN10591_c0_g1	PF15630	CENP-S	CENP-S protein	1.7e-08	60	68	128	13	71
TRINITY_DN10591_c0_g1	PF15511	CENP-T_C	Centromere kinetochore component CENP-T histone fold	5.8e-08	57	68	125	11	72
TRINITY_DN10523_c0_g1	PF01556	DnaJ_C	DnaJ C terminal domain	7.2e-46	157	159	316	1	153
TRINITY_DN10523_c0_g1	PF00226	DnaJ	DnaJ domain	1.9e-31	61	4	65	1	63
TRINITY_DN10520_c0_g1	PF02569	Pantoate_ligase	Pantoate-beta-alanine ligase	2.9e-86	268	8	276	1	232
TRINITY_DN10565_c0_g1	PF04193	PQ-loop	PQ loop repeat	5.8e-25	55	13	68	2	57
TRINITY_DN10565_c0_g1	PF04193	PQ-loop	PQ loop repeat	3.6e-17	51	198	249	2	54
TRINITY_DN10507_c0_g1	PF10607	CLTH	CTLH/CRA C-terminal to LisH motif domain	4.4e-09	29	16	45	45	78
TRINITY_DN10507_c0_g2	PF00815	Histidinol_dh	Histidinol dehydrogenase	6.8e-164	406	39	445	3	409
TRINITY_DN10577_c0_g2	PF08953	DUF1899	Domain of unknown function (DUF1899)	5e-34	65	3	68	1	66
TRINITY_DN10577_c0_g2	PF00400	WD40	WD domain, G-beta repeat	1.7e-08	32	77	109	8	38
TRINITY_DN10577_c0_g2	PF00400	WD40	WD domain, G-beta repeat	1.6e-08	38	121	159	2	38
TRINITY_DN10577_c0_g2	PF00400	WD40	WD domain, G-beta repeat	5.1e-07	32	169	201	7	38
TRINITY_DN10577_c0_g2	PF16300	WD40_4	Type of WD40 repeat	5.3e-22	44	342	386	1	44
TRINITY_DN10577_c0_g2	PF12894	ANAPC4_WD40	Anaphase-promoting complex subunit 4 WD40 domain	1e-08	45	171	216	36	81
TRINITY_DN10513_c0_g1	PF00071	Ras	Ras family	2.7e-61	172	7	179	1	161
TRINITY_DN10513_c0_g1	PF08477	Roc	Ras of Complex, Roc, domain of DAPkinase	1.6e-26	114	7	121	1	120
TRINITY_DN10513_c0_g1	PF00025	Arf	ADP-ribosylation factor family	1.3e-12	167	6	173	15	170
TRINITY_DN10513_c0_g1	PF00009	GTP_EFTU	Elongation factor Tu GTP binding domain	1.6e-07	131	45	176	60	191
TRINITY_DN10533_c1_g3	PF00561	Abhydrolase_1	alpha/beta hydrolase fold	1.3e-15	269	171	440	21	254
TRINITY_DN10533_c1_g3	PF12697	Abhydrolase_6	Alpha/beta hydrolase family	7.9e-14	258	180	438	26	209
TRINITY_DN10533_c1_g3	PF12146	Hydrolase_4	Serine aminopeptidase, S33	1.6e-10	117	176	293	27	139
TRINITY_DN10533_c1_g2	PF00561	Abhydrolase_1	alpha/beta hydrolase fold	6.6e-19	270	187	457	20	254
TRINITY_DN10533_c1_g2	PF12146	Hydrolase_4	Serine aminopeptidase, S33	1.7e-10	133	193	326	27	151
TRINITY_DN10533_c1_g2	PF12697	Abhydrolase_6	Alpha/beta hydrolase family	9.3e-12	257	197	454	26	208
TRINITY_DN10533_c1_g1	PF00071	Ras	Ras family	4.5e-63	160	8	168	1	161
TRINITY_DN10533_c1_g1	PF08477	Roc	Ras of Complex, Roc, domain of DAPkinase	1.5e-35	115	8	123	1	120
TRINITY_DN10533_c1_g1	PF00025	Arf	ADP-ribosylation factor family	1e-15	135	7	142	15	144
TRINITY_DN10533_c1_g1	PF01926	MMR_HSR1	50S ribosome-binding GTPase	2.8e-08	102	10	112	3	108
TRINITY_DN10533_c0_g2	PF00561	Abhydrolase_1	alpha/beta hydrolase fold	2.3e-17	263	202	465	27	254
TRINITY_DN10533_c0_g2	PF12697	Abhydrolase_6	Alpha/beta hydrolase family	2.3e-14	263	202	465	24	211
TRINITY_DN10533_c0_g2	PF12146	Hydrolase_4	Serine aminopeptidase, S33	4.4e-10	109	201	310	27	131
TRINITY_DN10578_c0_g1	PF14683	CBM-like	Polysaccharide lyase family 4, domain III	4.3e-12	44	1	45	116	162
TRINITY_DN10537_c0_g1	PF00324	AA_permease	Amino acid permease	1.5e-114	465	36	501	2	474
TRINITY_DN10537_c0_g1	PF13520	AA_permease_2	Amino acid permease	1.8e-30	451	34	485	4	424
TRINITY_DN10503_c0_g1	PF02209	VHP	Villin headpiece domain	1.4e-19	35	174	209	1	36
TRINITY_DN10503_c0_g3	PF00626	Gelsolin	Gelsolin repeat	3.2e-14	74	17	91	6	75
TRINITY_DN10503_c1_g3	PF00626	Gelsolin	Gelsolin repeat	2.9e-11	62	1	63	18	75
TRINITY_DN10503_c1_g2	PF02209	VHP	Villin headpiece domain	1.7e-18	35	207	242	1	36
TRINITY_DN10587_c0_g1	PF04564	U-box	U-box domain	9.4e-31	72	141	213	1	73
TRINITY_DN10587_c0_g1	PF18391	CHIP_TPR_N	CHIP N-terminal tetratricopeptide repeat domain	3e-29	80	59	139	1	83
TRINITY_DN10587_c0_g1	PF07719	TPR_2	Tetratricopeptide repeat	5.9e-10	28	12	40	2	30
TRINITY_DN10587_c0_g1	PF13414	TPR_11	TPR repeat	1.8e-07	23	2	25	19	42
TRINITY_DN10587_c0_g1	PF13414	TPR_11	TPR repeat	5.5e-06	20	18	38	1	21
TRINITY_DN10587_c0_g1	PF14559	TPR_19	Tetratricopeptide repeat	1.7e-09	38	2	40	16	54
TRINITY_DN10587_c0_g1	PF15906	zf-NOSIP	Zinc-finger of nitric oxide synthase-interacting protein	8.3e-08	37	137	174	33	70
TRINITY_DN10587_c0_g1	PF00515	TPR_1	Tetratricopeptide repeat	9.8e-08	27	12	39	2	29
TRINITY_DN10587_c0_g1	PF13428	TPR_14	Tetratricopeptide repeat	4.3e-07	26	13	39	3	29
TRINITY_DN10587_c0_g1	PF13176	TPR_7	Tetratricopeptide repeat	1.1e-06	24	16	40	4	30
TRINITY_DN10566_c0_g1	PF13718	GNAT_acetyltr_2	GNAT acetyltransferase 2	1.3e-24	57	15	72	161	218
TRINITY_DN10531_c0_g4	PF00067	p450	Cytochrome P450	5.9e-27	69	8	77	312	382
TRINITY_DN10531_c1_g1	PF00067	p450	Cytochrome P450	5.2e-100	455	34	489	1	459
TRINITY_DN10531_c0_g2	PF00067	p450	Cytochrome P450	2.6e-12	75	10	85	207	286
TRINITY_DN10531_c0_g3	PF00067	p450	Cytochrome P450	6.7e-32	244	3	247	23	270
TRINITY_DN10576_c0_g2	PF13041	PPR_2	PPR repeat family	3.6e-09	46	116	162	1	47
TRINITY_DN10576_c0_g2	PF13041	PPR_2	PPR repeat family	1.8e-11	46	152	198	2	48
TRINITY_DN10576_c0_g2	PF01535	PPR	PPR repeat	1.8e-07	28	121	149	3	31
TRINITY_DN10576_c0_g2	PF01535	PPR	PPR repeat	9.6e-08	29	155	184	2	31
TRINITY_DN10576_c0_g2	PF13812	PPR_3	Pentatricopeptide repeat domain	5.6e-09	50	140	190	2	52
TRINITY_DN10576_c0_g2	PF17177	PPR_long	Pentacotripeptide-repeat region of PRORP	2e-10	131	90	221	63	186
TRINITY_DN10584_c0_g2	PF00082	Peptidase_S8	Subtilase family	2.2e-14	117	119	236	181	277
TRINITY_DN10540_c0_g1	PF01496	V_ATPase_I	V-type ATPase 116kDa subunit family	0	811	31	842	2	812
TRINITY_DN10570_c0_g1	PF04117	Mpv17_PMP22	Mpv17 / PMP22 family	1.1e-21	58	187	245	3	61
TRINITY_DN10522_c0_g1	PF01937	DUF89	Protein of unknown function DUF89	9.4e-114	400	54	454	2	352
TRINITY_DN10514_c0_g1	PF07534	TLD	TLD	2e-26	167	311	478	1	139
TRINITY_DN10547_c1_g1	PF13431	TPR_17	Tetratricopeptide repeat	5.4e-09	26	34	60	1	27
TRINITY_DN10547_c0_g1	PF12146	Hydrolase_4	Serine aminopeptidase, S33	7.6e-17	45	2	47	189	234
TRINITY_DN10512_c0_g1	PF02365	NAM	No apical meristem (NAM) protein	3.7e-29	196	17	213	1	128
TRINITY_DN10501_c0_g1	PF00160	Pro_isomerase	Cyclophilin type peptidyl-prolyl cis-trans isomerase/CLD	2.5e-29	157	282	439	12	142
TRINITY_DN10582_c0_g3	PF01842	ACT	ACT domain	9.9e-09	37	38	75	1	38
TRINITY_DN10586_c0_g2	PF12936	Kri1_C	KRI1-like family C-terminal	7.5e-30	80	248	328	4	84
TRINITY_DN10586_c0_g2	PF05178	Kri1	KRI1-like family	3.2e-23	100	84	184	1	94
TRINITY_DN10530_c0_g1	PF01991	vATP-synt_E	ATP synthase (E/31 kDa) subunit	8.5e-60	204	20	224	1	199
TRINITY_DN10595_c0_g1	PF02309	AUX_IAA	AUX/IAA family	1.8e-58	234	11	245	3	224
TRINITY_DN10583_c0_g1	PF00650	CRAL_TRIO	CRAL/TRIO domain	4e-22	118	50	168	40	155
TRINITY_DN10511_c0_g1	PF03547	Mem_trans	Membrane transport protein	3.7e-142	494	9	503	1	295
TRINITY_DN10511_c0_g3	PF03547	Mem_trans	Membrane transport protein	2.3e-203	588	9	597	1	387
TRINITY_DN10585_c0_g1	PF00202	Aminotran_3	Aminotransferase class-III	4e-124	399	55	454	2	402
TRINITY_DN10585_c0_g1	PF00155	Aminotran_1_2	Aminotransferase class I and II	4.6e-08	218	224	442	130	342
TRINITY_DN10581_c0_g1	PF00069	Pkinase	Protein kinase domain	3.8e-18	123	42	165	2	117
TRINITY_DN10581_c0_g1	PF00069	Pkinase	Protein kinase domain	2.5e-27	149	269	418	120	260
TRINITY_DN10581_c0_g1	PF07714	PK_Tyr_Ser-Thr	Protein tyrosine and serine/threonine kinase	1.2e-21	374	43	417	3	256
[truncated: 185,672 more rows]
