# Supplementary material for: Effects of Light Intensity on Physiological Characteristics and Expression of Genes in Coumarin Biosynthetic Pathway of Angelica dahurica
Source: Int J Mol Sci. 2022 Dec 14;23(24):15912. doi: 10.3390/ijms232415912 (PMC9781474; doi:10.3390/ijms232415912)
Supplement: Supplementary file 1 [file ijms-23-15912-s001.zip › Table.S6 eggNOG annotation.xlsx]

## Sheet: COG
Type	Functional Categories	eggNOG
INFORMATION STORAGE AND PROCESSING	[A] RNA processing and modification	867
INFORMATION STORAGE AND PROCESSING	[B] Chromatin structure and dynamics	786
METABOLISM	[C] Energy production and conversion	3681
CELLULAR PROCESSES AND SIGNALING	[D] Cell cycle control, cell division, chromosome partitioning	799
METABOLISM	[E] Amino acid transport and metabolism	2975
METABOLISM	[F] Nucleotide transport and metabolism	797
METABOLISM	[G] Carbohydrate transport and metabolism	4031
METABOLISM	[H] Coenzyme transport and metabolism	1030
METABOLISM	[I] Lipid transport and metabolism	2538
INFORMATION STORAGE AND PROCESSING	[J] Translation, ribosomal structure and biogenesis	10505
INFORMATION STORAGE AND PROCESSING	[K] Transcription	4265
INFORMATION STORAGE AND PROCESSING	[L] Replication, recombination and repair	3430
CELLULAR PROCESSES AND SIGNALING	[M] Cell wall/membrane/envelope biogenesis	1107
CELLULAR PROCESSES AND SIGNALING	[N] Cell motility	52
CELLULAR PROCESSES AND SIGNALING	[O] Posttranslational modification, protein turnover, chaperones	9982
METABOLISM	[P] Inorganic ion transport and metabolism	1891
METABOLISM	[Q] Secondary metabolites biosynthesis, transport and catabolism	1066
POORLY CHARACTERIZED	[S] Function unknown	44741
CELLULAR PROCESSES AND SIGNALING	[T] Signal transduction mechanisms	4682
CELLULAR PROCESSES AND SIGNALING	[U] Intracellular trafficking, secretion, and vesicular transport	4372
CELLULAR PROCESSES AND SIGNALING	[V] Defense mechanisms	705
CELLULAR PROCESSES AND SIGNALING	[Y] Nuclear structure	5
CELLULAR PROCESSES AND SIGNALING	[Z] Cytoskeleton	2043
